# Supplementary material for: Systematic identification of phosphorylation-mediated protein interaction switches
Source: PLoS Comput Biol. 2017 Mar 27;13(3):e1005462. doi: 10.1371/journal.pcbi.1005462 (PMC5386296; doi:10.1371/journal.pcbi.1005462)
Supplement: S1 Table — (Data file 'S1_table_benchmark.txt'.) Please check the given effect in original sources (UniProt and PhosphoSitePlus) in case of new information and updated annotations. Tab-separated-variables format with the following columns: set: ‘positive’ or ‘negative’protein: name and UniProt accession of protein containing the sitesite: wild-type amino acid, sequence position, and modificationsite+-7AA: the given site (lowercase) plus flanking sequence (uppercase) from up to seven amino acids before and after.interactor: name and UniProt accession of interacting proteineffect: known effect of phosphorylation of the site on the interactiontemplate: PDB identifier and the two sections which specify the interaction. If the interaction is only present in a biological assembly, the PDB-identifier is suffixed with the assembly and model numbers of the two sections.pdbres: chain identifier, residue sequence number, insertion code and three-letter amino-acid code for the template residue aligned to the site.IEfIDfConsSswitchddGkinase–indicates whether or not the given interactor is a kinase. (TXT) [file pcbi.1005462.s006.txt]

set	protein	site	site+-7AA	interactor	effect	template	pdbres	IE	fID	fCons	IE x fID x fCons	ddG	kinase
positives	YWHAZ|P63104	S58Sp	VVGARRSsWRVVSSI	YWHAZ|P63104	Disabling	66133-2c1j-{ CHAIN A }-{ CHAIN B }	A58:SER	1.850000	1.000000	0.961798	1.8	-3.975730	-
positives	YWHAZ|P63104	S58Sp	VVGARRSsWRVVSSI	YWHAE|P62258	Disabling	66130-1qjb-{ CHAIN A }-{ CHAIN B }	A58:SER	1.850000	0.693966	0.961798	1.2	-0.312580	-
positives	EIF4EBP1|Q13541	S65Sp	FLMECRNsPVTKTPP	EIF4E|P06730	Disabling	88919-1wkw-{ CHAIN B }-{ CHAIN A }	B65:SER	1.450000	1.000000	0.992647	1.4	-3.059940	-
positives	BECN1|Q14457	T119Tp	LSRRLKVtGDLFDIM	BCL2|P10415	Enabling	242754-2pon-{ CHAIN A }-{ CHAIN B }	A34:THR	-0.660000	0.463918	0.437126	-0.1	13.890000	-
positives	BECN1|Q14457	T119Tp	LSRRLKVtGDLFDIM	BCL2L1|Q07817	Enabling	242757-2pon-{ CHAIN A }-{ CHAIN B }	A34:THR	-0.660000	0.795918	0.437126	-0.2	11.485200	-
positives	CDKN1A|P38936	T145Tp	QGRKRRQtSMTDFYH	PCNA|P12004	Disabling	2995344-1axc-{ CHAIN B }-{ CHAIN A }	B145:THR	-3.010000	1.000000	0.796296	-2.4	-2.074200	-
positives	CDKN1B|P46527	Y88Yp	KGSLPEFyYRPPRPP	CDK4|P11802	Enabling	62912-1jsu-{ CHAIN C }-{ CHAIN A }	C88:TYR	-0.910000	0.454545	0.948052	-0.4	-0.229500	kinase
positives	CDKN1B|P46527	Y89Yp	GSLPEFYyRPPRPPK	CDK4|P11802	Enabling	62912-1jsu-{ CHAIN C }-{ CHAIN A }	C89:TYR	1.070000	0.454545	0.337662	0.2	-0.229500	kinase
positives	CREB1|P16220	S133Sp	EILSRRPsYRKILND	CREBBP|Q92793	Enabling	367511-1kdx-{ CHAIN B }-{ CHAIN A }	B133:SEP	5.110000	0.964286	0.820690	4.0	-1.215940	-
positives	CSF1R|P07333	Y561Yp	ESYEGNSyTFIDPTQ	YES1|P07947	Enabling	368903-3g0f-{ CHAIN B }-{ CHAIN A }	B568:TYR	0.770000	0.388889	0.938776	0.3	-4.892600	kinase
positives	CTNNB1|P35222	Y654Yp	RNEGVATyAAAVLFR	CDH1|P12830	Disabling	3502709-1i7x-{ CHAIN A }-{ CHAIN B }	A654:TYR	0.960000	0.947368	0.926667	0.8	-4.546616	-
positives	DYNLL1|P63167	S88Sp	VAILLFKsG	DYNLL1|P63167	Disabling	422917-1f3c-{ CHAIN A }-{ CHAIN B }	A88:SER	-3.140000	1.000000	0.730769	-2.3	-4.826600	-
positives	FGFR2|P21802	Y769Yp	TLTTNEEyLDLSQPL	PLCG1|P19174	Enabling	3355096-3gqi-{ CHAIN A }-{ CHAIN B }	A766:PTR	11.840000	0.856678	0.726161	7.4	-3.865050	-
positives	HIST1H3A|P68431	S11Sp	TKQTARKsTGGKAPR	CBX3|Q13185	Disabling	3367902-1guw-{ CHAIN B }-{ CHAIN A }	B10:SER	-2.480000	0.769231	0.991903	-1.9	-1.416510	-
positives	HIST1H3A|P68431	S11Sp	TKQTARKsTGGKAPR	CBX5|P45973	Disabling	3367900-1guw-{ CHAIN B }-{ CHAIN A }	B10:SER	-2.480000	0.740000	0.991903	-1.8	-1.303920	-
positives	HIST1H3A|P68431	S11Sp	TKQTARKsTGGKAPR	CBX1|P83916	Disabling	3367897-1guw-{ CHAIN B }-{ CHAIN A }	B10:SER	-4.960000	1.000000	0.991903	-4.9	-0.255500	-
positives	PRKCE|Q02156	S368Sp	NNIRKALsFDNRGEE	YWHAB|P31946	Enabling	3404937-2wh0-{ CHAIN Q }-{ CHAIN B }	Q368:SEP	7.340000	0.885463	0.297636	1.9	-4.451910	-
positives	PDGFRA|P16234	Y572Yp	ISPDGHEyIYVDPMQ	SRC|P12931	Enabling	1044720-3g0f-{ CHAIN B }-{ CHAIN A }	B568:TYR	-0.010000	0.385185	0.316265	-0.0	-9.477830	kinase
positives	PDGFRB|P09619	Y579Yp	VSSDGHEyIYVDPMQ	SRC|P12931	Enabling	43959-3g0f-{ CHAIN B }-{ CHAIN A }	B568:TYR	-0.010000	0.385185	0.336364	-0.0	-2.880400	kinase
positives	RAF1|P04049	S259Sp	SQRQRSTsTPNVHMV	YWHAZ|P63104	Enabling	3448971-3cu8-{ CHAIN Q }-{ CHAIN B }	Q259:SEP	7.340000	1.000000	0.886364	6.5	-5.104830	-
positives	RACGAP1|Q9H0H5	S387Sp	ETGLYRIsGCDRTVK	RHOA|P61586	Enabling	1209405-1ow3-{ CHAIN A }-{ CHAIN B }	A87:SER	-1.110000	0.337931	0.707547	-0.3	-1.909250	-
positives	AANAT|Q16613	T31Tp	PSCQRRHtLPASEFR	YWHAQ|P27348	Enabling	1300879-1ib1-{ CHAIN E }-{ CHAIN A }	E31:TPO	4.590000	0.797753	0.830508	3.0	-5.138200	-
positives	AANAT|Q16613	T31Tp	PSCQRRHtLPASEFR	YWHAB|P31946	Enabling	1300886-1ib1-{ CHAIN E }-{ CHAIN A }	E31:TPO	4.590000	0.797753	0.830508	3.0	2.464800	-
positives	AANAT|Q16613	T31Tp	PSCQRRHtLPASEFR	YWHAZ|P63104	Enabling	1300884-1ib1-{ CHAIN E }-{ CHAIN A }	E31:TPO	4.590000	0.797753	0.830508	3.0	1.534100	-
positives	AANAT|Q16613	T31Tp	PSCQRRHtLPASEFR	YWHAH|Q04917	Enabling	1300882-1ib1-{ CHAIN E }-{ CHAIN A }	E31:TPO	4.590000	0.753247	0.830508	2.9	-1.402600	-
positives	AANAT|Q16613	T31Tp	PSCQRRHtLPASEFR	SFN|P31947	Enabling	1300885-1ib1-{ CHAIN E }-{ CHAIN A }	E31:TPO	4.590000	0.742222	0.830508	2.8	-6.301560	-
positives	AANAT|Q16613	T31Tp	PSCQRRHtLPASEFR	YWHAG|P61981	Enabling	1300880-1ib1-{ CHAIN E }-{ CHAIN A }	E31:TPO	4.590000	0.761905	0.830508	2.9	-7.626290	-
positives	AANAT|Q16613	T31Tp	PSCQRRHtLPASEFR	YWHAE|P62258	Enabling	1300881-1ib1-{ CHAIN E }-{ CHAIN A }	E31:TPO	4.590000	0.689956	0.830508	2.6	1.635700	-
positives	APC|P25054	S1507Sp	FSCSSSLsALSLDEP	CTNNB1|P35222	Enabling	3388927-1th1-{ CHAIN D }-{ CHAIN B }	D1507:SEP	5.110000	1.000000	0.715328	3.7	-4.209650	-
positives	ARPC1B|O15143	T21Tp	HAWNKDRtQIAICPN	ARPC2|O15144	Enabling	205695-1u2v-2-2-1-{ CHAIN C }-{ CHAIN D }	C21:THR	2.410000	0.924324	0.597938	1.3	1.454510	-
positives	BIRC5|O15392	T117Tp	KNKIAKEtNNKKKEF	INCENP|Q9NQS7	Enabling	243281-2qfa-{ CHAIN A }-{ CHAIN C }	A117:THR	-0.530000	1.000000	0.392405	-0.2	-1.721000	-
positives	Brsk1|Q5RJI5	T189Tp	VGDSLLEtSCGSPHY	Brsk1|Q5RJI5	Enabling	1879626-2hak-{ CHAIN E }-{ CHAIN F }	E208:THR	-0.410000	0.462687	0.905983	-0.2	1.026800	kinase
positives	Cdh1|P09803	S848Sp	GSEAASLsSLNSSES	Ctnnb1|Q02248	Enabling	3490167-1i7w-{ CHAIN D }-{ CHAIN C }	D692:SEP	8.070000	1.000000	0.783505	6.3	-1.078980	-
positives	Cdh1|P09803	S842Sp	FDYEGSGsEAASLSS	Ctnnb1|Q02248	Enabling	3490167-1i7w-{ CHAIN D }-{ CHAIN C }	D686:SEP	2.930000	1.000000	0.804124	2.4	-1.078980	-
positives	CDH5|P33151	Y731Yp	PYDTLHIyGYEGSES	CTNNB1|P35222	Disabling	270758-3ifq-{ CHAIN C }-{ CHAIN A }	C679:PHE	2.470000	0.432990	0.938776	1.0	-0.921700	-
positives	Carm1|Q9WVG6	S229Sp	HAEVLVKsNNLTDRI	Carm1|Q9WVG6	Disabling	3533818-2y1x-{ CHAIN C }-{ CHAIN A }	C229:SER	-1.080000	1.000000	0.662791	-0.7	-0.371300	-
positives	CD3E|P07766	Y188Yp	PPVPNPDyEPIRKGQ	NCK1|P16333	Disabling	2994975-1a81-{ CHAIN F }-{ CHAIN E }	F170:PTR	11.180000	0.250000	0.931818	2.6	-5.378750	-
positives	CD247|P20963	Y142Yp	GKGHDGLyQGLSTAT	SHC1|P29353	Enabling	3494010-1tce-{ CHAIN B }-{ CHAIN A }	B206:PTR	6.590000	1.000000	0.911765	6.0	1.724300	-
positives	CDK1|P06493	T161Tp	GIPIRVYtHEVVTLW	CCNB1|P14635	Enabling	317637-2jgz-{ CHAIN A }-{ CHAIN B }	A160:TPO	-0.700000	0.663265	0.989655	-0.5	-3.332230	-
positives	CDK1|P06493	T161Tp	GIPIRVYtHEVVTLW	CCNA2|P20248	Enabling	317427-1h24-{ CHAIN A }-{ CHAIN B }	A160:TPO	-1.020000	0.652174	0.989655	-0.7	-6.174110	-
positives	CDK2|P24941	T160Tp	GVPVRTYtHEVVTLW	CDKN3|Q16667	Disabling	3494641-1fq1-{ CHAIN B }-{ CHAIN A }	B160:TPO	1.040000	1.000000	0.989655	1.0	29.786000	-
positives	CDK2|P24941	T160Tp	GVPVRTYtHEVVTLW	CCNA1|P78396	Enabling	3496130-3bhu-{ CHAIN A }-{ B 181 _ to B 308 _ }	A160:TPO	-1.020000	0.801587	0.989655	-0.8	-6.177120	-
positives	CDKN1B|P46527	Y74Yp	HKPLEGKyEWQEVEK	CDK4|P11802	Enabling	62912-1jsu-{ CHAIN C }-{ CHAIN A }	C74:TYR	-0.120000	0.454545	0.662338	-0.0	-0.229500	kinase
positives	CRYAB|P02511	S59Sp	PSFLRAPsWFDTGLS	CRYAB|P02511	Disabling	368521-2ygd-{ CHAIN A }-{ CHAIN B }	A59:SER	0.450000	1.000000	0.305936	0.1	2.528100	-
positives	CRYAB|P02511	S45Sp	FPTSTSLsPFYLRPP	CRYAB|P02511	Disabling	3512710-2ygd-{ CHAIN B }-{ CHAIN A }	B45:SER	-1.900000	1.000000	0.246575	-0.5	1.777200	-
positives	Csf1r|P09581	Y559Yp	ERYEGNSyTFIDPTQ	Src|P05480	Enabling	1979452-3g0f-{ CHAIN A }-{ CHAIN B }	A568:TYR	-0.010000	0.388889	0.938776	-0.0	-2.311000	kinase
positives	Ctnnb1|Q02248	Y142Yp	AVVNLINyQDDAELA	Ctnna1|P26231	Disabling	1986803-1dow-{ CHAIN B }-{ CHAIN A }	B142:TYR	-0.080000	0.968750	0.953333	-0.1	-1.517200	-
positives	Ctnnb1|Q02248	Y654Yp	RNEGVATyAAAVLFR	Cdh1|P09803	Disabling	1986829-3ifq-{ CHAIN A }-{ CHAIN C }	A644:TYR	0.960000	0.792350	0.926667	0.7	2.375300	-
positives	DAXX|Q9UER7	S739Sp	EIIVLSDsD	SUMO1|P63165	Enabling	2997174-2kqs-{ CHAIN B }-{ CHAIN A }	B739:SER	2.050000	1.000000	0.455696	0.9	-1.830820	-
positives	EGFR|P00533	Y1069Yp	EDSFLQRySSDPTGA	CBL|P22681	Enabling	3336228-3ob2-{ CHAIN A }-{ CHAIN B }	A1069:PTR	8.550000	1.000000	0.531008	4.5	-3.329137	-
positives	ERBB2|P04626	Y1139Yp	TCSPQPEyVNQPDVR	GRB2|P62993	Enabling	2999005-2l4k-{ CHAIN B }-{ CHAIN A }	B1139:PTR	12.770000	0.313253	0.503876	2.0	0.972900	-
positives	ERBB2|P04626	Y1139Yp	TCSPQPEyVNQPDVR	GRB7|Q14451	Enabling	3343047-2l4k-{ CHAIN B }-{ CHAIN A }	B1139:PTR	10.590000	1.000000	0.503876	5.3	-11.154500	-
positives	BRIP1|Q9BX63	T1133Tp	EDESIYFtPELYDPE	TOPBP1|Q92547	Enabling	2999300-3al3-{ CHAIN B }-{ CHAIN A }	B1133:TPO	8.630000	1.000000	0.150000	1.3	-1.023381	-
positives	FES|P07332	Y713Yp	REEADGVyAASGGLR	FES|P07332	Enabling	3347884-3d94-1-1-2-{ CHAIN A }-{ CHAIN A }	A1135:TYR	1.280000	0.402930	0.765060	0.4	-2.563050	kinase
positives	FGFR1|P11362	Y766Yp	ALTSNQEyLDLSMPL	PLCG1|P19174	Enabling	3352225-3gqi-{ CHAIN A }-{ CHAIN B }	A766:PTR	11.840000	0.995575	0.760391	9.0	-4.475200	-
positives	FLT3|P36888	Y589Yp	TGSSDNEyFYVDFRE	SRC|P12931	Enabling	485388-3g0f-{ CHAIN A }-{ CHAIN B }	A568:TYR	-0.010000	0.385185	1.000000	-0.0	-4.851790	kinase
positives	ARHGDIB|P52566	Y24Yp	ELDSKLNyKPPPQKS	RAC1|P63000	Disabling	503412-1ds6-{ CHAIN B }-{ CHAIN A }	B24:TYR	3.300000	0.950276	0.805785	2.5	-0.003660	-
positives	Il6st|Q00560	Y757Yp	STASTVQySTVVHSG	Socs3|O35718	Enabling	3393751-2hmh-{ CHAIN B }-{ CHAIN A }	B757:PTR	10.260000	1.000000	0.851852	8.7	-3.783620	-
positives	Ilf3|Q9Z1X4	T315Tp	RQQREDItQSAQHAL	Ilf2|Q9CXY6	Disabling	2236826-4at7-{ CHAIN B }-{ CHAIN A }	B315:THR	0.720000	0.878049	0.937500	0.6	-0.462313	-
positives	IRF3|Q14653	S385Sp	MARVGGAsSLENTVD	IRF3|Q14653	Enabling	3396725-1qwt-{ CHAIN A }-{ CHAIN B }	A385:SER	-0.140000	1.000000	0.750000	-0.1	4.054340	-
positives	IRF3|Q14653	S386Sp	ARVGGASsLENTVDL	IRF3|Q14653	Enabling	3396725-1qwt-{ CHAIN A }-{ CHAIN B }	A386:SER	1.450000	1.000000	0.750000	1.1	4.054340	-
positives	Irs2|P81122	Y628Yp	YNPYPEDyGDIEIGS	Insr|P15208	Disabling	2986090-3bu3-{ CHAIN B }-{ CHAIN A }	B628:TYR	2.670000	0.952862	0.276730	0.7	-3.177600	kinase
positives	Irs2|P81122	Y624Yp	PKVAYNPyPEDYGDI	Insr|P15208	Disabling	2986090-3bu3-{ CHAIN B }-{ CHAIN A }	B624:TYR	3.010000	0.952862	0.415094	1.2	-3.177600	kinase
positives	ITGB2|P05107	T758Tp	NPLFKSAtTTVMNPK	FLNA|P21333	Disabling	3397855-2jf1-{ CHAIN T }-{ CHAIN A }	T758:THR	-1.680000	1.000000	0.506964	-0.9	-2.185670	-
positives	ITGB3|P05106	Y785Yp	STFTNITyRGT	SHC1|P29353	Enabling	3398642-2l1c-{ CHAIN B }-{ CHAIN A }	B759:PTR	6.610000	1.000000	0.590529	3.9	-6.543100	-
positives	Itgb3|O54890	Y772Yp	DTANNPLyKEATSTF	Shc1|P98083	Enabling	2251546-2l1c-{ CHAIN B }-{ CHAIN A }	B747:PTR	4.140000	0.925926	0.699164	2.7	-5.032400	-
positives	Itgb3|O54890	Y784Yp	STFTNITyRGT	Shc1|P98083	Enabling	2251546-2l1c-{ CHAIN B }-{ CHAIN A }	B759:PTR	6.610000	0.925926	0.593315	3.6	-5.032400	-
positives	KIT|P10721	Y568Yp	EEINGNNyVYIDPTQ	SRC|P12931	Enabling	22667-3g0f-{ CHAIN B }-{ CHAIN A }	B568:TYR	-0.010000	0.385185	0.913793	-0.0	-4.852790	kinase
positives	LCK|P06239	Y394Yp	RLIEDNEyTAREGAK	LCK|P06239	Enabling	3578384-3p08-{ CHAIN B }-{ CHAIN A }	B551:TYR	1.560000	0.411538	0.952381	0.6	3.991500	kinase
positives	LCK|P06239	Y505Yp	FTATEGQyQPQP	LCK|P06239	Enabling	3578279-1qcf-{ A 249 _ to A 531 _ }-{ A 146 _ to A 248 _ }	A527:PTR	15.970000	0.705882	0.964286	10.9		kinase
positives	LEF1|Q9UJU2	S61Sp	KSSLVNEsEIIPASN	CTNNB1|P35222	Enabling	779508-3oux-{ CHAIN B }-{ CHAIN A }	B59:SER	2.150000	0.940000	0.780000	1.6	-1.931145	-
positives	LRRK2|Q5S007	T1410Tp	STHPHFMtQRALYLA	LRRK2|Q5S007	Enabling	811865-2zej-{ CHAIN A }-{ CHAIN B }	A1410:THR	-1.420000	0.857955	0.707317	-0.9	-3.796300	kinase
positives	MDM2|Q00987	S429Sp	KEESVESsLPLNAIE	MDM2|Q00987	Disabling	3516830-2hdp-{ CHAIN B }-{ CHAIN A }	B429:SER	-2.930000	1.000000	0.552239	-1.6	-5.695270	-
positives	MET|P08581	Y1003Yp	VSNESVDyRATFPED	CBL|P22681	Enabling	3419744-3bux-{ CHAIN C }-{ D 264 _ to D 351 _ }	C1003:PTR	8.550000	1.000000	0.681818	5.8	0.909950	-
positives	MAPK4|P31152	S186Sp	YSHKGYLsEGLVTKW	MAPKAPK5|Q8IW41	Enabling	883691-2oza-{ CHAIN B }-{ CHAIN A }	B184:ALA	-2.080000	0.347134	0.902913	-0.7	-5.745000	kinase
positives	MAPK14|Q16539	T123Tp	IVKCQKLtDDHVQFL	MAPKAPK2|P49137	Disabling	3425970-2okr-{ CHAIN D }-{ CHAIN F }	D123:THR	-1.020000	1.000000	0.430285	-0.4	-2.313760	kinase
positives	MAPK14|Q16539	T180Tp	RHTDDEMtGYVATRW	FYN|P06241	Enabling	36187-3fe3-{ CHAIN A }-{ CHAIN B }	A210:ASP	1.070000	0.243421	0.976012	0.3	-0.515900	kinase
positives	Myc|P01108	S373Sp	RRNELKRsFFALRDQ	Max|P28574	Disabling	2466486-1nkp-{ CHAIN D }-{ CHAIN E }	D520:SER	-3.780000	0.926829	0.898305	-3.1	0.469990	-
positives	Myc|P01108	T400Tp	VVILKKAtAYILSIQ	Max|P28574	Disabling	2466486-1nkp-{ CHAIN D }-{ CHAIN E }	D547:THR	2.540000	0.926829	0.796610	1.9	0.469990	-
positives	NTRK1|P04629	Y496Yp	HIIENPQyFSDACVH	SHC1|P29353	Enabling	3433227-1shc-{ CHAIN B }-{ CHAIN A }	B490:PTR	4.140000	1.000000	1.000000	4.1	-7.394250	-
positives	TP53|P04637	S20Sp	PLSQETFsDLWKLLP	MDM2|Q00987	Disabling	3009285-1ycr-{ CHAIN B }-{ CHAIN A }	B20:SER	-0.300000	1.000000	0.666667	-0.2	-0.811240	-
positives	TP53|P04637	S37Sp	NVLSPLPsQAMDDLM	RPA1|P27694	Enabling	3435464-2b3g-{ CHAIN B }-{ CHAIN A }	B37:SER	0.230000	1.000000	0.444444	0.1	-7.107510	-
positives	JUP|P14923	Y644Yp	RNEGTATyAAAVLFR	CDH1|P12830	Disabling	1057992-3ifq-{ CHAIN A }-{ CHAIN C }	A644:TYR	0.960000	0.887755	0.926667	0.8	2.495070	-
positives	JUP|P14923	Y133Yp	AIVHLINyQDDAELA	CTNNA1|P35221	Disabling	1058023-1dow-{ CHAIN B }-{ CHAIN A }	B142:TYR	-0.080000	0.833333	0.953333	-0.1	0.316700	-
positives	PLK1|P53350	T210Tp	YDGERKKtLCGTPNY	PLK1|P53350	Disabling	1062448-2owb-2-1-2-{ CHAIN A }-{ CHAIN A }	A210:VAL	-2.290000	0.996599	0.963211	-2.2	-6.464820	kinase
positives	PPP2CA|P67775	Y307Yp	VTRRTPDyFL	LCMT1|Q9UIC8	Enabling	1083588-3p71-{ CHAIN C }-{ CHAIN T }	C307:TYR	0.310000	0.983766	0.894144	0.3	-2.689035	-
positives	PFN1|P07737	Y60Yp	GKDRSSFyVNGLTLG	ACTA1|P68133	Enabling	1097407-2pav-{ CHAIN P }-{ CHAIN A }	P59:TYR	1.650000	0.973046	0.263158	0.4	1.227330	-
positives	PTPN1|P18031	Y152Yp	ISEDIKSyYTVRQLE	INSR|P06213	Enabling	1114292-2b4s-{ CHAIN A }-{ CHAIN B }	A152:TYR	-1.020000	0.986532	0.827338	-0.8	1.244060	kinase
positives	RAC1|P63000	Y64Yp	DTAGQEDyDRLRPLS	ARHGEF7|Q14155	Disabling	1170132-2dfk-{ B 1 _ to B 187 _ }-{ CHAIN A }	B64:TYR	1.970000	0.230769	0.995272	0.5	-2.737700	-
positives	RAF1|P04049	Y340Yp	RGQRDSSyYWEIEAS	RAF1|P04049	Disabling	3449013-3omv-{ CHAIN B }-{ CHAIN A }	B340:TYR	2.470000	1.000000	0.914773	2.3	-10.689890	kinase
positives	Ret|P35546	Y1063Yp	TWIENKLyGMSDPNW	Dok5|Q91ZM9	Enabling	3453078-1uef-{ CHAIN D }-{ CHAIN B }	D9:PTR	2.470000	0.549020	0.115196	0.2		-
positives	Ret|P35546	Y1063Yp	TWIENKLyGMSDPNW	Dok4|Q99KE3	Enabling	3453086-1uef-{ CHAIN C }-{ CHAIN A }	C9:PTR	2.470000	0.549020	0.115196	0.2	-4.782650	-
positives	Ret|P35546	Y1063Yp	TWIENKLyGMSDPNW	Dok1|P97465	Enabling	3453074-1uef-{ CHAIN D }-{ CHAIN B }	D9:PTR	2.470000	1.000000	0.115196	0.3		-
positives	Ret|P35546	Y1063Yp	TWIENKLyGMSDPNW	Dok2|O70469	Enabling	3453076-1uef-{ CHAIN D }-{ CHAIN B }	D9:PTR	2.470000	0.530000	0.115196	0.2		-
positives	SMAD1|Q15797	S463Sp	SPHNPISsVS	SMAD4|Q13485	Enabling	3471566-1u7f-{ CHAIN A }-{ CHAIN B }	A423:SEP	2.150000	0.782828	0.919255	1.5	-1.414800	-
positives	SMAD1|Q15797	S462Sp	GSPHNPIsSVS	SMAD4|Q13485	Enabling	3471566-1u7f-{ CHAIN A }-{ CHAIN B }	A422:SER	2.960000	0.782828	0.897516	2.1	-1.414800	-
positives	SMAD1|Q15797	S465Sp	HNPISSVs	SMAD4|Q13485	Enabling	3471584-3gmj-1-1-2-{ CHAIN D }-{ CHAIN D }	D455:SER	2.960000	0.411504	0.894410	1.1	-5.704080	-
positives	SMAD2|Q15796	S465Sp	SPSVRCSsMS	SMAD4|Q13485	Enabling	3012867-1u7v-{ CHAIN A }-{ CHAIN B }	A465:SEP	1.610000	1.000000	0.906832	1.5		-
positives	SMAD2|Q15796	S464Sp	GSPSVRCsSMS	SMAD4|Q13485	Enabling	3012867-1u7v-{ CHAIN A }-{ CHAIN B }	A464:SER	2.960000	1.000000	0.888199	2.6		-
positives	SMAD2|Q15796	S467Sp	SVRCSSMs	SMAD4|Q13485	Enabling	3471931-1u7v-{ CHAIN A }-{ CHAIN B }	A467:SEP	5.890000	1.000000	0.885093	5.2		-
positives	SMAD3|P84022	T179Tp	PQSNIPEtPPPGYLS	NEDD4L|Q96PU5	Enabling	3472097-2lb2-{ CHAIN B }-{ CHAIN A }	B179:TPO	5.190000	1.000000	0.773292	4.0	-7.037300	-
positives	SNAP23|O00161	S23Sp	ITDESLEsTRRILGL	STX4|Q12846	Enabling	1301579-3hd7-{ CHAIN G }-{ CHAIN F }	G28:SER	-2.480000	0.529412	0.893617	-1.2	-2.158425	-
positives	SORL1|Q92673	S2206Sp	APMITGFsDDVPMVI	GGA1|Q9UJY5	Enabling	3472451-3g2s-{ CHAIN C }-{ CHAIN A }	C5:SER	2.960000	1.000000	0.185841	0.6	-3.180684	-
positives	SRC|P12931	Y530Yp	FTSTEPQyQPGENL	SRC|P12931	Enabling	3476259-2src-{ A 249 _ to A 533 _ }-{ A 146 _ to A 248 _ }	A527:PTR	9.950000	0.996491	0.600418	6.0		kinase
positives	Src|P05480	Y221Yp	KLDSGGFyITSRTQF	Grb2|Q60631	Enabling	2786867-1gri-{ CHAIN A }-{ B 157 _ to B 217 _ }	A118:TYR	1.540000	0.313514	0.696653	0.3	-5.979030	-
positives	STAT1|P42224	Y701Yp	DGPKGTGyIKTELIS	STAT2|P52630	Enabling	3479236-1bf5-1-1-2-{ A 569 _ to A 710 _ }-{ A 569 _ to A 710 _ }	A701:PTR	11.920000	0.519084	0.864286	5.3	-3.108400	-
positives	Stxbp3|Q60770	Y218Yp	VEKKLEDyYKIDEKG	Stx4|P70452	Disabling	2990265-3puk-{ CHAIN A }-{ CHAIN C }	A218:TYR	2.470000	1.000000	0.375479	0.9	-0.951800	-
positives	TIRAP|P58753	Y86Yp	SSRWSKDyDVCVCHS	MYD88|Q99836	Disabling	1379117-1o77-{ CHAIN B }-{ CHAIN A }	B641:TYR	2.030000	0.268116	0.956522	0.5	-2.316490	-
positives	TIRAP|P58753	Y86Yp	SSRWSKDyDVCVCHS	TLR4|O00206	Disabling	1379110-1o77-{ CHAIN B }-{ CHAIN A }	B641:TYR	0.640000	0.302632	0.956522	0.2	-7.510250	-
positives	TNNI3|P19429	S42Sp	AKKKSKIsASRKLQL	TNNC1|P63316	Disabling	1409322-1j1e-{ CHAIN F }-{ CHAIN D }	F42:SER	-2.480000	0.914474	0.379310	-0.9	-10.613100	-
positives	TNNI3|P19429	S44Sp	KKSKISAsRKLQLKT	TNNC1|P63316	Disabling	1409322-1j1e-{ CHAIN F }-{ CHAIN D }	F44:SER	-3.560000	0.914474	0.648276	-2.1	-10.613100	-
positives	FAS|P25445	Y291Yp	LHGKKEAyDTLIKDL	FADD|Q13158	Enabling	1410098-3ezq-{ CHAIN A }-{ CHAIN B }	A291:TYR	0.300000	1.000000	0.688889	0.2	-4.595430	-
positives	FAS|P25445	Y232Yp	SDVDLSKyITTIAGV	FADD|Q13158	Enabling	1410098-3ezq-{ CHAIN A }-{ CHAIN B }	A232:TYR	-0.580000	1.000000	0.644444	-0.4	-4.595430	-
positives	VAV1|P15498	Y826Yp	GWWRGEIyGRVGWFP	CSK|P41240	Enabling	1462267-1gri-{ CHAIN A }-{ CHAIN B }	A199:HIS	4.790000	0.269058	0.212766	0.3	-2.955500	kinase
positives	VIL1|P09327	Y81Yp	EQGAAAIyTTQMDDF	ACTB|P60709	Enabling	1464617-1rgi-{ CHAIN G }-{ A 147 _ to A 365 _ }	G104:PHE	4.120000	0.528190	0.299694	0.7	-3.879640	-
positives	YAP1|P46937	S94Sp	RLRKLPDsFFKPPEP	TEAD1|P28347	Disabling	1481548-3kys-{ CHAIN B }-{ CHAIN A }	B94:SER	-0.350000	0.953917	0.635135	-0.2	-5.112553	-
positives	Yap1|P46938	S79Sp	RLRKLPDsFFKPPEP	Tead1|P30051	Enabling	2941450-3kys-{ CHAIN B }-{ CHAIN A }	B94:SER	-0.350000	0.949309	0.662162	-0.2	-3.429030	-
negatives	CDKN1A|P38936	T148Tp	KRRQTSMtDFYHSKR	PCNA|P12004	Disabling	2995344-1axc-{ CHAIN B }-{ CHAIN A }	B148:THR	-1.150000	1.000000	0.888889	-1.0	-2.074200	-
negatives	CSF1R|P07333	Y571Yp	IDPTQLPyNEKWEFP	SRC|P12931	Enabling	369044-1y57-{ A 249 _ to A 533 _ }-{ A 85 _ to A 140 _ }	A256:ALA	5.000000	0.336364	0.938776	1.6	-15.523400	kinase
negatives	CSF1R|P07333	Y571Yp	IDPTQLPyNEKWEFP	FYN|P06241	Enabling	368865-1y57-{ A 249 _ to A 533 _ }-{ A 85 _ to A 140 _ }	A256:ALA	5.000000	0.336364	0.938776	1.6	0.723470	kinase
negatives	CSF1R|P07333	Y571Yp	IDPTQLPyNEKWEFP	GRB2|P62993	Enabling	368804-1fmk-{ A 249 _ to A 533 _ }-{ A 82 _ to A 145 _ }	A256:ALA	-1.020000	0.336364	0.938776	-0.3	-2.807300	-
negatives	CSF1R|P07333	Y571Yp	IDPTQLPyNEKWEFP	YES1|P07947	Enabling	368904-1y57-{ A 249 _ to A 533 _ }-{ A 85 _ to A 140 _ }	A256:ALA	5.000000	0.336364	0.938776	1.6	-15.467230	kinase
negatives	CSF1R|P07333	Y866Yp	ILVNSKFyKLVKDGY	SRC|P12931	Enabling	369043-2ivu-1-1-2-{ CHAIN A }-{ CHAIN A }	A961:PHE	1.070000	0.349296	0.938776	0.4	-1.152300	kinase
negatives	PDGFRB|P09619	Y808Yp	MDLVGFSyQVANGME	SRC|P12931	Enabling	3438984-3qrj-3-1-2-{ CHAIN A }-{ CHAIN B }	A345:THR	1.320000	0.411765	0.312121	0.2	0.509070	kinase
negatives	PDGFRB|P09619	Y914Yp	LPMNEQFyNAIKRGY	SRC|P12931	Enabling	3439602-2ivs-{ CHAIN B }-{ CHAIN A }	B961:PHE	4.190000	0.400000	0.318182	0.5	-3.802400	kinase
negatives	PDGFRB|P09619	Y800Yp	NESPVLSyMDLVGFS	SRC|P12931	Enabling	3438984-3qrj-3-1-2-{ CHAIN A }-{ CHAIN B }	A342:TYR	-0.890000	0.411765	0.142424	-0.1	0.509070	kinase
negatives	PSTPIP1|O43586	Y370Yp	EYRALYDyTAQNPDE	PSTPIP1|O43586	Enabling	1085597-1ng2-2-1-2-{ CHAIN A }-{ CHAIN A }	A167:TYR	-1.150000	0.436364	0.505618	-0.3	10.359150	-
negatives	PSTPIP1|O43586	Y134Yp	QKSKLSLyKKAMESK	PSTPIP1|O43586	Enabling	3518565-2v0o-{ CHAIN B }-{ CHAIN A }	B133:THR	-0.010000	0.228873	0.471910	-0.0	-3.403400	-
negatives	PSTPIP1|O43586	Y144Yp	AMESKKTyEQKCRDA	PSTPIP1|O43586	Enabling	3518565-2v0o-{ CHAIN B }-{ CHAIN A }	B143:TYR	1.670000	0.228873	0.910112	0.3	-3.403400	-
negatives	PSTPIP1|O43586	Y284Yp	EPPAPVPyQNYYDRE	PSTPIP1|O43586	Enabling	3518565-2v0o-{ CHAIN B }-{ CHAIN A }	B270:PHE	5.810000	0.228873	0.584270	0.8	-3.403400	-
negatives	PSTPIP1|O43586	Y364Yp	PASPAQEyRALYDYT	PSTPIP1|O43586	Enabling	1085597-1ng2-2-1-2-{ CHAIN A }-{ CHAIN A }	A161:TYR	1.670000	0.436364	0.269663	0.2	10.359150	-
negatives	PTPN11|Q06124	Y279Yp	ENKNKNRyKNILPFD	GRB2|P62993	Enabling	1112495-2shp-{ A 219 _ to A 525 _ }-{ A 2 _ to A 110 _ }	A279:TYR	0.000000	0.387500	0.877193	0.0	-2.957700	-
negatives	PTPN11|Q06124	Y62Yp	KIQNTGDyYDLYGGE	GRB2|P62993	Enabling	1112492-1r1p-{ CHAIN A }-{ CHAIN B }	A117:TYR	0.960000	0.423077	0.479532	0.2	1.210790	-
negatives	AANAT|Q16613	S35Sp	RRHTLPAsEFRCLTP	YWHAZ|P63104	Enabling	1300884-1ib1-{ CHAIN E }-{ CHAIN A }	E35:ASN	-0.880000	0.797753	0.762712	-0.5	1.534100	-
negatives	AANAT|Q16613	S35Sp	RRHTLPAsEFRCLTP	YWHAB|P31946	Enabling	1300886-1ib1-{ CHAIN E }-{ CHAIN A }	E35:ASN	-0.880000	0.797753	0.762712	-0.5	2.464800	-
negatives	AANAT|Q16613	S35Sp	RRHTLPAsEFRCLTP	YWHAQ|P27348	Enabling	1300879-1ib1-{ CHAIN E }-{ CHAIN A }	E35:ASN	-0.880000	0.797753	0.762712	-0.5	-5.138200	-
negatives	AANAT|Q16613	S35Sp	RRHTLPAsEFRCLTP	YWHAH|Q04917	Enabling	1300882-1ib1-{ CHAIN E }-{ CHAIN A }	E35:ASN	-0.880000	0.753247	0.762712	-0.5	-1.402600	-
negatives	AANAT|Q16613	S35Sp	RRHTLPAsEFRCLTP	YWHAE|P62258	Enabling	1300881-1ib1-{ CHAIN E }-{ CHAIN A }	E35:ASN	-0.880000	0.689956	0.762712	-0.5	1.635700	-
negatives	AANAT|Q16613	T41Tp	ASEFRCLtPEDAVSA	YWHAZ|P63104	Enabling	1300884-1ib1-{ CHAIN E }-{ CHAIN A }	E41:THR	1.970000	0.797753	0.474576	0.7	1.534100	-
negatives	AANAT|Q16613	T41Tp	ASEFRCLtPEDAVSA	YWHAB|P31946	Enabling	1300886-1ib1-{ CHAIN E }-{ CHAIN A }	E41:THR	1.970000	0.797753	0.474576	0.7	2.464800	-
negatives	AANAT|Q16613	T41Tp	ASEFRCLtPEDAVSA	SFN|P31947	Enabling	1300885-1ib1-{ CHAIN E }-{ CHAIN A }	E41:THR	1.970000	0.742222	0.474576	0.7	-6.301560	-
negatives	STK3|Q13188	T235Tp	RAIFMIPtNPPPTFR	RAF1|P04049	Enabling	1333305-2y4i-{ CHAIN C }-{ CHAIN B }	C318:VAL	-0.660000	0.347985	0.248509	-0.1	-2.034070	kinase
negatives	STX1A|Q16623	S132Sp	RKFVEVMsEYNATQS	STXBP1|P61764	Disabling	1336915-3c98-{ CHAIN B }-{ CHAIN A }	B132:SER	-2.480000	0.931174	0.209913	-0.5	0.054000	-
negatives	ABCG2|Q9UNQ0	T220Tp	TTGLDSStANAVLLL	ABCG2|Q9UNQ0	Enabling	104648-3puy-{ CHAIN A }-{ CHAIN B }	A168:LEU	1.970000	0.318386	0.842105	0.5	-8.880200	-
negatives	AKT1|P31749	T197Tp	DEVAHTLtENRVLQN	PAK1|Q13153	Enabling	6443-1f3m-{ CHAIN C }-{ CHAIN A }	C314:ASN	-0.660000	0.326241	0.290323	-0.1	-0.344600	kinase
negatives	PRMT5|O14744	Y535Yp	PMIDNNRyCTLEFPV	PRMT5|O14744	Disabling	163515-4gqb-1-1-2-{ CHAIN A }-{ CHAIN A }	A535:TYR	1.670000	1.000000	0.463415	0.8	-8.149030	-
negatives	ANKRD28|O15084	S821Sp	SIVNATDsKGRTPLH	PPP1CA|P62136	Disabling	174743-1s70-{ CHAIN B }-{ CHAIN A }	B104:ASN	2.960000	0.302885	0.442211	0.4	-0.135700	-
negatives	ANKRD28|O15084	S303Sp	GADVNMKsKDGKTPL	PPP1CA|P62136	Disabling	174741-1s70-{ CHAIN B }-{ CHAIN A }	B229:ASP	5.110000	0.312775	0.753769	1.2	-22.488200	-
negatives	AQP2|P41181	S124Sp	AVNALSNsTTAGQAV	AQP2|P41181	Enabling	201366-3d9s-{ CHAIN A }-{ CHAIN D }	A125:ASN	-1.110000	0.673554	0.105691	-0.1	-1.179730	-
negatives	AQP2|P41181	S122Sp	DLAVNALsNSTTAGQ	AQP2|P41181	Enabling	201366-3d9s-{ CHAIN A }-{ CHAIN D }	A123:ASN	-1.570000	0.673554	0.195122	-0.2	-1.179730	-
negatives	ARHGEF2|Q92974	T561Tp	ASRDDRStWIRVIQQ	RHOA|P61586	Enabling	209821-3t06-{ CHAIN A }-{ CHAIN B }	A1069:THR	-1.940000	0.299451	0.863636	-0.5	-0.540600	-
negatives	ARHGEF2|Q92974	T392Tp	LLVTQRItKYPLLIS	RHOA|P61586	Enabling	209821-3t06-{ CHAIN A }-{ CHAIN B }	A883:THR	-0.320000	0.299451	0.909091	-0.1	-0.540600	-
negatives	BCL2|P10415	S105Sp	RQAGDDFsRRYRRDF	BAX|Q07812	Enabling	240706-4a1w-{ CHAIN C }-{ CHAIN B }	C98:GLU	-0.710000	0.297297	0.931818	-0.2	-0.224111	-
negatives	BCL2|P10415	T132Tp	TARGRFAtVVEELFR	BAX|Q07812	Enabling	2993637-3pl7-{ CHAIN A }-{ CHAIN C }	A125:GLN	1.970000	0.649123	0.863636	1.1	-3.219040	-
negatives	BCL2|P10415	T178Tp	DNIALWMtEYLNRHL	BAX|Q07812	Enabling	240706-4a1w-{ CHAIN C }-{ CHAIN B }	C171:ALA	-1.590000	0.297297	0.954545	-0.5	-0.224111	-
negatives	BIRC5|O15392	T127Tp	KKKEFEEtAKKVRRA	INCENP|Q9NQS7	Enabling	243281-2qfa-{ CHAIN A }-{ CHAIN C }	A127:THR	0.260000	1.000000	0.329114	0.1	-1.721000	-
negatives	BRAF|P15056	T212Tp	KKPIGWDtDISWLTG	RAF1|P04049	Disabling	250134-3ny5-2-2-1-{ CHAIN D }-{ CHAIN C }	D212:THR	0.850000	0.560976	0.852273	0.4	2.458760	kinase
negatives	BRAF|P15056	T176Tp	VPARCGVtVRDSLKK	RAF1|P04049	Disabling	250134-3ny5-2-2-1-{ CHAIN D }-{ CHAIN C }	D176:THR	1.970000	0.560976	0.511364	0.6	2.458760	kinase
negatives	Brsk1|Q5RJI5	T45Tp	KTLGKGQtGLVKLGV	Brsk1|Q5RJI5	Enabling	1879626-2hak-{ CHAIN E }-{ CHAIN F }	E64:PHE	1.360000	0.462687	0.465812	0.3	1.026800	kinase
negatives	CDH1|P12830	S829Sp	PTAPPYDsLLVFDYE	CTNNB1|P35222	Disabling	269880-3ifq-{ CHAIN C }-{ CHAIN A }	C675:SER	2.420000	0.792350	0.814433	1.6	-10.892620	-
negatives	Cdh1|P09803	S795Sp	DVAPTLMsVPQYRPR	Ctnnb1|Q02248	Enabling	3490159-3ifq-1-2-1-{ CHAIN D }-{ CHAIN A }	D639:SER	3.500000	0.792350	0.371134	1.0	-3.782776	-
negatives	CDH2|P19022	Y852Yp	NDPTAPPyDSLLVFD	CTNNB1|P35222	Disabling	270107-3ifq-{ CHAIN C }-{ CHAIN A }	C673:TYR	0.310000	0.650000	0.876190	0.2	-5.479838	-
negatives	CDH5|P33151	Y757Yp	SSDSDVDyDFLNDWG	CTNNB1|P35222	Disabling	270758-3ifq-{ CHAIN C }-{ CHAIN A }	C705:TYR	2.070000	0.432990	0.979592	0.9	-0.921700	-
negatives	Cbx7|Q8VDS3	T128Tp	TLPSSEVtVTDITAN	Rnf2|Q9CQJ4	Enabling	1907695-3gs2-{ CHAIN D }-{ CHAIN C }	D221:THR	2.840000	0.965517	1.000000	2.7	-3.371006	-
negatives	CCND1|P24385	T37Tp	AMLKAEEtCAPSVSY	CDK4|P11802	Disabling	292319-2w99-{ CHAIN A }-{ CHAIN B }	A37:THR	-1.590000	0.979592	0.132275	-0.2	-1.324690	kinase
negatives	CDKN2A|P42771	S56Sp	IQVMMMGsARVAELL	CDK4|P11802	Enabling	305558-1bi7-{ CHAIN B }-{ CHAIN A }	B56:SER	2.050000	0.659864	0.838710	1.1	-11.970800	kinase
negatives	CD3E|P07766	Y199Yp	RKGQRDLySGLNQRR	NCK1|P16333	Disabling	2994975-1a81-{ CHAIN F }-{ CHAIN E }	F181:PTR	4.660000	0.250000	0.886364	1.0	-5.378750	-
negatives	CDK1|P06493	T183Tp	LGSARYStPVDIWSI	CCNA2|P20248	Enabling	317427-1h24-{ CHAIN A }-{ CHAIN B }	A182:THR	0.310000	0.652174	0.841379	0.2	-6.174110	-
negatives	CDK2|P24941	T182Tp	LGCKYYStAVDIWSL	CCNA1|P78396	Enabling	3495142-1okw-{ CHAIN A }-{ B 175 _ to B 309 _ }	A182:THR	1.030000	0.770370	0.841379	0.7	0.436800	-
negatives	CDK2|P24941	T41Tp	KIRLDTEtEGVPSTA	CCNA1|P78396	Enabling	3496453-2g9x-{ CHAIN C }-{ D 181 _ to D 308 _ }	C41:THR	2.350000	0.801587	0.855172	1.6	-2.425190	-
negatives	CDK2|P24941	T158Tp	AFGVPVRtYTHEVVT	CCNA1|P78396	Enabling	3496453-2g9x-{ CHAIN C }-{ D 181 _ to D 308 _ }	C158:THR	-1.020000	0.801587	0.479310	-0.4	-2.425190	-
negatives	CDKN1A|P38936	S31Sp	PVDSEQLsRDCDALM	CCND1|P24385	Disabling	326974-1jsu-{ CHAIN C }-{ CHAIN B }	C42:THR	-2.400000	0.379085	0.148148	-0.1	-3.240660	-
negatives	CDKN1B|P46527	T42Tp	PVDHEELtRDLEKHC	CCND1|P24385	Enabling	63062-1jsu-{ CHAIN C }-{ CHAIN B }	C42:THR	-2.390000	0.379085	0.428571	-0.4	-3.684260	-
negatives	CFTR|P13569	S1326Sp	ADEVGLRsVIEQFPG	CFTR|P13569	Enabling	3512138-3gd7-{ CHAIN D }-{ CHAIN A }	D1326:SER	-0.390000	0.960699	0.857143	-0.3	-2.455490	-
negatives	CFTR|P13569	S1347Sp	VDGGCVLsHGHKQLM	CFTR|P13569	Enabling	336686-3gd7-{ CHAIN A }-{ CHAIN D }	A1347:SER	-0.460000	0.960699	0.892857	-0.4	-6.999082	-
negatives	CRK|P46108	Y14Yp	SEERSSWyWGRLSRQ	CRK|P46108	Enabling	64642-1gri-{ CHAIN A }-{ CHAIN B }	A61:PHE	1.670000	0.298343	0.841379	0.4	-19.995100	-
negatives	CRK|P46108	Y136Yp	LRQEEAEyVRALFDF	CRK|P46108	Enabling	64642-1gri-{ CHAIN A }-{ CHAIN B }	A160:TYR	4.030000	0.298343	0.634483	0.8	-19.995100	-
negatives	Crk|Q64010	Y14Yp	SEERSSWyWGRLSRQ	Crk|Q64010	Enabling	64764-1gri-{ CHAIN A }-{ CHAIN B }	A61:PHE	1.670000	0.292818	0.841379	0.4	-10.496200	-
negatives	Crk|Q64010	Y136Yp	LRQEEAEyVRALFDF	Crk|Q64010	Enabling	64764-1gri-{ CHAIN A }-{ CHAIN B }	A160:TYR	4.030000	0.292818	0.634483	0.7	-10.496200	-
negatives	CRYAB|P02511	S53Sp	PFYLRPPsFLRAPSW	CRYAB|P02511	Disabling	368521-2ygd-{ CHAIN A }-{ CHAIN B }	A53:SER	-4.380000	1.000000	0.260274	-1.1	2.528100	-
negatives	CRYAB|P02511	S136Sp	DPLTITSsLSSDGVL	CRYAB|P02511	Disabling	368521-2ygd-{ CHAIN A }-{ CHAIN B }	A136:SER	-1.590000	1.000000	0.447489	-0.7	2.528100	-
negatives	CRYAB|P02511	S135Sp	VDPLTITsSLSSDGV	CRYAB|P02511	Disabling	3512710-2ygd-{ CHAIN B }-{ CHAIN A }	B135:SER	-1.590000	1.000000	0.926941	-1.5	1.777200	-
negatives	CRYAB|P02511	S66Sp	SWFDTGLsEMRLEKD	CRYAB|P02511	Disabling	3512710-2ygd-{ CHAIN B }-{ CHAIN A }	B66:SER	2.930000	1.000000	0.611872	1.8	1.777200	-
negatives	CRYAB|P02511	S43Sp	DLFPTSTsLSPFYLR	CRYAB|P02511	Disabling	3512710-2ygd-{ CHAIN B }-{ CHAIN A }	B43:SER	2.830000	1.000000	0.264840	0.7	1.777200	-
negatives	CTNNB1|P35222	S675Sp	QDYKKRLsVELTSSL	CDH1|P12830	Enabling	64847-3ifq-{ CHAIN A }-{ CHAIN C }	A665:SER	-1.650000	0.792350	0.900000	-1.2	0.561680	-
negatives	CTNNB1|P35222	Y306Yp	DCLQILAyGNQESKL	CDH1|P12830	Disabling	3502737-1i7w-{ CHAIN C }-{ CHAIN D }	C306:TYR	-1.020000	0.787879	0.933333	-0.8	-0.116860	-
negatives	CTNNB1|P35222	Y333Yp	NIMRTYTyEKLLWTT	CDH2|P19022	Disabling	3502738-1i7w-{ CHAIN C }-{ CHAIN D }	C333:TYR	3.120000	0.696970	0.946667	2.1	-0.750820	-
negatives	CTNNB1|P35222	Y333Yp	NIMRTYTyEKLLWTT	CDH1|P12830	Disabling	64847-3ifq-{ CHAIN A }-{ CHAIN C }	A324:TYR	3.120000	0.792350	0.946667	2.3	0.561680	-
negatives	CTNNB1|P35222	S250Sp	MLGSPVDsVLFYAIT	CDH1|P12830	Enabling	3502665-3ifq-1-1-2-{ CHAIN A }-{ CHAIN D }	A241:SER	-1.080000	0.792350	0.940000	-0.8	0.288570	-
negatives	CTNNB1|P35222	S184Sp	QLSKKEAsRHAIMRS	CDH1|P12830	Enabling	3502630-1i7x-{ CHAIN C }-{ CHAIN D }	C184:SER	4.300000	0.648936	0.926667	2.6	-4.485100	-
negatives	CTNNB1|P35222	Y254Yp	PVDSVLFyAITTLHN	CDH2|P19022	Disabling	3502634-1i7x-{ CHAIN C }-{ CHAIN D }	C254:TYR	3.120000	0.671429	0.980000	2.1	-3.729700	-
negatives	CTNNB1|P35222	Y254Yp	PVDSVLFyAITTLHN	CDH1|P12830	Disabling	3502681-3ifq-{ CHAIN B }-{ CHAIN D }	B245:TYR	0.310000	0.786885	0.980000	0.2	-0.040000	-
negatives	CTNNB1|P35222	S473Sp	CALRHLTsRHQEAEM	CDH1|P12830	Enabling	3502709-1i7x-{ CHAIN A }-{ CHAIN B }	A473:SER	-1.110000	0.947368	0.900000	-0.9	-4.546616	-
negatives	Ctnnd1|P30999	Y588Yp	CLLRNLSyQVHREIP	Cdh1|P09803	Enabling	1986867-1i7x-{ CHAIN A }-{ CHAIN B }	A473:SER	-0.110000	0.230594	0.920949	-0.0	-1.700700	-
negatives	EGFR|P00533	Y978Yp	MARDPQRyLVIQGDE	EGFR|P00533	Enabling	3335121-3vjo-1-1-2-{ CHAIN A }-{ CHAIN A }	A978:TYR	-0.110000	0.922601	0.693798	-0.1	-4.032000	kinase
negatives	EGFR|P00533	Y610Yp	NNTLVWKyADAGHVC	EGFR|P00533	Enabling	3332916-2ahx-3-1-2-{ CHAIN B }-{ CHAIN B }	B582:TYR	1.070000	0.482815	0.651163	0.3	-3.571620	kinase
negatives	EGFR|P00533	Y275Yp	MLYNPTTyQMDVNPE	EGFR|P00533	Enabling	3333528-1ivo-{ A 163 _ to A 311 _ }-{ B 163 _ to B 311 _ }	A251:TYR	-0.620000	1.000000	0.220930	-0.1	-5.411230	kinase
negatives	EGFR|P00533	T39Tp	QGTSNKLtQLGTFED	EGF|P01133	Enabling	3332693-1nql-{ A 3 _ to A 162 _ }-{ CHAIN B }	A15:THR	-3.030000	1.000000	0.178295	-0.5	24.339677	-
negatives	EGFR|P00533	Y471Yp	SGNKNLCyANTINWK	EGFR|P00533	Enabling	3334401-3b2u-{ B 312 _ to B 480 _ }-{ B 481 _ to B 502 _ }	B447:TYR	-1.150000	1.000000	0.647287	-0.7		kinase
negatives	EGFR|P00533	Y801Yp	PFGCLLDyVREHKDN	EGFR|P00533	Enabling	3573974-3gt8-{ CHAIN C }-{ CHAIN B }	C777:TYR	-1.020000	1.000000	0.531008	-0.5	-3.760730	kinase
negatives	EGFR|P00533	Y1016Yp	DVVDADEyLIPQQGF	EGFR|P00533	Enabling	3335065-4g5j-2-1-2-{ CHAIN A }-{ CHAIN A }	A1016:TYR	-1.030000	0.956386	0.647287	-0.6	-1.441610	kinase
negatives	EGFR|P00533	T34Tp	EKKVCQGtSNKLTQL	EGF|P01133	Enabling	3332698-1ivo-{ B 3 _ to B 162 _ }-{ CHAIN D }	B10:THR	-1.020000	1.000000	0.666667	-0.7	-1.355390	-
negatives	Egfr|Q01279	Y946Yp	PICTIDVyMIMVKCW	Egfr|Q01279	Enabling	3535428-3ika-{ CHAIN B }-{ CHAIN A }	B944:TYR	0.770000	0.935385	0.875969	0.6	-5.999180	kinase
negatives	PTK2|Q00944	Y528Yp	ASLILYAyQLSTALA	SRC|P00523	Enabling	3346871-3qrj-3-2-1-{ CHAIN B }-{ CHAIN A }	B345:THR	1.320000	0.402985	0.500000	0.3	-13.772650	kinase
negatives	FBXO4|Q9UKT5	S111Sp	LRDLPSWsSVDWKSL	FBXO4|Q9UKT5	Enabling	464393-3l2o-2-1-2-{ CHAIN B }-{ CHAIN B }	B111:SER	-1.030000	0.832827	0.685185	-0.6	-6.076590	-
negatives	FES|P07332	Y811Yp	RPSFSTIyQELQSIR	FES|P07332	Enabling	3574820-3qri-3-2-1-{ CHAIN B }-{ CHAIN A }	B490:HIS	1.670000	0.432836	0.204819	0.1	0.448140	kinase
negatives	FES|P07332	Y44Yp	RVKSDREyAGLLHHM	FES|P07332	Enabling	3347345-4dyl-1-1-2-{ CHAIN A }-{ CHAIN A }	A44:TYR	0.580000	0.932836	0.548193	0.3	12.901420	kinase
negatives	FGFR2|P21802	Y608Yp	KDLVSCTyQLARGME	PLCG1|P19174	Enabling	3355096-3gqi-{ CHAIN A }-{ CHAIN B }	A605:TYR	2.360000	0.856678	0.542787	1.1	-3.865050	-
negatives	FHOD1|Q9Y613	S656Sp	PCATLWAsLDPVSVD	FHOD1|Q9Y613	Disabling	479710-2j1d-1-1-2-{ CHAIN G }-{ CHAIN G }	G630:GLU	2.930000	0.264706	0.365079	0.3	-8.149000	-
negatives	FLT3|P36888	Y899Yp	IPVDANFyKLIQNGF	SRC|P12931	Enabling	485387-3b2t-{ CHAIN B }-{ CHAIN A }	B713:PHE	4.190000	0.379061	0.954545	1.5	-1.356373	kinase
negatives	FLT3|P36888	Y597Yp	FYVDFREyEYDLKWE	SRC|P12931	Enabling	485388-3g0f-{ CHAIN A }-{ CHAIN B }	A576:LEU	1.890000	0.385185	0.636364	0.5	-4.851790	kinase
negatives	HCLS1|P14317	Y437Yp	GISAVAVyDYQGEGS	VAV1|P15498	Enabling	547842-1gcq-{ CHAIN B }-{ CHAIN C }	B165:PHE	-3.470000	0.416667	0.666667	-1.0	-3.251737	-
negatives	HCLS1|P14317	Y481Yp	FGLFPANyVKLLE	VAV1|P15498	Enabling	547842-1gcq-{ CHAIN B }-{ CHAIN C }	B209:TYR	-1.160000	0.416667	0.566667	-0.3	-3.251737	-
negatives	IGFBP1|P08833	S83Sp	ARCARGLsCRALPGE	IGF1|P05019	Enabling	627498-2dsp-{ CHAIN B }-{ CHAIN I }	B58:ARG	-3.920000	0.529412	0.581818	-1.2	-0.440230	-
negatives	Ilf3|Q9Z1X4	T261Tp	LCEKSIGtANRPMGA	Ilf2|Q9CXY6	Disabling	2236826-4at7-{ CHAIN B }-{ CHAIN A }	B261:THR	-2.730000	0.878049	0.328125	-0.8	-0.462313	-
negatives	ILK|Q13418	S246Sp	CPRLRIFsHPNVLPV	AKT1|P31749	Enabling	647920-3ppz-{ CHAIN B }-{ CHAIN A }	B604:ARG	1.850000	0.285124	0.873684	0.5	-5.325200	kinase
negatives	ITGB2|P05107	T759Tp	PLFKSATtTVMNPKF	FLNA|P21333	Disabling	3397855-2jf1-{ CHAIN T }-{ CHAIN A }	T759:THR	-1.590000	1.000000	0.395543	-0.6	-2.185670	-
negatives	ITGB3|P05106	S194Sp	VSPYMYIsPPEALEN	ITGA4|P13612	Disabling	3398522-3v4v-{ CHAIN B }-{ CHAIN A }	B188:THR	2.960000	0.444444	0.142061	0.2	2.467100	-
negatives	ITGB3|P05106	S553Sp	YCECDDFsCVRYKGE	ITGA4|P13612	Disabling	16206-1u8c-{ CHAIN B }-{ CHAIN A }	B1527:SER	-4.380000	0.277302	0.565460	-0.7	0.595500	-
negatives	KIF22|Q14807	T299Tp	KESGAINtSLFVLGK	TUBA4A|P68366	Disabling	704402-2p4n-{ CHAIN K }-{ CHAIN B }	K256:LYS	2.410000	0.346386	0.283186	0.2	-0.083000	-
negatives	SYK|P43405	Y131Yp	KENLIREyVKQTWNL	PLCG1|P19174	Enabling	3007591-1a81-{ A 9 _ to A 137 _ }-{ A 138 _ to A 262 _ }	A131:TYR	-0.010000	0.322222	0.691057	-0.0	0.153000	-
negatives	SYK|P43405	Y47Yp	LLRQSRNyLGGFALS	PLCG1|P19174	Enabling	3007591-1a81-{ A 9 _ to A 137 _ }-{ A 138 _ to A 262 _ }	A47:TYR	1.290000	0.322222	0.300813	0.1	0.153000	-
negatives	SYK|P43405	Y431Yp	MQQLDNPyIVRMIGI	FYN|P06241	Enabling	3408434-3qrj-3-2-1-{ CHAIN B }-{ CHAIN A }	B297:ASN	0.000000	0.429119	0.691057	0.0	-3.426600	kinase
negatives	Syk|P48025	Y202Yp	ARDNSGSyALCLLHE	Fgr|P14234	Enabling	3409277-1k9a-{ A 77 _ to A 177 _ }-{ A 178 _ to A 450 _ }	A116:TYR	1.730000	0.441948	0.650407	0.5	-2.040350	kinase
negatives	Syk|P48025	Y501Yp	VLLVTQHyAKISDFG	Fgr|P14234	Enabling	3410512-3qri-3-1-2-{ CHAIN A }-{ CHAIN B }	A376:LEU	1.670000	0.417625	0.658537	0.5	-6.541300	kinase
negatives	Syk|P48025	Y425Yp	MQQLDNPyIVRMIGI	Fgr|P14234	Enabling	3410609-3qrj-3-2-1-{ CHAIN B }-{ CHAIN A }	B297:ASN	1.670000	0.413793	0.691057	0.5	-6.048100	kinase
negatives	LCK|P06239	Y181Yp	QGEVVKHyKIRNLDN	LCK|P06239	Enabling	3578303-1ad5-{ A 146 _ to A 248 _ }-{ A 249 _ to A 531 _ }	A202:TYR	1.290000	0.705882	0.988095	0.9		kinase
negatives	LCK|P06239	Y489Yp	EDRPTFDyLRSVLED	LCK|P06239	Enabling	3578310-2hck-{ B 249 _ to B 531 _ }-{ A 249 _ to A 531 _ }	B511:TYR	3.120000	0.730496	0.928571	2.1	4.639940	kinase
negatives	LCK|P06239	Y457Yp	IQNLERGyRMVRPDN	LCK|P06239	Enabling	3417138-2fgi-{ CHAIN B }-{ CHAIN A }	B717:HIS	-1.150000	0.406716	0.952381	-0.4	-4.778600	kinase
negatives	LCK|P06239	Y72Yp	LVIALHSyEPSHDGD	LCK|P06239	Enabling	3411787-1x27-{ CHAIN C }-{ CHAIN B }	C72:TYR	2.470000	1.000000	0.952381	2.4	-12.401895	kinase
negatives	LCK|P06239	Y264Yp	GEVWMGYyNGHTKVA	LCK|P06239	Enabling	3546227-2ofv-{ CHAIN B }-{ CHAIN A }	B264:TYR	-3.090000	1.000000	0.988095	-3.1	-3.691461	kinase
negatives	LCK|P06239	Y209Yp	LHELVRHyTNASDGL	LCK|P06239	Enabling	3413242-2h5k-{ CHAIN B }-{ CHAIN A }	B135:HIS	1.970000	0.411111	0.964286	0.8	-5.931900	kinase
negatives	LEF1|Q9UJU2	S56Sp	DLADIKSsLVNESEI	CTNNB1|P35222	Enabling	779508-3oux-{ CHAIN B }-{ CHAIN A }	B54:SER	2.960000	0.940000	0.820000	2.3	-1.931145	-
negatives	Mcm3|P25206	S170Sp	TTLVAFPsSSVYPTK	Mcm7|Q61881	Enabling	2427126-2vl6-{ CHAIN A }-{ CHAIN B }	A169:THR	2.930000	0.261803	0.523529	0.4	-1.058800	-
negatives	Mcm3|P25206	S118Sp	VSPRTLTsCFLSCVV	Mcm2|P97310	Enabling	2427128-2vl6-{ CHAIN A }-{ CHAIN B }	A114:SER	-0.200000	0.261803	0.829412	-0.0	-2.485880	-
negatives	Mcm3|P25206	S118Sp	VSPRTLTsCFLSCVV	Mcm5|P49718	Enabling	2427125-2vl6-{ CHAIN A }-{ CHAIN B }	A114:SER	-2.190000	0.250000	0.829412	-0.5	0.675580	-
negatives	MAD2L1|Q13257	S170Sp	VPEKWEEsGPQFITN	CDC20|Q12834	Disabling	875121-4aez-{ CHAIN B }-{ CHAIN A }	B170:SER	2.300000	0.468085	0.730539	0.8	-4.481800	-
negatives	MAD2L1|Q13257	S148Sp	FLPLLEVsCSFDLLI	CDC20|Q12834	Disabling	875121-4aez-{ CHAIN B }-{ CHAIN A }	B148:GLN	2.830000	0.468085	0.383234	0.5	-4.481800	-
negatives	MDM2|Q00987	S17Sp	TDGAVTTsQIPASEQ	MDM2|Q00987	Disabling	875617-4hbm-{ CHAIN A }-{ CHAIN B }	A17:SER	-1.650000	1.000000	0.552239	-0.9	-1.799386	-
negatives	MET|P08581	Y1234Yp	RDMYDKEyYSVHNKT	MET|P08581	Enabling	3420362-3d94-1-1-2-{ CHAIN A }-{ CHAIN A }	A1135:TYR	1.780000	0.424125	0.795455	0.6	-20.456100	kinase
negatives	MAPK4|P31152	S54Sp	AVKKIALsDARSMKH	MAPKAPK5|Q8IW41	Enabling	883691-2oza-{ CHAIN B }-{ CHAIN A }	B60:GLN	-1.080000	0.347134	0.349515	-0.1	-5.745000	kinase
negatives	MAPK14|Q16539	T185Tp	EMTGYVAtRWYRAPE	MAPKAPK2|P49137	Disabling	3425983-2oza-{ CHAIN B }-{ CHAIN A }	B185:THR	1.030000	0.971264	0.985007	1.0	-3.134700	kinase
negatives	NCF1|P14598	S208Sp	KRGWIPAsFLEPLDS	CYBA|P13498	Enabling	2997226-1wlp-{ CHAIN B }-{ CHAIN A }	B208:SER	-3.300000	1.000000	0.870968	-2.9	-0.098000	-
negatives	NCF1|P14598	S191Sp	EVVEKSEsGWWFCQM	CYBA|P13498	Enabling	2997226-1wlp-{ CHAIN B }-{ CHAIN A }	B191:SER	-1.650000	1.000000	0.612903	-1.0	-0.098000	-
negatives	NCF1|P14598	S171Sp	IANYEKTsGSEMALS	CYBA|P13498	Enabling	2997226-1wlp-{ CHAIN B }-{ CHAIN A }	B171:SER	1.450000	1.000000	0.806452	1.2	-0.098000	-
negatives	NDE1|Q9NXR1	T32Tp	YKQRAENtQEELREF	NDEL1|Q9GZM8	Enabling	938847-2v71-{ CHAIN A }-{ CHAIN B }	A33:ALA	-1.590000	0.704403	0.206030	-0.2	8.554230	-
negatives	NME3|Q13232	S87Sp	RLVKYMAsGPVVAMV	NME1|P15531	Enabling	938863-1be4-{ CHAIN A }-{ CHAIN B }	A70:SER	-0.080000	0.675676	0.970588	-0.1	-3.207750	-
negatives	Nsf|P46460	S237Sp	IFRRAFAsRVFPPEI	Nsf|P46460	Enabling	3539180-3hu1-{ CHAIN B }-{ CHAIN A }	B222:LEU	2.960000	0.389513	0.931937	1.1	-9.476200	-
negatives	PDGFRB|P09619	Y808Yp	MDLVGFSyQVANGME	PLCG1|P19174	Enabling	43896-3gqi-{ CHAIN A }-{ CHAIN B }	A605:TYR	2.360000	0.536145	0.312121	0.4	-0.591860	-
negatives	Pdgfrb|P05622	Y807Yp	TDLVGFSyQVANGMD	Plcg1|Q62077	Enabling	44424-3gqi-{ CHAIN A }-{ CHAIN B }	A605:TYR	2.360000	0.524096	0.308157	0.4	-2.133390	-
negatives	PAH|P00439	S339Sp	GLCKQGDsIKAYGAG	PAH|P00439	Disabling	1045334-6pah-1-1-2-{ CHAIN A }-{ CHAIN A }	A339:SER	-2.700000	1.000000	0.437500	-1.2	0.886680	-
negatives	PAH|P00439	S110Sp	GATVHELsRDKKKDT	PAH|P00439	Disabling	3518324-1phz-{ A 19 _ to A 115 _ }-{ A 116 _ to A 427 _ }	A110:SER	2.050000	0.876289	0.335526	0.6		-
negatives	PLCG1|P19174	Y669Yp	AHESKEWyHASLTRA	GRB2|P62993	Enabling	1060791-1gri-{ CHAIN A }-{ B 157 _ to B 217 _ }	A61:PHE	1.670000	0.254144	0.673203	0.3	0.074720	-
negatives	LCP1|P13796	S539Sp	AKKSSSIsSFKDPKI	ACTA1|P68133	Enabling	1068115-3byh-{ CHAIN B }-{ CHAIN A }	B537:GLU	-2.480000	0.386266	0.347015	-0.3	-0.471200	-
negatives	PPP2CA|P67775	Y265Yp	TIFSAPNyCYRCGNQ	LCMT1|Q9UIC8	Enabling	1083588-3p71-{ CHAIN C }-{ CHAIN T }	C265:TYR	-1.910000	0.983766	0.981982	-1.8	-2.689035	-
negatives	PRDX1|Q06830	T166Tp	LVQAFQFtDKHGEVC	PRDX1|Q06830	Enabling	1093749-2z9s-{ CHAIN A }-{ CHAIN B }	A166:THR	-0.700000	0.969543	0.691395	-0.5	-3.853820	-
negatives	PRDX1|Q06830	T54Tp	DFTFVCPtEIIAFSD	PRDX1|Q06830	Enabling	1093749-2z9s-{ CHAIN A }-{ CHAIN B }	A54:THR	0.370000	0.969543	0.979228	0.4	-3.853820	-
negatives	PTEN|P60484	T167Tp	TRDKKGVtIPSQRRY	PTEN|P60484	Disabling	3518687-1d5r-{ A 14 _ to A 187 _ }-{ A 188 _ to A 351 _ }	A167:THR	2.350000	0.810976	0.718593	1.4		-
negatives	PTPN11|Q06124	Y63Yp	IQNTGDYyDLYGGEK	GRB2|P62993	Enabling	1112492-1r1p-{ CHAIN A }-{ CHAIN B }	A118:PHE	0.000000	0.423077	0.742690	0.0	1.210790	-
negatives	PTPN11|Q06124	Y179Yp	IRCQELKyDVGGGER	GRB2|P62993	Enabling	1112493-2ci8-1-1-2-{ CHAIN A }-{ CHAIN A }	A339:TYR	-1.810000	0.362637	0.801170	-0.5	-0.276500	-
negatives	Ptpn11|P35235	Y63Yp	IQNTGDYyDLYGGEK	Grb2|Q60631	Enabling	2607337-1r1p-{ CHAIN A }-{ CHAIN B }	A118:PHE	0.000000	0.423077	0.742690	0.0	1.210790	-
negatives	Ptpn11|P35235	Y179Yp	IRCQELKyDVGGGER	Grb2|Q60631	Enabling	2607338-2ci8-1-1-2-{ CHAIN A }-{ CHAIN A }	A339:TYR	-1.810000	0.362637	0.801170	-0.5	-0.276500	-
negatives	Ptpn11|P35235	Y279Yp	ENKNKNRyKNILPFD	Grb2|Q60631	Enabling	2607340-2shp-{ A 219 _ to A 525 _ }-{ A 2 _ to A 110 _ }	A279:TYR	0.000000	0.387500	0.877193	0.0	-3.213000	-
negatives	Ptpn11|P35235	Y62Yp	KIQNTGDyYDLYGGE	Grb2|Q60631	Enabling	2607337-1r1p-{ CHAIN A }-{ CHAIN B }	A117:TYR	0.960000	0.423077	0.479532	0.2	1.210790	-
negatives	PTPN6|P29350	Y276Yp	ENKGKNRyKNILPFD	GRB2|P62993	Enabling	1117134-2shp-{ A 219 _ to A 525 _ }-{ A 2 _ to A 110 _ }	A279:TYR	0.000000	0.387500	0.888889	0.0	-1.656600	-
negatives	PTPN6|P29350	Y111Yp	DPTSERWyHGHMSGG	GRB2|P62993	Enabling	1117135-1gri-{ CHAIN A }-{ B 157 _ to B 217 _ }	A61:PHE	1.670000	0.325203	0.444444	0.2	-3.077670	-
negatives	RAC1|P63000	Y32Yp	TNAFPGEyIPTVFDN	ARHGEF7|Q14155	Disabling	1170132-2dfk-{ B 1 _ to B 187 _ }-{ CHAIN A }	B32:TYR	-0.720000	0.230769	0.952719	-0.2	-2.737700	-
negatives	RAC1|P63000	Y40Yp	IPTVFDNySANVMVD	PAK1|Q13153	Disabling	3011853-2qme-{ CHAIN A }-{ CHAIN I }	A40:TYR	1.650000	0.954802	0.983452	1.5	-1.013000	kinase
negatives	RAC1|P63000	Y23Yp	KTCLLISyTTNAFPG	PAK1|Q13153	Disabling	3011853-2qme-{ CHAIN A }-{ CHAIN I }	A23:TYR	-1.150000	0.954802	0.945626	-1.0	-1.013000	kinase
negatives	RAD51|Q06609	Y191Yp	DVLDNVAyARAFNTD	RAD51|Q06609	Disabling	1171985-1szp-{ CHAIN E }-{ CHAIN F }	E249:TYR	-0.620000	0.654952	0.845815	-0.3	3.086000	-
negatives	RAF1|P04049	Y458Yp	QTAQGMDyLHAKNII	RAF1|P04049	Disabling	3449010-3omv-{ CHAIN A }-{ CHAIN B }	A458:TYR	-0.920000	1.000000	0.931818	-0.9	-12.366000	kinase
negatives	RAN|P62826	S94Sp	IIMFDVTsRVTYKNV	RANGAP1|P46060	Disabling	1175380-1k5d-{ CHAIN A }-{ CHAIN C }	A94:SER	-1.030000	0.367164	0.952381	-0.4	-2.091400	-
negatives	RAN|P62826	S94Sp	IIMFDVTsRVTYKNV	RCC1|P18754	Disabling	1175171-1i2m-{ CHAIN A }-{ CHAIN B }	A94:SER	0.450000	0.970588	0.952381	0.4	-1.908200	-
negatives	RB1|P06400	T841Tp	SIGESFGtSEKFQKI	TFDP1|Q14186	Disabling	3012647-2aze-{ CHAIN C }-{ CHAIN A }	C841:THR	-0.410000	1.000000	0.678571	-0.3	1.218510	-
negatives	RB1|P06400	S842Sp	IGESFGTsEKFQKIN	TFDP1|Q14186	Disabling	3012647-2aze-{ CHAIN C }-{ CHAIN A }	C842:SER	-5.490000	1.000000	0.732143	-4.0	1.218510	-
negatives	RB1|P06400	S829Sp	PTKMTPRsRILVSIG	E2F1|Q01094	Disabling	1202121-2aze-{ CHAIN C }-{ CHAIN B }	C829:SER	-1.110000	1.000000	0.785714	-0.9	-0.247950	-
negatives	RB1|P06400	S485Sp	NDNIFHMsLLACALE	E2F1|Q01094	Disabling	2998245-1o9k-{ CHAIN A }-{ CHAIN P }	A485:SER	-0.540000	1.000000	0.928571	-0.5	4.613080	-
negatives	Rb1|P13405	S822Sp	PTKMTPRsRILVSIG	E2f1|Q61501	Disabling	2683620-2aze-{ CHAIN C }-{ CHAIN B }	C829:SER	-1.110000	0.930000	0.785714	-0.8	0.110850	-
negatives	Rb1|P13405	S827Sp	PRSRILVsIGESFGT	E2f1|Q61501	Disabling	2683620-2aze-{ CHAIN C }-{ CHAIN B }	C834:SER	0.080000	0.930000	0.839286	0.1	0.110850	-
negatives	RHOA|P61586	S73Sp	YDRLRPLsYPDTDVI	PKN1|Q16512	Enabling	1225228-2rmk-{ A 2 _ to A 178 _ }-{ CHAIN B }	A71:SER	0.560000	0.595376	0.992806	0.3	-2.362817	kinase
negatives	RHOU|Q7L0Q8	Y69Yp	KTSLVVSyTTNGYPT	PAK1|Q13153	Disabling	3011920-2qme-{ CHAIN A }-{ CHAIN I }	A23:TYR	-1.150000	0.586207	0.712121	-0.5	-2.745840	kinase
negatives	RUNX1|Q01196	S114Sp	AGNDENYsAELRNAT	CBFB|Q13951	Enabling	1261707-1h9d-{ CHAIN C }-{ CHAIN D }	C114:SER	2.420000	0.962687	0.640909	1.5	-1.885910	-
negatives	SMAD2|Q15796	S306Sp	VDGFTDPsNSERFCL	SMAD3|P84022	Enabling	3471875-1u7f-{ CHAIN A }-{ CHAIN C }	A264:SER	0.080000	0.964467	0.928571	0.1	-0.709000	-
negatives	SMAD2|Q15796	S460Sp	LTQMGSPsVRCSSMS	SMAD4|Q13485	Enabling	3472089-1khu-{ CHAIN C }-{ CHAIN B }	C458:HIS	2.960000	0.406250	0.301242	0.4	-3.909900	-
negatives	SMAD2|Q15796	S460Sp	LTQMGSPsVRCSSMS	SMAD3|P84022	Enabling	3472094-1khu-{ CHAIN C }-{ CHAIN B }	C458:HIS	2.930000	0.794872	0.301242	0.7	-1.990780	-
negatives	SMAD2|Q15796	S353Sp	FAECLSDsAIFVQSP	SMAD3|P84022	Enabling	3471875-1u7f-{ CHAIN A }-{ CHAIN C }	A311:SER	2.930000	0.964467	0.894410	2.5	-0.709000	-
negatives	SMAD2|Q15796	S458Sp	KVLTQMGsPSVRCSS	SMAD3|P84022	Enabling	3472031-1u7f-{ CHAIN C }-{ CHAIN A }	C416:SER	-1.110000	0.964103	0.872671	-0.9	-0.204200	-
negatives	SMAD2|Q15796	S465Sp	SPSVRCSsMS	SMAD3|P84022	Enabling	3472056-1u7v-{ CHAIN C }-{ CHAIN A }	C465:SEP	2.150000	0.964467	0.906832	1.9		-
negatives	SMAD2|Q15796	S464Sp	GSPSVRCsSMS	SMAD3|P84022	Enabling	3472031-1u7f-{ CHAIN C }-{ CHAIN A }	C422:SER	2.960000	0.964103	0.888199	2.5	-0.204200	-
negatives	SMAD2|Q15796	S397Sp	FAALLAQsVNQGFEA	SMAD4|Q13485	Enabling	3471793-1dd1-{ CHAIN B }-{ CHAIN A }	B485:SER	-1.110000	0.424893	0.906832	-0.4	-0.028200	-
negatives	SMAD2|Q15796	T413Tp	YQLTRMCtIRMSFVK	SMAD4|Q13485	Enabling	3012867-1u7v-{ CHAIN A }-{ CHAIN B }	A413:THR	2.410000	1.000000	0.919255	2.2		-
negatives	SMAD2|Q15796	S317Sp	RFCLGLLsNVNRNAT	SMAD3|P84022	Enabling	3471875-1u7f-{ CHAIN A }-{ CHAIN C }	A275:SER	-0.350000	0.964467	0.940994	-0.3	-0.709000	-
negatives	SMAD2|Q15796	S260Sp	TLSPVNHsLDLQPVT	SMAD4|Q13485	Enabling	3471806-1dd1-2-1-2-{ CHAIN B }-{ CHAIN B }	B307:GLU	2.880000	0.424893	0.307453	0.4	0.092500	-
negatives	SMAD3|P84022	T371Tp	YQLTRMCtIRMSFVK	SMAD4|Q13485	Enabling	3012875-1u7f-{ CHAIN A }-{ CHAIN B }	A371:THR	2.410000	1.000000	0.925466	2.2		-
negatives	SMAD3|P84022	T330Tp	RYGWHPAtVCKIPPG	SMAD4|Q13485	Enabling	3472125-1mk2-1-1-2-{ CHAIN A }-{ CHAIN A }	A329:THR	-1.870000	0.424107	0.953416	-0.8	-1.724000	-
negatives	SMAD3|P84022	T261Tp	SMTVDGFtDPSNSER	SMAD4|Q13485	Enabling	3472363-1u7f-{ CHAIN C }-{ CHAIN B }	C261:THR	0.700000	1.000000	0.978261	0.7		-
negatives	SNAP23|O00161	S20Sp	AHQITDEsLESTRRI	STX4|Q12846	Enabling	1301579-3hd7-{ CHAIN G }-{ CHAIN F }	G25:SER	-1.920000	0.529412	0.893617	-0.9	-2.158425	-
negatives	SNAP23|O00161	T72Tp	DMRETEKtLTELNKC	STX4|Q12846	Enabling	1301579-3hd7-{ CHAIN G }-{ CHAIN F }	G77:ASN	0.400000	0.529412	0.723404	0.2	-2.158425	-
negatives	Snap23|O09044	S34Sp	ILGLAIEsQDAGIKT	Stx11|Q9D3G5	Enabling	2773632-3hd7-{ CHAIN G }-{ CHAIN F }	G39:SER	-0.020000	0.413793	0.893617	-0.0	-0.294960	-
negatives	SNAP25|P60880	S28Sp	LADESLEsTRRMLQL	STX1A|Q16623	Enabling	1301602-1sfc-{ CHAIN C }-{ CHAIN B }	C28:SER	-2.480000	0.922078	0.855856	-2.0	-3.855610	-
negatives	SNAP25|P60880	S39Sp	MLQLVEEsKDAGIRT	STX1A|Q16623	Enabling	1301602-1sfc-{ CHAIN C }-{ CHAIN B }	C39:SER	-0.320000	0.922078	0.846847	-0.2	-3.855610	-
negatives	SNAP25|P60880	T29Tp	ADESLEStRRMLQLV	STX1A|Q16623	Disabling	1301602-1sfc-{ CHAIN C }-{ CHAIN B }	C29:THR	-1.020000	0.922078	0.873874	-0.8	-3.855610	-
negatives	SRC|P00523	Y511Yp	EERPTFEyLQAFLED	CSK|P41239	Disabling	3473880-3d7t-{ CHAIN B }-{ CHAIN A }	B511:TYR	2.470000	0.870722	0.500000	1.1	1.720640	kinase
negatives	SRC|P00523	Y416Yp	RLIEDNEyTARQGAK	CSK|P41239	Disabling	3474114-3p08-{ CHAIN B }-{ CHAIN A }	B551:TYR	1.560000	0.419231	0.500000	0.3	4.975200	kinase
negatives	SRC|P00523	Y149Yp	SIQAEEWyFGKITRR	CSK|P41239	Enabling	3473032-1k9a-{ F 77 _ to F 177 _ }-{ F 178 _ to F 450 _ }	F83:PHE	1.890000	0.457447	0.500000	0.4	-4.221200	kinase
negatives	SRC|P00523	Y213Yp	KLDSGGFyITSRTQF	CSK|P41239	Disabling	3472872-2hck-{ CHAIN A }-{ B 249 _ to B 531 _ }	A213:TYR	-1.260000	0.425856	0.500000	-0.3	0.251299	kinase
negatives	SRC|P00523	Y326Yp	HEKLVQLyAVVSEEP	CSK|P41239	Enabling	3474202-3v8w-{ CHAIN A }-{ CHAIN B }	A422:TYR	2.410000	0.409091	0.500000	0.5	-2.237700	kinase
negatives	SRC|P00523	Y184Yp	SETTKGAyCLSVSDF	CSK|P41239	Disabling	3473032-1k9a-{ F 77 _ to F 177 _ }-{ F 178 _ to F 450 _ }	F116:TYR	2.960000	0.457447	0.500000	0.7	-4.221200	kinase
negatives	SRC|P00523	Y357Yp	LKGEMGKyLRLPQLV	CSK|P41239	Disabling	3473530-2g2i-{ CHAIN B }-{ CHAIN A }	B334:GLU	3.120000	0.457364	0.500000	0.7	-0.758700	kinase
negatives	SRC|P12931	Y152Yp	SIQAEEWyFGKITRR	SRC|P12931	Enabling	3582833-1k9a-{ E 77 _ to E 177 _ }-{ E 178 _ to E 450 _ }	E83:PHE	3.120000	0.437262	0.744770	1.0		kinase
negatives	SRC|P12931	Y360Yp	LKGETGKyLRLPQLV	SRC|P12931	Enabling	3582848-2g2i-{ CHAIN B }-{ CHAIN A }	B334:GLU	-1.020000	0.501916	0.453975	-0.2	-4.488520	kinase
negatives	SRC|P12931	Y338Yp	VVSEEPIyIVTEYMS	SRC|P12931	Enabling	3476461-1k9a-7-2-1-{ D 178 _ to D 450 _ }-{ C 178 _ to C 450 _ }	D263:TYR	-0.620000	0.437262	0.914226	-0.2	-13.810720	kinase
negatives	SRC|P12931	Y329Yp	HEKLVQLyAVVSEEP	SRC|P12931	Enabling	3478980-3v8w-{ CHAIN A }-{ CHAIN B }	A422:TYR	3.770000	0.404959	0.652720	1.0	-15.318300	kinase
negatives	SRC|P12931	Y134Yp	LSTGQTGyIPSNYVA	SRC|P12931	Enabling	3582820-2src-{ A 84 _ to A 145 _ }-{ A 249 _ to A 533 _ }	A131:TYR	1.670000	0.996491	0.566946	0.9		kinase
negatives	Src|P05480	Y157Yp	SIQAEEWyFGKITRR	Grb2|Q60631	Enabling	2786867-1gri-{ CHAIN A }-{ B 157 _ to B 217 _ }	A61:PHE	1.670000	0.313514	0.744770	0.4	-5.979030	-
negatives	STAT1|P42224	Y106Yp	IQMSMIIySCLKEER	STAT2|P52630	Enabling	3479162-1yvl-3-1-2-{ CHAIN A }-{ CHAIN A }	A106:TYR	0.310000	0.439416	0.107143	0.0	-3.576600	-
negatives	STAT1|P42224	Y651Yp	FPDIIRNyKVMAAEN	STAT2|P52630	Enabling	3479236-1bf5-1-1-2-{ A 569 _ to A 710 _ }-{ A 569 _ to A 710 _ }	A651:TYR	1.650000	0.519084	0.914286	0.8	-3.108400	-
negatives	STAT1|P42224	Y634Yp	DFHAVEPyTKKELSA	STAT2|P52630	Enabling	3479236-1bf5-1-1-2-{ A 569 _ to A 710 _ }-{ A 569 _ to A 710 _ }	A634:TYR	1.650000	0.519084	0.907143	0.8	-3.108400	-
negatives	STAT3|P40763	Y79Yp	LQESNVLyQHNLRRI	STAT1|P42224	Enabling	1327596-1bgf-1-1-2-{ CHAIN A }-{ CHAIN A }	A79:LEU	-0.890000	0.474576	0.314286	-0.1	-1.773080	-
negatives	Stk11|Q9WTK7	S213Sp	VDDTCRTsQGSPAFQ	Brsk1|Q5RJI5	Enabling	2798016-3mn3-2-1-2-{ CHAIN A }-{ CHAIN A }	A211:SER	-3.200000	0.357895	0.681818	-0.8	0.872700	kinase
negatives	STMN1|P16949	S28Sp	ELILSPRsKESVPEF	TUBA4A|P68366	Disabling	1334843-1sa1-{ CHAIN E }-{ A 246 _ to A 439 _ }	E28:SER	-1.110000	0.713235	1.000000	-0.8	-1.230200	-
negatives	STMN1|P16949	S28Sp	ELILSPRsKESVPEF	TUBA1A|Q71U36	Disabling	1334852-1sa1-{ CHAIN E }-{ A 246 _ to A 439 _ }	E28:SER	-1.110000	0.713235	1.000000	-0.8	-4.776300	-
negatives	STXBP1|P61764	Y337Yp	MLKKMPQyQKELSKY	STX1A|Q16623	Enabling	1337103-3c98-{ CHAIN A }-{ CHAIN B }	A337:TYR	3.430000	0.931174	0.482759	1.5	-1.782600	-
negatives	TLR4|O00206	Y751Yp	SRWCIFEyEIAQTWQ	MYD88|Q99836	Disabling	1391683-1o77-{ CHAIN D }-{ CHAIN C }	D717:LEU	0.490000	0.275362	0.700000	0.1	0.618030	-
negatives	VASP|P50552	S338Sp	TQPCTPSsSDYSDLQ	VASP|P50552	Enabling	3013860-1use-1-1-2-{ CHAIN A }-{ CHAIN A }	A338:SER	-0.640000	1.000000	0.479167	-0.3	-0.373460	-
negatives	VAV1|P15498	Y826Yp	GWWRGEIyGRVGWFP	PLCG1|P19174	Enabling	1462295-1gri-{ CHAIN A }-{ CHAIN B }	A199:HIS	1.280000	0.254144	0.212766	0.1	-11.717900	-
negatives	VAV1|P15498	Y826Yp	GWWRGEIyGRVGWFP	SRC|P12931	Enabling	1462384-1gri-{ CHAIN A }-{ CHAIN B }	A199:HIS	3.340000	0.269058	0.212766	0.2	-0.872900	kinase
negatives	VAV1|P15498	Y672Yp	DLSVHLWyAGPMERA	PLCG1|P19174	Enabling	1462295-1gri-{ CHAIN A }-{ CHAIN B }	A61:PHE	1.070000	0.254144	0.409574	0.1	-11.717900	-
negatives	VAV1|P15498	Y745Yp	LTELVEFyQQNSLKD	PIK3R1|P27986	Enabling	3011753-1opl-3-2-1-{ CHAIN A }-{ A 140 _ to A 240 _ }	A219:HIS	-0.890000	0.275132	0.803191	-0.2	-0.151800	-
negatives	VAV1|P15498	Y658Yp	PCNRVKPyVHGPPQD	PIK3R1|P27986	Enabling	3011753-1opl-3-2-1-{ CHAIN A }-{ A 140 _ to A 240 _ }	A138:VAL	-0.890000	0.275132	0.228723	-0.1	-0.151800	-
negatives	VAV1|P15498	Y658Yp	PCNRVKPyVHGPPQD	SH2D1A|O60880	Enabling	1462421-1opl-3-1-2-{ CHAIN A }-{ A 140 _ to A 240 _ }	A138:VAL	-1.150000	0.275132	0.228723	-0.1	-11.864300	-
negatives	Vav1|P27870	Y745Yp	LLELVEFyQQNSLKD	Vav1|P27870	Enabling	3544145-1opl-3-2-1-{ A 140 _ to A 240 _ }-{ CHAIN A }	A219:HIS	-0.350000	0.304348	0.797872	-0.1	-10.325700	-
negatives	Vav1|P27870	Y658Yp	PCNRVHPyVHGPPQD	Vav1|P27870	Enabling	2923061-1opl-3-1-2-{ CHAIN A }-{ A 140 _ to A 240 _ }	A138:VAL	-0.890000	0.304348	0.218085	-0.1		-
negatives	VIL1|P09327	Y461Yp	DEITASAyQAVILDQ	ACTB|P60709	Enabling	1464616-1h1v-{ CHAIN G }-{ A 147 _ to A 375 _ }	G481:ILE	-1.780000	0.518072	0.259939	-0.2	-1.506220	-
negatives	VIL1|P09327	Y64Yp	SLSYDIHyWIGQDSS	ACTB|P60709	Enabling	1464617-1rgi-{ CHAIN G }-{ A 147 _ to A 365 _ }	G87:TYR	1.890000	0.528190	0.360856	0.4	-3.879640	-
