# Supplementary material for: Systematic identification of phosphorylation-mediated protein interaction switches
Source: PLoS Comput Biol. 2017 Mar 27;13(3):e1005462. doi: 10.1371/journal.pcbi.1005462 (PMC5386296; doi:10.1371/journal.pcbi.1005462)
Supplement: S2 Table — (Data file 'S2_table_sswitch.txt'.) Tab-separated variables with the following columns: protein: name and UniProt accession of protein containing the sitespeciessite: wild-type amino acid, sequence position, and modificationsite+-7AA: the given site (lowercase) plus flanking sequence (uppercase) from up to seven amino acids before and after.phosphosite source databasePubMed identifiers of referencesinteractor: name and UniProt accession of interacting proteintemplate: PDB identifier and the two sections which specify the interaction. If the interaction is only present in a biological assembly, the PDB-identifier is suffixed with the assembly and model numbers of the two sections.pdbres: chain identifier, residue sequence number, insertion code and three-letter amino-acid code for the template residue aligned to the site.IEfIDfConsSswitchuniref50apos: name and UniProt accession of reference sequence of UniRef50 group to which the protein belongs, along with the position of the site in the sequence alignment of that groupthroughput: ‘best’ throughput of any reference that defines this site, ‘stp’ = single throughput (one phosphoprotein identified in the publication), ‘ltp’ = low throughput (2–19 phosphoproteins), ‘mtp’ = medium throughput (20–99 phosphoproteins), ‘htp’ = high throughput (> = 100 phosphoproteins), ‘utp’ = unknown throughput (publication could not be traced), ‘N/A’ = not applicable. (TXT) [file pcbi.1005462.s007.txt]

protein	species	site	site+-7AA	source	pmids	interactor	template	pdbres	IE	fID	fCons	Sswitch	uniref50apos	status	mechismo
YWHAB|P31946	hsa	S59Sp	NVVGARRsSWRVISS	PhosphoSitePlus		MLXIPL|Q9NP71	4gnt-{ CHAIN A }-{ CHAIN B }	A59:SER	-0.08	0.95	0.53	-0.0	YWHAG|P61981/65	phosphosite	http://mechismo.russelllab.org/contact_hit?id=66068&pos_a1=59&label_a1=S59Sp
YWHAB|P31946	hsa	S59Sp	NVVGARRsSWRVISS	PhosphoSitePlus		SFN|P31947	1qjb-{ CHAIN A }-{ CHAIN B }	A57:SER	-2.48	0.73	0.53	-1.0	YWHAG|P61981/65	phosphosite	http://mechismo.russelllab.org/contact_hit?id=66074&pos_a1=59&label_a1=S59Sp
YWHAB|P31946	hsa	S59Sp	NVVGARRsSWRVISS	PhosphoSitePlus		YWHAE|P62258	1qjb-{ CHAIN A }-{ CHAIN B }	A57:SER	-2.48	0.69	0.53	-0.9	YWHAG|P61981/65	phosphosite	http://mechismo.russelllab.org/contact_hit?id=66064&pos_a1=59&label_a1=S59Sp
YWHAB|P31946	hsa	S60Sp	VVGARRSsWRVISSI	PhosphoELM,PhosphoSitePlus,dbPTM	7890696,9705322,18510355,19413330,20058876	YWHAH|Q04917	4gnt-1-1-2-{ CHAIN A }-{ CHAIN A }	A60:SER	1.85	0.77	0.96	1.4	YWHAG|P61981/66	phosphosite	http://mechismo.russelllab.org/contact_hit?id=66066&pos_a1=60&label_a1=S60Sp
YWHAB|P31946	hsa	S60Sp	VVGARRSsWRVISSI	PhosphoELM,PhosphoSitePlus,dbPTM	7890696,9705322,18510355,19413330,20058876	SFN|P31947	1qjb-{ CHAIN A }-{ CHAIN B }	A58:SER	1.85	0.73	0.96	1.3	YWHAG|P61981/66	phosphosite	http://mechismo.russelllab.org/contact_hit?id=66074&pos_a1=60&label_a1=S60Sp
YWHAB|P31946	hsa	S60Sp	VVGARRSsWRVISSI	PhosphoELM,PhosphoSitePlus,dbPTM	7890696,9705322,18510355,19413330,20058876	YWHAE|P62258	1qjb-{ CHAIN A }-{ CHAIN B }	A58:SER	1.85	0.69	0.96	1.2	YWHAG|P61981/66	phosphosite	http://mechismo.russelllab.org/contact_hit?id=66064&pos_a1=60&label_a1=S60Sp
YWHAG|P61981	hsa	T220Tp	EDSYKDStLIMQLLR	PhosphoSitePlus,dbPTM	18452278,19664994,20068231	MLXIPL|Q9NP71	4gnt-{ CHAIN A }-{ CHAIN B }	A217:THR	2.84	0.77	0.97	2.1	YWHAG|P61981/228	phosphosite	http://mechismo.russelllab.org/contact_hit?id=66101&pos_a1=220&label_a1=T220Tp
SFN|P31947	hsa	S5Sp	MERAsLIQKAKL	PhosphoSitePlus,dbPTM	16964243,18669648,18691976,19415658,20068231	SFN|P31947	3iqj-1-1-2-{ CHAIN A }-{ CHAIN A }	A5:SER	-2.48	1.00	0.80	-2.0	YWHAZ|P63104/5	phosphosite	http://mechismo.russelllab.org/contact_hit?id=66118&pos_a1=5&label_a1=S5Sp
SFN|P31947	hsa	S5Sp	MERAsLIQKAKL	PhosphoSitePlus,dbPTM	16964243,18669648,18691976,19415658,20068231	YWHAZ|P63104	3p1p-1-1-2-{ CHAIN A }-{ CHAIN A }	A5:SER	-0.30	0.74	0.80	-0.2	YWHAZ|P63104/5	phosphosite	http://mechismo.russelllab.org/contact_hit?id=66111&pos_a1=5&label_a1=S5Sp
SFN|P31947	hsa	S5Sp	MERAsLIQKAKL	PhosphoSitePlus,dbPTM	16964243,18669648,18691976,19415658,20068231	YWHAQ|P27348	3p1p-1-1-2-{ CHAIN A }-{ CHAIN A }	A5:SER	-1.59	0.73	0.80	-0.9	YWHAZ|P63104/5	phosphosite	http://mechismo.russelllab.org/contact_hit?id=66115&pos_a1=5&label_a1=S5Sp
SFN|P31947	hsa	S5Sp	MERAsLIQKAKL	PhosphoSitePlus,dbPTM	16964243,18669648,18691976,19415658,20068231	YWHAG|P61981	1qjb-{ CHAIN B }-{ CHAIN A }	B5:GLU	-0.30	0.73	0.80	-0.2	YWHAZ|P63104/5	phosphosite	http://mechismo.russelllab.org/contact_hit?id=66114&pos_a1=5&label_a1=S5Sp
SFN|P31947	hsa	S5Sp	MERAsLIQKAKL	PhosphoSitePlus,dbPTM	16964243,18669648,18691976,19415658,20068231	YWHAH|Q04917	1qjb-{ CHAIN B }-{ CHAIN A }	B5:GLU	2.96	0.73	0.80	1.7	YWHAZ|P63104/5	phosphosite	http://mechismo.russelllab.org/contact_hit?id=66110&pos_a1=5&label_a1=S5Sp
SFN|P31947	hsa	S5Sp	MERAsLIQKAKL	PhosphoSitePlus,dbPTM	16964243,18669648,18691976,19415658,20068231	YWHAB|P31946	1qjb-{ CHAIN B }-{ CHAIN A }	B5:GLU	-0.30	0.73	0.80	-0.2	YWHAZ|P63104/5	phosphosite	http://mechismo.russelllab.org/contact_hit?id=66113&pos_a1=5&label_a1=S5Sp
SFN|P31947	hsa	S5Sp	MERAsLIQKAKL	PhosphoSitePlus,dbPTM	16964243,18669648,18691976,19415658,20068231	YWHAE|P62258	1qjb-{ CHAIN A }-{ CHAIN B }	A5:GLU	-0.30	0.69	0.80	-0.2	YWHAZ|P63104/5	phosphosite	http://mechismo.russelllab.org/contact_hit?id=66108&pos_a1=5&label_a1=S5Sp
YWHAZ|P63104	hsa	S58Sp	VVGARRSsWRVVSSI	PhosphoELM,PhosphoSitePlus,UniProt,dbPTM	9705322,11956222,12861023,12865427,15037601,15883165,16376338,18452278,19413330,19651622,19664994,20068231,20166139	YWHAZ|P63104	2c1j-{ CHAIN A }-{ CHAIN B }	A58:SER	1.85	1.00	0.96	1.8	YWHAZ|P63104/58	phosphosite	http://mechismo.russelllab.org/contact_hit?id=66133&pos_a1=58&label_a1=S58Sp
YWHAZ|P63104	hsa	S58Sp	VVGARRSsWRVVSSI	PhosphoELM,PhosphoSitePlus,UniProt,dbPTM	9705322,11956222,12861023,12865427,15037601,15883165,16376338,18452278,19413330,19651622,19664994,20068231,20166139	YWHAH|Q04917	4gnt-1-1-2-{ CHAIN A }-{ CHAIN A }	A60:SER	1.85	0.77	0.96	1.4	YWHAZ|P63104/58	phosphosite	http://mechismo.russelllab.org/contact_hit?id=66132&pos_a1=58&label_a1=S58Sp
YWHAZ|P63104	hsa	S58Sp	VVGARRSsWRVVSSI	PhosphoELM,PhosphoSitePlus,UniProt,dbPTM	9705322,11956222,12861023,12865427,15037601,15883165,16376338,18452278,19413330,19651622,19664994,20068231,20166139	YWHAG|P61981	1qjb-{ CHAIN A }-{ CHAIN B }	A58:SER	1.85	0.76	0.96	1.4	YWHAZ|P63104/58	phosphosite	http://mechismo.russelllab.org/contact_hit?id=66136&pos_a1=58&label_a1=S58Sp
YWHAZ|P63104	hsa	S58Sp	VVGARRSsWRVVSSI	PhosphoELM,PhosphoSitePlus,UniProt,dbPTM	9705322,11956222,12861023,12865427,15037601,15883165,16376338,18452278,19413330,19651622,19664994,20068231,20166139	SFN|P31947	3p1p-1-1-2-{ CHAIN A }-{ CHAIN A }	A58:ALA	1.85	0.74	0.96	1.3	YWHAZ|P63104/58	phosphosite	http://mechismo.russelllab.org/contact_hit?id=66140&pos_a1=58&label_a1=S58Sp
YWHAZ|P63104	hsa	S58Sp	VVGARRSsWRVVSSI	PhosphoELM,PhosphoSitePlus,UniProt,dbPTM	9705322,11956222,12861023,12865427,15037601,15883165,16376338,18452278,19413330,19651622,19664994,20068231,20166139	YWHAE|P62258	1qjb-{ CHAIN A }-{ CHAIN B }	A58:SER	1.85	0.69	0.96	1.2	YWHAZ|P63104/58	phosphosite	http://mechismo.russelllab.org/contact_hit?id=66130&pos_a1=58&label_a1=S58Sp
HLA-C|P10321	hsa	Y183Yp	AAEQLRAyLEGTCVE	PhosphoSitePlus,dbPTM		HLA-C|P10321	3bzf-{ CHAIN A }-{ CHAIN P }	A159:TYR	1.07	0.79	0.90	0.8	HLA-C|Q95604/186	phosphosite	http://mechismo.russelllab.org/contact_hit?id=3545951&pos_a1=183&label_a1=Y183Yp
HLA-C|P10321	hsa	Y183Yp	AAEQLRAyLEGTCVE	PhosphoSitePlus,dbPTM		HLA-C|P10321	3bzf-{ CHAIN A }-{ CHAIN P }	A159:TYR	1.07	0.79	0.90	0.8	HLA-C|Q95604/186	phosphosite	http://mechismo.russelllab.org/contact_hit?id=2990535&pos_a1=183&label_a1=Y183Yp
HLA-C|P10321	hsa	Y183Yp	AAEQLRAyLEGTCVE	PhosphoSitePlus,dbPTM		HLA-C|P10321	3bzf-{ CHAIN A }-{ CHAIN P }	A159:TYR	1.07	0.79	0.90	0.8	HLA-C|Q95604/186	phosphosite	http://mechismo.russelllab.org/contact_hit?id=3545961&pos_a1=183&label_a1=Y183Yp
HLA-C|P10321	hsa	Y183Yp	AAEQLRAyLEGTCVE	PhosphoSitePlus,dbPTM		HLA-C|P10321	3bzf-{ CHAIN A }-{ CHAIN P }	A159:TYR	1.07	0.79	0.90	0.8	HLA-C|Q95604/186	phosphosite	http://mechismo.russelllab.org/contact_hit?id=2991626&pos_a1=183&label_a1=Y183Yp
HLA-C|P10321	hsa	Y183Yp	AAEQLRAyLEGTCVE	PhosphoSitePlus,dbPTM		ACTB|P60709	3d2u-{ CHAIN E }-{ CHAIN G }	E169:TYR	-1.15	0.27	0.90	-0.3	HLA-C|Q95604/186	phosphosite	http://mechismo.russelllab.org/contact_hit?id=2990593&pos_a1=183&label_a1=Y183Yp
PPP2R5B|Q15173	hsa	S368Sp	QVARCVSsPHFQVAE	PhosphoSitePlus,dbPTM		PPP2CB|P62714	3fga-{ CHAIN B }-{ CHAIN C }	B327:SER	2.15	0.70	0.96	1.5	PPP2R5E|Q16537/368	phosphosite	http://mechismo.russelllab.org/contact_hit?id=86212&pos_a1=368&label_a1=S368Sp
PPP2R5B|Q15173	hsa	S368Sp	QVARCVSsPHFQVAE	PhosphoSitePlus,dbPTM		PPP2CA|P67775	3fga-{ CHAIN B }-{ CHAIN C }	B327:SER	2.15	0.70	0.96	1.5	PPP2R5E|Q16537/368	phosphosite	http://mechismo.russelllab.org/contact_hit?id=86214&pos_a1=368&label_a1=S368Sp
PPP2R5B|Q15173	hsa	S368Sp	QVARCVSsPHFQVAE	PhosphoSitePlus,dbPTM		PPP4C|P60510	2npp-{ CHAIN B }-{ CHAIN C }	B327:SER	2.15	0.66	0.96	1.4	PPP2R5E|Q16537/368	phosphosite	http://mechismo.russelllab.org/contact_hit?id=86213&pos_a1=368&label_a1=S368Sp
PPP2R5B|Q15173	hsa	S368Sp	QVARCVSsPHFQVAE	PhosphoSitePlus,dbPTM		PPP6C|O00743	2npp-{ CHAIN B }-{ C 6 _ to C 293 _ }	B327:SER	2.15	0.62	0.96	1.3	PPP2R5E|Q16537/368	phosphosite	http://mechismo.russelllab.org/contact_hit?id=86216&pos_a1=368&label_a1=S368Sp
PPP2R5B|Q15173	hsa	S368Sp	QVARCVSsPHFQVAE	PhosphoSitePlus,dbPTM		PPP1CA|P62136	2npp-{ CHAIN B }-{ CHAIN C }	B327:SER	2.15	0.49	0.96	1.0	PPP2R5E|Q16537/368	phosphosite	http://mechismo.russelllab.org/contact_hit?id=86211&pos_a1=368&label_a1=S368Sp
PPP2R5B|Q15173	hsa	S368Sp	QVARCVSsPHFQVAE	PhosphoSitePlus,dbPTM		PPP1CC|P36873	2npp-{ CHAIN B }-{ CHAIN C }	B327:SER	2.15	0.47	0.96	1.0	PPP2R5E|Q16537/368	phosphosite	http://mechismo.russelllab.org/contact_hit?id=86222&pos_a1=368&label_a1=S368Sp
PPP2R5C|Q13362	hsa	S298Sp	KYWPKTHsPKEVMFL	PhosphoSitePlus,dbPTM		PPP2CA|P67775	2npp-{ CHAIN B }-{ CHAIN C }	B288:SER	-1.11	1.00	0.88	-1.0	PPP2R5D|Q14738/374	phosphosite	http://mechismo.russelllab.org/contact_hit?id=86259&pos_a1=298&label_a1=S298Sp
PPP2R5C|Q13362	hsa	S298Sp	KYWPKTHsPKEVMFL	PhosphoSitePlus,dbPTM		PPP2CB|P62714	2npp-{ CHAIN B }-{ CHAIN C }	B288:SER	-1.11	0.97	0.88	-1.0	PPP2R5D|Q14738/374	phosphosite	http://mechismo.russelllab.org/contact_hit?id=86257&pos_a1=298&label_a1=S298Sp
PPP2R5C|Q13362	hsa	S298Sp	KYWPKTHsPKEVMFL	PhosphoSitePlus,dbPTM		PPP4C|P60510	2npp-{ CHAIN B }-{ CHAIN C }	B288:SER	-1.11	0.66	0.88	-0.7	PPP2R5D|Q14738/374	phosphosite	http://mechismo.russelllab.org/contact_hit?id=86258&pos_a1=298&label_a1=S298Sp
PPP2R5C|Q13362	hsa	S298Sp	KYWPKTHsPKEVMFL	PhosphoSitePlus,dbPTM		PPP6C|O00743	2npp-{ CHAIN B }-{ C 6 _ to C 293 _ }	B288:SER	-1.11	0.62	0.88	-0.6	PPP2R5D|Q14738/374	phosphosite	http://mechismo.russelllab.org/contact_hit?id=86261&pos_a1=298&label_a1=S298Sp
PPP2R1B|P30154	hsa	T49Tp	NSIKKLStIALALGV	dbPTM	18452278	PPP2R5C|Q13362	3fga-{ CHAIN A }-{ CHAIN B }	A37:THR	0.05	0.86	0.90	0.0	PPP2R1B|P30154/52	phosphosite	http://mechismo.russelllab.org/contact_hit?id=86306&pos_a1=49&label_a1=T49Tp
PPP2R1B|P30154	hsa	T49Tp	NSIKKLStIALALGV	dbPTM	18452278	PPP2R5A|Q15172	3fga-{ CHAIN A }-{ CHAIN B }	A37:THR	1.20	0.73	0.90	0.8	PPP2R1B|P30154/52	phosphosite	http://mechismo.russelllab.org/contact_hit?id=86311&pos_a1=49&label_a1=T49Tp
PPP2R1B|P30154	hsa	T49Tp	NSIKKLStIALALGV	dbPTM	18452278	PPP2R5E|Q16537	3fga-{ CHAIN A }-{ CHAIN B }	A37:THR	1.20	0.73	0.90	0.8	PPP2R1B|P30154/52	phosphosite	http://mechismo.russelllab.org/contact_hit?id=86323&pos_a1=49&label_a1=T49Tp
PPP2R1B|P30154	hsa	T49Tp	NSIKKLStIALALGV	dbPTM	18452278	PPP2R5B|Q15173	3fga-{ CHAIN A }-{ CHAIN B }	A37:THR	1.20	0.70	0.90	0.8	PPP2R1B|P30154/52	phosphosite	http://mechismo.russelllab.org/contact_hit?id=86319&pos_a1=49&label_a1=T49Tp
HLA-DRB1|P04229	hsa	Y112Yp	DTYCRHNyGVGESFT	PhosphoSitePlus,dbPTM		HLA-DPA1|P20036	3lqz-{ CHAIN B }-{ CHAIN A }	B81:TYR	1.65	0.65	0.74	0.8	HLA-DQB2|P05538/119	phosphosite	http://mechismo.russelllab.org/contact_hit?id=86429&pos_a1=112&label_a1=Y112Yp
HLA-DRB1|P04229	hsa	Y107Yp	RRAAVDTyCRHNYGV	PhosphoSitePlus,dbPTM		HLA-DRA|P01903	3pdo-{ CHAIN B }-{ CHAIN A }	B78:TYR	0.67	1.00	0.23	0.2	HLA-DQB2|P05538/114	phosphosite	http://mechismo.russelllab.org/contact_hit?id=86356&pos_a1=107&label_a1=Y107Yp
HLA-DRB1|P04229	hsa	Y107Yp	RRAAVDTyCRHNYGV	PhosphoSitePlus,dbPTM		HLA-A|P01892	1aqd-{ CHAIN B }-{ CHAIN C }	B78:TYR	-0.89	1.00	0.23	-0.2	HLA-DQB2|P05538/114	phosphosite	http://mechismo.russelllab.org/contact_hit?id=2991417&pos_a1=107&label_a1=Y107Yp
HIBADH|P31937	hsa	S160Sp	VFMDAPVsGGVGAAR	PhosphoSitePlus,dbPTM	20068231	HIBADH|P31937	2gf2-{ CHAIN D }-{ CHAIN A }	D160:SER	2.83	1.00	0.95	2.7	HIBADH|P31937/160	phosphosite	http://mechismo.russelllab.org/contact_hit?id=88891&pos_a1=160&label_a1=S160Sp
EIF4EBP1|Q13541	hsa	S65Sp	FLMECRNsPVTKTPP	PhosphoELM,PhosphoSitePlus,UniProt,dbPTM	9092573,9405468,10779345,11777913,12588975,12747827,12912989,17081983,17287340,18669648,18767875,19413330,19651622,19664995,20068231	EIF4E2|O60573	2jgb-{ CHAIN B }-{ CHAIN A }	B65:SER	-2.48	1.00	0.99	-2.5	EIF4EBP1|Q13541/65	phosphosite	http://mechismo.russelllab.org/contact_hit?id=2990836&pos_a1=65&label_a1=S65Sp
EIF4EBP1|Q13541	hsa	S65Sp	FLMECRNsPVTKTPP	PhosphoELM,PhosphoSitePlus,UniProt,dbPTM	9092573,9405468,10779345,11777913,12588975,12747827,12912989,17081983,17287340,18669648,18767875,19413330,19651622,19664995,20068231	EIF4E|P06730	1wkw-{ CHAIN B }-{ CHAIN A }	B65:SER	1.45	1.00	0.99	1.4	EIF4EBP1|Q13541/65	phosphosite	http://mechismo.russelllab.org/contact_hit?id=88919&pos_a1=65&label_a1=S65Sp
EIF4EBP1|Q13541	hsa	S65Sp	FLMECRNsPVTKTPP	PhosphoELM,PhosphoSitePlus,UniProt,dbPTM	9092573,9405468,10779345,11777913,12588975,12747827,12912989,17081983,17287340,18669648,18767875,19413330,19651622,19664995,20068231	EIF4E1B|A6NMX2	1wkw-{ CHAIN B }-{ CHAIN A }	B65:SER	2.83	0.74	0.99	2.1	EIF4EBP1|Q13541/65	phosphosite	http://mechismo.russelllab.org/contact_hit?id=88918&pos_a1=65&label_a1=S65Sp
EIF4EBP1|Q13541	hsa	S65Sp	FLMECRNsPVTKTPP	PhosphoELM,PhosphoSitePlus,UniProt,dbPTM	9092573,9405468,10779345,11777913,12588975,12747827,12912989,17081983,17287340,18669648,18767875,19413330,19651622,19664995,20068231	EIF4E2|O60573	1wkw-{ CHAIN B }-{ CHAIN A }	B65:SER	2.83	0.33	0.99	0.9	EIF4EBP1|Q13541/65	phosphosite	http://mechismo.russelllab.org/contact_hit?id=88916&pos_a1=65&label_a1=S65Sp
EIF4EBP1|Q13541	hsa	Y54Yp	PGGTRIIyDRKFLME	PhosphoSitePlus,dbPTM	18669648,19413330,20068231	EIF4E2|O60573	2jgb-{ CHAIN B }-{ CHAIN A }	B54:TYR	-1.16	1.00	0.99	-1.1	EIF4EBP1|Q13541/54	phosphosite	http://mechismo.russelllab.org/contact_hit?id=2990836&pos_a1=54&label_a1=Y54Yp
EIF4EBP1|Q13541	hsa	Y54Yp	PGGTRIIyDRKFLME	PhosphoSitePlus,dbPTM	18669648,19413330,20068231	EIF4E|P06730	1wkw-{ CHAIN B }-{ CHAIN A }	B54:TYR	-1.16	1.00	0.99	-1.1	EIF4EBP1|Q13541/54	phosphosite	http://mechismo.russelllab.org/contact_hit?id=88919&pos_a1=54&label_a1=Y54Yp
EIF4EBP1|Q13541	hsa	Y54Yp	PGGTRIIyDRKFLME	PhosphoSitePlus,dbPTM	18669648,19413330,20068231	EIF4E1B|A6NMX2	1wkw-{ CHAIN B }-{ CHAIN A }	B54:TYR	-1.16	0.74	0.99	-0.8	EIF4EBP1|Q13541/54	phosphosite	http://mechismo.russelllab.org/contact_hit?id=88918&pos_a1=54&label_a1=Y54Yp
EIF4EBP1|Q13541	hsa	Y54Yp	PGGTRIIyDRKFLME	PhosphoSitePlus,dbPTM	18669648,19413330,20068231	EIF4E2|O60573	1wkw-{ CHAIN B }-{ CHAIN A }	B54:TYR	-1.16	0.33	0.99	-0.4	EIF4EBP1|Q13541/54	phosphosite	http://mechismo.russelllab.org/contact_hit?id=88916&pos_a1=54&label_a1=Y54Yp
SERPINA1|P01009	hsa	S383Sp	FLEAIPMsIPPEVKF	PhosphoSitePlus,dbPTM	20068231	PRSS1|P07477	1oph-{ CHAIN A }-{ CHAIN B }	A359:SER	-0.51	0.75	0.62	-0.2	SERPINA1|P01009/384	phosphosite	http://mechismo.russelllab.org/contact_hit?id=94043&pos_a1=383&label_a1=S383Sp
SERPINA1|P01009	hsa	S383Sp	FLEAIPMsIPPEVKF	PhosphoSitePlus,dbPTM	20068231	TRY6|Q8NHM4	1oph-{ CHAIN A }-{ CHAIN B }	A359:SER	-0.51	0.73	0.62	-0.2	SERPINA1|P01009/384	phosphosite	http://mechismo.russelllab.org/contact_hit?id=94070&pos_a1=383&label_a1=S383Sp
SERPINA1|P01009	hsa	S383Sp	FLEAIPMsIPPEVKF	PhosphoSitePlus,dbPTM	20068231	PRSS3|P35030	1oph-{ CHAIN A }-{ CHAIN B }	A359:SER	-0.51	0.72	0.62	-0.2	SERPINA1|P01009/384	phosphosite	http://mechismo.russelllab.org/contact_hit?id=93946&pos_a1=383&label_a1=S383Sp
SERPINA1|P01009	hsa	S383Sp	FLEAIPMsIPPEVKF	PhosphoSitePlus,dbPTM	20068231	KLK14|Q9P0G3	1oph-{ CHAIN A }-{ CHAIN B }	A359:SER	-0.51	0.46	0.62	-0.1	SERPINA1|P01009/384	phosphosite	http://mechismo.russelllab.org/contact_hit?id=93990&pos_a1=383&label_a1=S383Sp
SERPINA1|P01009	hsa	S383Sp	FLEAIPMsIPPEVKF	PhosphoSitePlus,dbPTM	20068231	KLK13|Q9UKR3	1oph-{ CHAIN A }-{ CHAIN B }	A359:SER	-0.51	0.45	0.62	-0.1	SERPINA1|P01009/384	phosphosite	http://mechismo.russelllab.org/contact_hit?id=94068&pos_a1=383&label_a1=S383Sp
SERPINA1|P01009	hsa	S383Sp	FLEAIPMsIPPEVKF	PhosphoSitePlus,dbPTM	20068231	KLK3|P07288	1oph-{ CHAIN A }-{ CHAIN B }	A359:SER	-0.51	0.40	0.62	-0.1	SERPINA1|P01009/384	phosphosite	http://mechismo.russelllab.org/contact_hit?id=94036&pos_a1=383&label_a1=S383Sp
SERPINA1|P01009	hsa	S383Sp	FLEAIPMsIPPEVKF	PhosphoSitePlus,dbPTM	20068231	GZMB|P10144	1oph-{ CHAIN A }-{ CHAIN B }	A359:SER	-0.51	0.37	0.62	-0.1	SERPINA1|P01009/384	phosphosite	http://mechismo.russelllab.org/contact_hit?id=94085&pos_a1=383&label_a1=S383Sp
SERPINA1|P01009	hsa	S383Sp	FLEAIPMsIPPEVKF	PhosphoSitePlus,dbPTM	20068231	CFD|P00746	1oph-{ CHAIN A }-{ CHAIN B }	A359:SER	-0.51	0.35	0.62	-0.1	SERPINA1|P01009/384	phosphosite	http://mechismo.russelllab.org/contact_hit?id=93948&pos_a1=383&label_a1=S383Sp
SERPINA1|P01009	hsa	S383Sp	FLEAIPMsIPPEVKF	PhosphoSitePlus,dbPTM	20068231	CTSG|P08311	1oph-{ CHAIN A }-{ CHAIN B }	A359:SER	-0.51	0.34	0.62	-0.1	SERPINA1|P01009/384	phosphosite	http://mechismo.russelllab.org/contact_hit?id=93949&pos_a1=383&label_a1=S383Sp
SERPINA1|P01009	hsa	S383Sp	FLEAIPMsIPPEVKF	PhosphoSitePlus,dbPTM	20068231	PRTN3|P24158	1k9o-{ CHAIN I }-{ CHAIN E }	I354:SER	-0.02	0.31	0.62	-0.0	SERPINA1|P01009/384	phosphosite	http://mechismo.russelllab.org/contact_hit?id=94055&pos_a1=383&label_a1=S383Sp
APP|P05067	hsa	Y757Yp	SKMQQNGyENPTYKF	PhosphoELM,PhosphoSitePlus,UniProt,dbPTM,PDB	11279131,11877420,18083107	APBA1|Q02410	1x11-{ CHAIN C }-{ CHAIN A }	C4:TYR	1.18	1.00	0.73	0.9	APP|P05067/757	phosphosite	http://mechismo.russelllab.org/contact_hit?id=3430324&pos_a1=757&label_a1=Y757Yp
APP|P05067	hsa	Y757Yp	SKMQQNGyENPTYKF	PhosphoELM,PhosphoSitePlus,UniProt,dbPTM,PDB	11279131,11877420,18083107	APBA1|Q02410	1x11-{ CHAIN D }-{ CHAIN B }	D4:TYR	2.25	1.00	0.73	1.6	APP|P05067/757	phosphosite	http://mechismo.russelllab.org/contact_hit?id=3430328&pos_a1=757&label_a1=Y757Yp
APP|P05067	hsa	Y757Yp	SKMQQNGyENPTYKF	PhosphoELM,PhosphoSitePlus,UniProt,dbPTM,PDB	11279131,11877420,18083107	APBA1|Q02410	1x11-{ CHAIN C }-{ CHAIN A }	C4:TYR	1.18	1.00	0.73	0.9	APP|P05067/757	phosphosite	http://mechismo.russelllab.org/contact_hit?id=2990861&pos_a1=757&label_a1=Y757Yp
APP|P05067	hsa	Y757Yp	SKMQQNGyENPTYKF	PhosphoELM,PhosphoSitePlus,UniProt,dbPTM,PDB	11279131,11877420,18083107	APBB1|O00213	3dxd-{ CHAIN B }-{ CHAIN A }	B682:TYR	1.29	1.00	0.73	0.9	APP|P05067/757	phosphosite	http://mechismo.russelllab.org/contact_hit?id=3430316&pos_a1=757&label_a1=Y757Yp
APP|P05067	hsa	Y757Yp	SKMQQNGyENPTYKF	PhosphoELM,PhosphoSitePlus,UniProt,dbPTM,PDB	11279131,11877420,18083107	APBB1|O00213	3dxe-{ CHAIN D }-{ CHAIN C }	D682:TYR	-1.39	1.00	0.73	-1.0	APP|P05067/757	phosphosite	http://mechismo.russelllab.org/contact_hit?id=3430322&pos_a1=757&label_a1=Y757Yp
APP|P05067	hsa	Y757Yp	SKMQQNGyENPTYKF	PhosphoELM,PhosphoSitePlus,UniProt,dbPTM,PDB	11279131,11877420,18083107	APBB1|O00213	3dxd-{ CHAIN D }-{ CHAIN C }	D682:TYR	1.29	1.00	0.73	0.9	APP|P05067/757	phosphosite	http://mechismo.russelllab.org/contact_hit?id=3430313&pos_a1=757&label_a1=Y757Yp
APP|P05067	hsa	Y757Yp	SKMQQNGyENPTYKF	PhosphoELM,PhosphoSitePlus,UniProt,dbPTM,PDB	11279131,11877420,18083107	APBB2|Q92870	2roz-{ CHAIN A }-{ CHAIN B }	A19:TYR	-0.27	0.95	0.73	-0.2	APP|P05067/757	phosphosite	http://mechismo.russelllab.org/contact_hit?id=37204&pos_a1=757&label_a1=Y757Yp
APP|P05067	hsa	Y757Yp	SKMQQNGyENPTYKF	PhosphoELM,PhosphoSitePlus,UniProt,dbPTM,PDB	11279131,11877420,18083107	APBB2|Q92870	2roz-{ CHAIN A }-{ CHAIN B }	A19:TYR	-0.27	0.95	0.73	-0.2	APP|P05067/757	phosphosite	http://mechismo.russelllab.org/contact_hit?id=3430304&pos_a1=757&label_a1=Y757Yp
APP|P05067	hsa	Y757Yp	SKMQQNGyENPTYKF	PhosphoELM,PhosphoSitePlus,UniProt,dbPTM,PDB	11279131,11877420,18083107	APBA1|Q02410	1x11-{ CHAIN C }-{ CHAIN A }	C4:TYR	1.18	0.74	0.73	0.6	APP|P05067/757	phosphosite	http://mechismo.russelllab.org/contact_hit?id=3430325&pos_a1=757&label_a1=Y757Yp
APP|P05067	hsa	Y757Yp	SKMQQNGyENPTYKF	PhosphoELM,PhosphoSitePlus,UniProt,dbPTM,PDB	11279131,11877420,18083107	APBA2|Q99767	1x11-{ CHAIN C }-{ CHAIN A }	C4:TYR	1.18	0.68	0.73	0.6	APP|P05067/757	phosphosite	http://mechismo.russelllab.org/contact_hit?id=2990888&pos_a1=757&label_a1=Y757Yp
APP|P05067	hsa	Y757Yp	SKMQQNGyENPTYKF	PhosphoELM,PhosphoSitePlus,UniProt,dbPTM,PDB	11279131,11877420,18083107	APBA2|Q99767	1x11-{ CHAIN C }-{ CHAIN A }	C4:TYR	1.18	0.68	0.73	0.6	APP|P05067/757	phosphosite	http://mechismo.russelllab.org/contact_hit?id=3430326&pos_a1=757&label_a1=Y757Yp
APP|P05067	hsa	Y757Yp	SKMQQNGyENPTYKF	PhosphoELM,PhosphoSitePlus,UniProt,dbPTM,PDB	11279131,11877420,18083107	APBA2|Q99767	1x11-{ CHAIN D }-{ CHAIN B }	D4:TYR	2.25	0.64	0.73	1.1	APP|P05067/757	phosphosite	http://mechismo.russelllab.org/contact_hit?id=3430329&pos_a1=757&label_a1=Y757Yp
APP|P05067	hsa	Y757Yp	SKMQQNGyENPTYKF	PhosphoELM,PhosphoSitePlus,UniProt,dbPTM,PDB	11279131,11877420,18083107	APBB2|Q92870	3dxd-{ CHAIN B }-{ CHAIN A }	B682:TYR	1.29	0.63	0.73	0.6	APP|P05067/757	phosphosite	http://mechismo.russelllab.org/contact_hit?id=3430317&pos_a1=757&label_a1=Y757Yp
APP|P05067	hsa	Y757Yp	SKMQQNGyENPTYKF	PhosphoELM,PhosphoSitePlus,UniProt,dbPTM,PDB	11279131,11877420,18083107	APBB2|Q92870	3dxe-{ CHAIN D }-{ CHAIN C }	D682:TYR	-1.39	0.63	0.73	-0.6	APP|P05067/757	phosphosite	http://mechismo.russelllab.org/contact_hit?id=3430323&pos_a1=757&label_a1=Y757Yp
APP|P05067	hsa	Y757Yp	SKMQQNGyENPTYKF	PhosphoELM,PhosphoSitePlus,UniProt,dbPTM,PDB	11279131,11877420,18083107	APBB2|Q92870	3dxd-{ CHAIN D }-{ CHAIN C }	D682:TYR	1.29	0.61	0.73	0.6	APP|P05067/757	phosphosite	http://mechismo.russelllab.org/contact_hit?id=3430314&pos_a1=757&label_a1=Y757Yp
APP|P05067	hsa	Y757Yp	SKMQQNGyENPTYKF	PhosphoELM,PhosphoSitePlus,UniProt,dbPTM,PDB	11279131,11877420,18083107	APBB1|O00213	2roz-{ CHAIN A }-{ CHAIN B }	A19:TYR	0.23	0.61	0.73	0.1	APP|P05067/757	phosphosite	http://mechismo.russelllab.org/contact_hit?id=37290&pos_a1=757&label_a1=Y757Yp
APP|P05067	hsa	Y757Yp	SKMQQNGyENPTYKF	PhosphoELM,PhosphoSitePlus,UniProt,dbPTM,PDB	11279131,11877420,18083107	APBB1|O00213	2roz-{ CHAIN A }-{ CHAIN B }	A19:TYR	0.23	0.61	0.73	0.1	APP|P05067/757	phosphosite	http://mechismo.russelllab.org/contact_hit?id=3430303&pos_a1=757&label_a1=Y757Yp
APP|P05067	hsa	Y757Yp	SKMQQNGyENPTYKF	PhosphoELM,PhosphoSitePlus,UniProt,dbPTM,PDB	11279131,11877420,18083107	APBA3|O96018	1x11-{ CHAIN C }-{ CHAIN A }	C4:TYR	1.18	0.55	0.73	0.5	APP|P05067/757	phosphosite	http://mechismo.russelllab.org/contact_hit?id=3430327&pos_a1=757&label_a1=Y757Yp
APP|P05067	hsa	Y757Yp	SKMQQNGyENPTYKF	PhosphoELM,PhosphoSitePlus,UniProt,dbPTM,PDB	11279131,11877420,18083107	APBA3|O96018	1x11-{ CHAIN C }-{ CHAIN A }	C4:TYR	1.18	0.55	0.73	0.5	APP|P05067/757	phosphosite	http://mechismo.russelllab.org/contact_hit?id=2990843&pos_a1=757&label_a1=Y757Yp
APP|P05067	hsa	Y757Yp	SKMQQNGyENPTYKF	PhosphoELM,PhosphoSitePlus,UniProt,dbPTM,PDB	11279131,11877420,18083107	APBA3|O96018	1x11-{ CHAIN D }-{ CHAIN B }	D4:TYR	2.25	0.51	0.73	0.8	APP|P05067/757	phosphosite	http://mechismo.russelllab.org/contact_hit?id=3430330&pos_a1=757&label_a1=Y757Yp
APP|P05067	hsa	Y757Yp	SKMQQNGyENPTYKF	PhosphoELM,PhosphoSitePlus,UniProt,dbPTM,PDB	11279131,11877420,18083107	APBB3|O95704	3dxd-{ CHAIN D }-{ CHAIN C }	D682:TYR	1.29	0.45	0.73	0.4	APP|P05067/757	phosphosite	http://mechismo.russelllab.org/contact_hit?id=3430312&pos_a1=757&label_a1=Y757Yp
APP|P05067	hsa	Y757Yp	SKMQQNGyENPTYKF	PhosphoELM,PhosphoSitePlus,UniProt,dbPTM,PDB	11279131,11877420,18083107	APBB3|O95704	3dxd-{ CHAIN B }-{ CHAIN A }	B682:TYR	1.29	0.44	0.73	0.4	APP|P05067/757	phosphosite	http://mechismo.russelllab.org/contact_hit?id=3430315&pos_a1=757&label_a1=Y757Yp
APP|P05067	hsa	Y757Yp	SKMQQNGyENPTYKF	PhosphoELM,PhosphoSitePlus,UniProt,dbPTM,PDB	11279131,11877420,18083107	APBB3|O95704	3dxe-{ CHAIN D }-{ CHAIN C }	D682:TYR	-1.39	0.44	0.73	-0.4	APP|P05067/757	phosphosite	http://mechismo.russelllab.org/contact_hit?id=3430321&pos_a1=757&label_a1=Y757Yp
APP|P05067	hsa	Y757Yp	SKMQQNGyENPTYKF	PhosphoELM,PhosphoSitePlus,UniProt,dbPTM,PDB	11279131,11877420,18083107	APBB3|O95704	2roz-{ CHAIN A }-{ CHAIN B }	A19:TYR	1.89	0.43	0.73	0.6	APP|P05067/757	phosphosite	http://mechismo.russelllab.org/contact_hit?id=37156&pos_a1=757&label_a1=Y757Yp
APP|P05067	hsa	Y757Yp	SKMQQNGyENPTYKF	PhosphoELM,PhosphoSitePlus,UniProt,dbPTM,PDB	11279131,11877420,18083107	APBB3|O95704	2roz-{ CHAIN A }-{ CHAIN B }	A19:TYR	1.89	0.43	0.73	0.6	APP|P05067/757	phosphosite	http://mechismo.russelllab.org/contact_hit?id=3430305&pos_a1=757&label_a1=Y757Yp
APP|P05067	hsa	Y762Yp	NGYENPTyKFFEQMQ	PhosphoELM,PhosphoSitePlus,dbPTM	18083107	APBA1|Q02410	1x11-{ CHAIN C }-{ CHAIN A }	C9:TYR	4.41	1.00	0.73	3.2	APP|P05067/762	phosphosite	http://mechismo.russelllab.org/contact_hit?id=3430324&pos_a1=762&label_a1=Y762Yp
APP|P05067	hsa	Y762Yp	NGYENPTyKFFEQMQ	PhosphoELM,PhosphoSitePlus,dbPTM	18083107	APBA1|Q02410	1x11-{ CHAIN D }-{ CHAIN B }	D9:TYR	5.59	1.00	0.73	4.1	APP|P05067/762	phosphosite	http://mechismo.russelllab.org/contact_hit?id=3430328&pos_a1=762&label_a1=Y762Yp
APP|P05067	hsa	Y762Yp	NGYENPTyKFFEQMQ	PhosphoELM,PhosphoSitePlus,dbPTM	18083107	APBA1|Q02410	1x11-{ CHAIN C }-{ CHAIN A }	C9:TYR	4.41	1.00	0.73	3.2	APP|P05067/762	phosphosite	http://mechismo.russelllab.org/contact_hit?id=2990861&pos_a1=762&label_a1=Y762Yp
APP|P05067	hsa	Y762Yp	NGYENPTyKFFEQMQ	PhosphoELM,PhosphoSitePlus,dbPTM	18083107	APBB1|O00213	3dxd-{ CHAIN B }-{ CHAIN A }	B687:TYR	0.45	1.00	0.73	0.3	APP|P05067/762	phosphosite	http://mechismo.russelllab.org/contact_hit?id=3430316&pos_a1=762&label_a1=Y762Yp
APP|P05067	hsa	Y762Yp	NGYENPTyKFFEQMQ	PhosphoELM,PhosphoSitePlus,dbPTM	18083107	APBB1|O00213	3dxd-{ CHAIN D }-{ CHAIN C }	D687:TYR	-0.70	1.00	0.73	-0.5	APP|P05067/762	phosphosite	http://mechismo.russelllab.org/contact_hit?id=3430313&pos_a1=762&label_a1=Y762Yp
APP|P05067	hsa	Y762Yp	NGYENPTyKFFEQMQ	PhosphoELM,PhosphoSitePlus,dbPTM	18083107	APBB1|O00213	3dxc-{ CHAIN B }-{ CHAIN A }	B687:TYR	-0.70	1.00	0.73	-0.5	APP|P05067/762	phosphosite	http://mechismo.russelllab.org/contact_hit?id=2990916&pos_a1=762&label_a1=Y762Yp
APP|P05067	hsa	Y762Yp	NGYENPTyKFFEQMQ	PhosphoELM,PhosphoSitePlus,dbPTM	18083107	APBB1|O00213	3dxe-{ CHAIN B }-{ CHAIN A }	B687:TYR	-0.70	1.00	0.73	-0.5	APP|P05067/762	phosphosite	http://mechismo.russelllab.org/contact_hit?id=3430320&pos_a1=762&label_a1=Y762Yp
APP|P05067	hsa	Y762Yp	NGYENPTyKFFEQMQ	PhosphoELM,PhosphoSitePlus,dbPTM	18083107	APBB1|O00213	3dxc-{ CHAIN D }-{ CHAIN C }	D687:TYR	-0.70	1.00	0.73	-0.5	APP|P05067/762	phosphosite	http://mechismo.russelllab.org/contact_hit?id=3430310&pos_a1=762&label_a1=Y762Yp
APP|P05067	hsa	Y762Yp	NGYENPTyKFFEQMQ	PhosphoELM,PhosphoSitePlus,dbPTM	18083107	APBB1|O00213	3dxc-{ CHAIN B }-{ CHAIN A }	B687:TYR	-0.70	1.00	0.73	-0.5	APP|P05067/762	phosphosite	http://mechismo.russelllab.org/contact_hit?id=3430307&pos_a1=762&label_a1=Y762Yp
APP|P05067	hsa	Y762Yp	NGYENPTyKFFEQMQ	PhosphoELM,PhosphoSitePlus,dbPTM	18083107	APBB1|O00213	3dxe-{ CHAIN D }-{ CHAIN C }	D687:TYR	0.45	1.00	0.73	0.3	APP|P05067/762	phosphosite	http://mechismo.russelllab.org/contact_hit?id=3430322&pos_a1=762&label_a1=Y762Yp
APP|P05067	hsa	Y762Yp	NGYENPTyKFFEQMQ	PhosphoELM,PhosphoSitePlus,dbPTM	18083107	APBB2|Q92870	2roz-{ CHAIN A }-{ CHAIN B }	A24:TYR	1.24	0.95	0.73	0.9	APP|P05067/762	phosphosite	http://mechismo.russelllab.org/contact_hit?id=37204&pos_a1=762&label_a1=Y762Yp
APP|P05067	hsa	Y762Yp	NGYENPTyKFFEQMQ	PhosphoELM,PhosphoSitePlus,dbPTM	18083107	APBB2|Q92870	2roz-{ CHAIN A }-{ CHAIN B }	A24:TYR	1.24	0.95	0.73	0.9	APP|P05067/762	phosphosite	http://mechismo.russelllab.org/contact_hit?id=3430304&pos_a1=762&label_a1=Y762Yp
APP|P05067	hsa	Y762Yp	NGYENPTyKFFEQMQ	PhosphoELM,PhosphoSitePlus,dbPTM	18083107	APBA1|Q02410	1x11-{ CHAIN C }-{ CHAIN A }	C9:TYR	4.41	0.74	0.73	2.4	APP|P05067/762	phosphosite	http://mechismo.russelllab.org/contact_hit?id=3430325&pos_a1=762&label_a1=Y762Yp
APP|P05067	hsa	Y762Yp	NGYENPTyKFFEQMQ	PhosphoELM,PhosphoSitePlus,dbPTM	18083107	APBA2|Q99767	1x11-{ CHAIN C }-{ CHAIN A }	C9:TYR	4.41	0.68	0.73	2.2	APP|P05067/762	phosphosite	http://mechismo.russelllab.org/contact_hit?id=2990888&pos_a1=762&label_a1=Y762Yp
APP|P05067	hsa	Y762Yp	NGYENPTyKFFEQMQ	PhosphoELM,PhosphoSitePlus,dbPTM	18083107	APBA2|Q99767	1x11-{ CHAIN C }-{ CHAIN A }	C9:TYR	4.41	0.68	0.73	2.2	APP|P05067/762	phosphosite	http://mechismo.russelllab.org/contact_hit?id=3430326&pos_a1=762&label_a1=Y762Yp
APP|P05067	hsa	Y762Yp	NGYENPTyKFFEQMQ	PhosphoELM,PhosphoSitePlus,dbPTM	18083107	APBA2|Q99767	1x11-{ CHAIN D }-{ CHAIN B }	D9:TYR	5.59	0.64	0.73	2.6	APP|P05067/762	phosphosite	http://mechismo.russelllab.org/contact_hit?id=3430329&pos_a1=762&label_a1=Y762Yp
APP|P05067	hsa	Y762Yp	NGYENPTyKFFEQMQ	PhosphoELM,PhosphoSitePlus,dbPTM	18083107	APBB2|Q92870	3dxd-{ CHAIN B }-{ CHAIN A }	B687:TYR	-0.73	0.63	0.73	-0.3	APP|P05067/762	phosphosite	http://mechismo.russelllab.org/contact_hit?id=3430317&pos_a1=762&label_a1=Y762Yp
APP|P05067	hsa	Y762Yp	NGYENPTyKFFEQMQ	PhosphoELM,PhosphoSitePlus,dbPTM	18083107	APBB2|Q92870	3dxe-{ CHAIN D }-{ CHAIN C }	D687:TYR	-0.73	0.63	0.73	-0.3	APP|P05067/762	phosphosite	http://mechismo.russelllab.org/contact_hit?id=3430323&pos_a1=762&label_a1=Y762Yp
APP|P05067	hsa	Y762Yp	NGYENPTyKFFEQMQ	PhosphoELM,PhosphoSitePlus,dbPTM	18083107	APBB2|Q92870	3dxc-{ CHAIN B }-{ CHAIN A }	B687:TYR	-1.88	0.63	0.73	-0.9	APP|P05067/762	phosphosite	http://mechismo.russelllab.org/contact_hit?id=3430308&pos_a1=762&label_a1=Y762Yp
APP|P05067	hsa	Y762Yp	NGYENPTyKFFEQMQ	PhosphoELM,PhosphoSitePlus,dbPTM	18083107	APBB2|Q92870	3dxc-{ CHAIN B }-{ CHAIN A }	B687:TYR	-1.88	0.63	0.73	-0.9	APP|P05067/762	phosphosite	http://mechismo.russelllab.org/contact_hit?id=2990876&pos_a1=762&label_a1=Y762Yp
APP|P05067	hsa	Y762Yp	NGYENPTyKFFEQMQ	PhosphoELM,PhosphoSitePlus,dbPTM	18083107	APBB2|Q92870	3dxc-{ CHAIN D }-{ CHAIN C }	D687:TYR	-1.88	0.61	0.73	-0.8	APP|P05067/762	phosphosite	http://mechismo.russelllab.org/contact_hit?id=3430311&pos_a1=762&label_a1=Y762Yp
APP|P05067	hsa	Y762Yp	NGYENPTyKFFEQMQ	PhosphoELM,PhosphoSitePlus,dbPTM	18083107	APBB2|Q92870	3dxe-{ CHAIN B }-{ CHAIN A }	B687:TYR	-1.88	0.61	0.73	-0.8	APP|P05067/762	phosphosite	http://mechismo.russelllab.org/contact_hit?id=3430319&pos_a1=762&label_a1=Y762Yp
APP|P05067	hsa	Y762Yp	NGYENPTyKFFEQMQ	PhosphoELM,PhosphoSitePlus,dbPTM	18083107	APBB2|Q92870	3dxd-{ CHAIN D }-{ CHAIN C }	D687:TYR	-1.88	0.61	0.73	-0.8	APP|P05067/762	phosphosite	http://mechismo.russelllab.org/contact_hit?id=3430314&pos_a1=762&label_a1=Y762Yp
APP|P05067	hsa	Y762Yp	NGYENPTyKFFEQMQ	PhosphoELM,PhosphoSitePlus,dbPTM	18083107	APBB1|O00213	2roz-{ CHAIN A }-{ CHAIN B }	A24:TYR	2.42	0.61	0.73	1.1	APP|P05067/762	phosphosite	http://mechismo.russelllab.org/contact_hit?id=37290&pos_a1=762&label_a1=Y762Yp
APP|P05067	hsa	Y762Yp	NGYENPTyKFFEQMQ	PhosphoELM,PhosphoSitePlus,dbPTM	18083107	APBB1|O00213	2roz-{ CHAIN A }-{ CHAIN B }	A24:TYR	2.42	0.61	0.73	1.1	APP|P05067/762	phosphosite	http://mechismo.russelllab.org/contact_hit?id=3430303&pos_a1=762&label_a1=Y762Yp
APP|P05067	hsa	Y762Yp	NGYENPTyKFFEQMQ	PhosphoELM,PhosphoSitePlus,dbPTM	18083107	APBA3|O96018	1x11-{ CHAIN C }-{ CHAIN A }	C9:TYR	2.23	0.55	0.73	0.9	APP|P05067/762	phosphosite	http://mechismo.russelllab.org/contact_hit?id=3430327&pos_a1=762&label_a1=Y762Yp
APP|P05067	hsa	Y762Yp	NGYENPTyKFFEQMQ	PhosphoELM,PhosphoSitePlus,dbPTM	18083107	APBA3|O96018	1x11-{ CHAIN C }-{ CHAIN A }	C9:TYR	2.23	0.55	0.73	0.9	APP|P05067/762	phosphosite	http://mechismo.russelllab.org/contact_hit?id=2990843&pos_a1=762&label_a1=Y762Yp
APP|P05067	hsa	Y762Yp	NGYENPTyKFFEQMQ	PhosphoELM,PhosphoSitePlus,dbPTM	18083107	APBA3|O96018	1x11-{ CHAIN D }-{ CHAIN B }	D9:TYR	5.59	0.51	0.73	2.1	APP|P05067/762	phosphosite	http://mechismo.russelllab.org/contact_hit?id=3430330&pos_a1=762&label_a1=Y762Yp
APP|P05067	hsa	Y762Yp	NGYENPTyKFFEQMQ	PhosphoELM,PhosphoSitePlus,dbPTM	18083107	APBB3|O95704	3dxd-{ CHAIN D }-{ CHAIN C }	D687:TYR	0.34	0.45	0.73	0.1	APP|P05067/762	phosphosite	http://mechismo.russelllab.org/contact_hit?id=3430312&pos_a1=762&label_a1=Y762Yp
APP|P05067	hsa	Y762Yp	NGYENPTyKFFEQMQ	PhosphoELM,PhosphoSitePlus,dbPTM	18083107	APBB3|O95704	3dxc-{ CHAIN D }-{ CHAIN C }	D687:TYR	0.34	0.45	0.73	0.1	APP|P05067/762	phosphosite	http://mechismo.russelllab.org/contact_hit?id=3430309&pos_a1=762&label_a1=Y762Yp
APP|P05067	hsa	Y762Yp	NGYENPTyKFFEQMQ	PhosphoELM,PhosphoSitePlus,dbPTM	18083107	APBB3|O95704	3dxe-{ CHAIN B }-{ CHAIN A }	B687:TYR	0.34	0.45	0.73	0.1	APP|P05067/762	phosphosite	http://mechismo.russelllab.org/contact_hit?id=3430318&pos_a1=762&label_a1=Y762Yp
APP|P05067	hsa	Y762Yp	NGYENPTyKFFEQMQ	PhosphoELM,PhosphoSitePlus,dbPTM	18083107	APBB3|O95704	3dxc-{ CHAIN B }-{ CHAIN A }	B687:TYR	0.34	0.44	0.73	0.1	APP|P05067/762	phosphosite	http://mechismo.russelllab.org/contact_hit?id=3430306&pos_a1=762&label_a1=Y762Yp
APP|P05067	hsa	Y762Yp	NGYENPTyKFFEQMQ	PhosphoELM,PhosphoSitePlus,dbPTM	18083107	APBB3|O95704	3dxc-{ CHAIN B }-{ CHAIN A }	B687:TYR	0.34	0.44	0.73	0.1	APP|P05067/762	phosphosite	http://mechismo.russelllab.org/contact_hit?id=2990848&pos_a1=762&label_a1=Y762Yp
APP|P05067	hsa	Y762Yp	NGYENPTyKFFEQMQ	PhosphoELM,PhosphoSitePlus,dbPTM	18083107	APBB3|O95704	3dxe-{ CHAIN D }-{ CHAIN C }	D687:TYR	-0.73	0.44	0.73	-0.2	APP|P05067/762	phosphosite	http://mechismo.russelllab.org/contact_hit?id=3430321&pos_a1=762&label_a1=Y762Yp
APP|P05067	hsa	Y762Yp	NGYENPTyKFFEQMQ	PhosphoELM,PhosphoSitePlus,dbPTM	18083107	APBB3|O95704	3dxd-{ CHAIN B }-{ CHAIN A }	B687:TYR	-0.73	0.44	0.73	-0.2	APP|P05067/762	phosphosite	http://mechismo.russelllab.org/contact_hit?id=3430315&pos_a1=762&label_a1=Y762Yp
APP|P05067	hsa	Y762Yp	NGYENPTyKFFEQMQ	PhosphoELM,PhosphoSitePlus,dbPTM	18083107	APBB3|O95704	2roz-{ CHAIN A }-{ CHAIN B }	A24:TYR	2.23	0.43	0.73	0.7	APP|P05067/762	phosphosite	http://mechismo.russelllab.org/contact_hit?id=37156&pos_a1=762&label_a1=Y762Yp
APP|P05067	hsa	Y762Yp	NGYENPTyKFFEQMQ	PhosphoELM,PhosphoSitePlus,dbPTM	18083107	APBB3|O95704	2roz-{ CHAIN A }-{ CHAIN B }	A24:TYR	2.23	0.43	0.73	0.7	APP|P05067/762	phosphosite	http://mechismo.russelllab.org/contact_hit?id=3430305&pos_a1=762&label_a1=Y762Yp
AAK1|Q2M2I8	hsa	T222Tp	DEIKKYTtLSYRAPE	PhosphoELM,PhosphoSitePlus,dbPTM	15302935,16083285,16964243,18669648,18691976,18767875,19413330,19415658,19651622,19664994,19664995,20058876,20068231	DSTYK|Q6XUX3	3fe3-{ CHAIN A }-{ CHAIN B }	A215:ALA	2.41	0.29	0.96	0.7	AAK1|Q2M2I8/224	phosphosite	http://mechismo.russelllab.org/contact_hit?id=99660&pos_a1=222&label_a1=T222Tp
AAK1|Q2M2I8	hsa	T221Tp	EDEIKKYtTLSYRAP	PhosphoELM,PhosphoSitePlus,dbPTM	15302935,16083285,16964243,18669648,18691976,18767875,19413330,19415658,19651622,19664994,19664995,20058876,20068231	DSTYK|Q6XUX3	3fe3-{ CHAIN A }-{ CHAIN B }	A213:CYS	0.72	0.29	0.95	0.2	AAK1|Q2M2I8/223	phosphosite	http://mechismo.russelllab.org/contact_hit?id=99660&pos_a1=221&label_a1=T221Tp
PRKAB1|Q9Y478	hsa	S252Sp	KDGVMVLsATHRYKK	dbPTM	9305909,18088087,18669648,18691976,19651622,20068231,20166139,20230923	PRKAA1|Q13131	2y94-{ CHAIN B }-{ CHAIN A }	B254:SER	-0.08	0.93	0.93	-0.1	PRKAB2|O43741/255	phosphosite	http://mechismo.russelllab.org/contact_hit?id=100345&pos_a1=252&label_a1=S252Sp
PRKAB1|Q9Y478	hsa	S252Sp	KDGVMVLsATHRYKK	dbPTM	9305909,18088087,18669648,18691976,19651622,20068231,20166139,20230923	PRKAA2|P54646	2y94-{ CHAIN B }-{ CHAIN A }	B254:SER	-0.08	0.76	0.93	-0.1	PRKAB2|O43741/255	phosphosite	http://mechismo.russelllab.org/contact_hit?id=100197&pos_a1=252&label_a1=S252Sp
PRKAB1|Q9Y478	hsa	T148Tp	IVTSQLGtVNNIIQV	PhosphoSitePlus,dbPTM		PRKAG2|Q9UGJ0	2qlv-{ B 161 _ to B 247 _ }-{ CHAIN C }	B238:ASN	-0.28	0.34	0.78	-0.1	PRKAB2|O43741/149	phosphosite	http://mechismo.russelllab.org/contact_hit?id=100368&pos_a1=148&label_a1=T148Tp
PRKAB1|Q9Y478	hsa	T148Tp	IVTSQLGtVNNIIQV	PhosphoSitePlus,dbPTM		PRKAG3|Q9UGI9	2qlv-{ B 161 _ to B 247 _ }-{ CHAIN C }	B238:ASN	0.26	0.34	0.78	0.1	PRKAB2|O43741/149	phosphosite	http://mechismo.russelllab.org/contact_hit?id=100169&pos_a1=148&label_a1=T148Tp
PRKAB1|Q9Y478	hsa	T148Tp	IVTSQLGtVNNIIQV	PhosphoSitePlus,dbPTM		PRKAG1|P54619	2qlv-{ B 161 _ to B 247 _ }-{ CHAIN C }	B238:ASN	-0.53	0.34	0.78	-0.1	PRKAB2|O43741/149	phosphosite	http://mechismo.russelllab.org/contact_hit?id=100461&pos_a1=148&label_a1=T148Tp
PRKAB2|O43741	hsa	T148Tp	VVTSQLGtINNLIHV	PhosphoSitePlus,dbPTM	19413330,20068231,20166139	PRKAG2|Q9UGJ0	2qlv-{ B 161 _ to B 247 _ }-{ CHAIN C }	B238:ASN	-0.28	0.35	0.78	-0.1	PRKAB2|O43741/149	phosphosite	http://mechismo.russelllab.org/contact_hit?id=100803&pos_a1=148&label_a1=T148Tp
PRKAB2|O43741	hsa	T148Tp	VVTSQLGtINNLIHV	PhosphoSitePlus,dbPTM	19413330,20068231,20166139	PRKAG1|P54619	2qlv-{ B 161 _ to B 247 _ }-{ CHAIN C }	B238:ASN	-0.53	0.35	0.78	-0.1	PRKAB2|O43741/149	phosphosite	http://mechismo.russelllab.org/contact_hit?id=100896&pos_a1=148&label_a1=T148Tp
PRKAB2|O43741	hsa	T148Tp	VVTSQLGtINNLIHV	PhosphoSitePlus,dbPTM	19413330,20068231,20166139	PRKAG3|Q9UGI9	2qlv-{ B 161 _ to B 247 _ }-{ CHAIN C }	B238:ASN	0.26	0.35	0.78	0.1	PRKAB2|O43741/149	phosphosite	http://mechismo.russelllab.org/contact_hit?id=100604&pos_a1=148&label_a1=T148Tp
PRKAA1|Q13131	hsa	Y441Yp	EWKVVNPyYLRVRRK	PhosphoSitePlus,dbPTM		PRKAB1|Q9Y478	2y94-{ CHAIN A }-{ CHAIN B }	A430:TYR	1.32	0.93	0.17	0.2	PRKAA1|Q13131/441	phosphosite	http://mechismo.russelllab.org/contact_hit?id=101924&pos_a1=441&label_a1=Y441Yp
PRKAA1|Q13131	hsa	Y441Yp	EWKVVNPyYLRVRRK	PhosphoSitePlus,dbPTM		PRKAB2|O43741	2y94-{ CHAIN A }-{ CHAIN B }	A430:TYR	0.52	0.93	0.17	0.1	PRKAA1|Q13131/441	phosphosite	http://mechismo.russelllab.org/contact_hit?id=101828&pos_a1=441&label_a1=Y441Yp
PRKAA1|Q13131	hsa	T388Tp	ETPRARHtLDELNPQ	PhosphoSitePlus,dbPTM		PRKAB1|Q9Y478	2y94-{ CHAIN A }-{ CHAIN B }	A377:TPO	-1.42	0.93	0.10	-0.1	PRKAA1|Q13131/388	phosphosite	http://mechismo.russelllab.org/contact_hit?id=101924&pos_a1=388&label_a1=T388Tp
PRKAA1|Q13131	hsa	T388Tp	ETPRARHtLDELNPQ	PhosphoSitePlus,dbPTM		PRKAB2|O43741	2y94-{ CHAIN A }-{ CHAIN B }	A377:TPO	-1.42	0.93	0.10	-0.1	PRKAA1|Q13131/388	phosphosite	http://mechismo.russelllab.org/contact_hit?id=101828&pos_a1=388&label_a1=T388Tp
PRKAA1|Q13131	hsa	S476Sp	TYLLDFRsIDDEITE	dbPTM		PRKAB1|Q9Y478	2y94-{ CHAIN A }-{ CHAIN B }	A465:SER	1.43	0.93	0.18	0.2	PRKAA1|Q13131/476	phosphosite	http://mechismo.russelllab.org/contact_hit?id=101924&pos_a1=476&label_a1=S476Sp
PRKAA1|Q13131	hsa	S476Sp	TYLLDFRsIDDEITE	dbPTM		PRKAB2|O43741	2y94-{ CHAIN A }-{ CHAIN B }	A465:SER	1.43	0.93	0.18	0.2	PRKAA1|Q13131/476	phosphosite	http://mechismo.russelllab.org/contact_hit?id=101828&pos_a1=476&label_a1=S476Sp
PRKAA1|Q13131	hsa	S476Sp	TYLLDFRsIDDEITE	dbPTM		PRKAA1|Q13131	2y94-{ CHAIN A }-{ CHAIN C }	A465:SER	-0.56	0.92	0.18	-0.1	PRKAA1|Q13131/476	phosphosite	http://mechismo.russelllab.org/contact_hit?id=3510199&pos_a1=476&label_a1=S476Sp
PRKAA1|Q13131	hsa	S476Sp	TYLLDFRsIDDEITE	dbPTM		PRKAA1|Q13131	2y94-{ CHAIN A }-{ CHAIN C }	A465:SER	-0.56	0.92	0.18	-0.1	PRKAA1|Q13131/476	phosphosite	http://mechismo.russelllab.org/contact_hit?id=101968&pos_a1=476&label_a1=S476Sp
PRKAA1|Q13131	hsa	T183Tp	SDGEFLRtSCGSPNY	PhosphoSitePlus,dbPTM	14976552,15980064,16054095	PRKAA1|Q13131	3h4j-{ CHAIN A }-{ CHAIN B }	A189:THR	2.84	0.51	0.99	1.4	PRKAA1|Q13131/183	phosphosite	http://mechismo.russelllab.org/contact_hit?id=3510197&pos_a1=183&label_a1=T183Tp
PRKAA1|Q13131	hsa	T183Tp	SDGEFLRtSCGSPNY	PhosphoSitePlus,dbPTM	14976552,15980064,16054095	PRKAA1|Q13131	3h4j-{ CHAIN B }-{ CHAIN A }	B189:THR	-1.83	0.51	0.99	-0.9	PRKAA1|Q13131/183	phosphosite	http://mechismo.russelllab.org/contact_hit?id=101967&pos_a1=183&label_a1=T183Tp
PRKAA1|Q13131	hsa	T183Tp	SDGEFLRtSCGSPNY	PhosphoSitePlus,dbPTM	14976552,15980064,16054095	PRKAA2|P54646	3h4j-{ CHAIN B }-{ CHAIN A }	B189:THR	-1.83	0.50	0.99	-0.9	PRKAA1|Q13131/183	phosphosite	http://mechismo.russelllab.org/contact_hit?id=101415&pos_a1=183&label_a1=T183Tp
PRKAA1|Q13131	hsa	T183Tp	SDGEFLRtSCGSPNY	PhosphoSitePlus,dbPTM	14976552,15980064,16054095	BRSK2|Q8IWQ3	3h4j-{ CHAIN A }-{ CHAIN B }	A189:THR	-1.94	0.49	0.99	-0.9	PRKAA1|Q13131/183	phosphosite	http://mechismo.russelllab.org/contact_hit?id=101791&pos_a1=183&label_a1=T183Tp
PRKAA1|Q13131	hsa	T183Tp	SDGEFLRtSCGSPNY	PhosphoSitePlus,dbPTM	14976552,15980064,16054095	SIK3|Q9Y2K2	3h4j-{ CHAIN A }-{ CHAIN B }	A189:THR	2.35	0.46	0.99	1.1	PRKAA1|Q13131/183	phosphosite	http://mechismo.russelllab.org/contact_hit?id=101190&pos_a1=183&label_a1=T183Tp
PRKAA1|Q13131	hsa	T183Tp	SDGEFLRtSCGSPNY	PhosphoSitePlus,dbPTM	14976552,15980064,16054095	MARK2|Q7KZI7	3h4j-{ CHAIN A }-{ CHAIN B }	A189:THR	-0.41	0.45	0.99	-0.2	PRKAA1|Q13131/183	phosphosite	http://mechismo.russelllab.org/contact_hit?id=101999&pos_a1=183&label_a1=T183Tp
PRKAA1|Q13131	hsa	T183Tp	SDGEFLRtSCGSPNY	PhosphoSitePlus,dbPTM	14976552,15980064,16054095	MARK1|Q9P0L2	3h4j-{ CHAIN A }-{ CHAIN B }	A189:THR	-0.41	0.44	0.99	-0.2	PRKAA1|Q13131/183	phosphosite	http://mechismo.russelllab.org/contact_hit?id=101173&pos_a1=183&label_a1=T183Tp
PRKAA1|Q13131	hsa	T183Tp	SDGEFLRtSCGSPNY	PhosphoSitePlus,dbPTM	14976552,15980064,16054095	MARK4|Q96L34	3h4j-{ CHAIN A }-{ CHAIN B }	A189:THR	-0.41	0.44	0.99	-0.2	PRKAA1|Q13131/183	phosphosite	http://mechismo.russelllab.org/contact_hit?id=101191&pos_a1=183&label_a1=T183Tp
PRKAA1|Q13131	hsa	T183Tp	SDGEFLRtSCGSPNY	PhosphoSitePlus,dbPTM	14976552,15980064,16054095	BRSK1|Q8TDC3	3h4j-{ CHAIN A }-{ CHAIN B }	A189:THR	-1.94	0.44	0.99	-0.8	PRKAA1|Q13131/183	phosphosite	http://mechismo.russelllab.org/contact_hit?id=101341&pos_a1=183&label_a1=T183Tp
PRKAA1|Q13131	hsa	T183Tp	SDGEFLRtSCGSPNY	PhosphoSitePlus,dbPTM	14976552,15980064,16054095	SIK2|Q9H0K1	3h4j-{ CHAIN A }-{ CHAIN B }	A189:THR	-1.59	0.44	0.99	-0.7	PRKAA1|Q13131/183	phosphosite	http://mechismo.russelllab.org/contact_hit?id=101519&pos_a1=183&label_a1=T183Tp
PRKAA1|Q13131	hsa	T183Tp	SDGEFLRtSCGSPNY	PhosphoSitePlus,dbPTM	14976552,15980064,16054095	MARK3|P27448	3h4j-{ CHAIN A }-{ CHAIN B }	A189:THR	-0.41	0.44	0.99	-0.2	PRKAA1|Q13131/183	phosphosite	http://mechismo.russelllab.org/contact_hit?id=101744&pos_a1=183&label_a1=T183Tp
PRKAA1|Q13131	hsa	T183Tp	SDGEFLRtSCGSPNY	PhosphoSitePlus,dbPTM	14976552,15980064,16054095	SIK1|P57059	3h4j-{ CHAIN A }-{ CHAIN B }	A189:THR	2.41	0.44	0.99	1.0	PRKAA1|Q13131/183	phosphosite	http://mechismo.russelllab.org/contact_hit?id=101303&pos_a1=183&label_a1=T183Tp
PRKAA1|Q13131	hsa	T183Tp	SDGEFLRtSCGSPNY	PhosphoSitePlus,dbPTM	14976552,15980064,16054095	ULK2|Q8IYT8	2hak-{ CHAIN E }-{ CHAIN F }	E208:THR	-0.45	0.39	0.99	-0.2	PRKAA1|Q13131/183	phosphosite	http://mechismo.russelllab.org/contact_hit?id=101787&pos_a1=183&label_a1=T183Tp
PRKAA1|Q13131	hsa	T183Tp	SDGEFLRtSCGSPNY	PhosphoSitePlus,dbPTM	14976552,15980064,16054095	CAMKK1|Q8N5S9	3h4j-{ CHAIN A }-{ CHAIN B }	A189:THR	2.41	0.32	0.99	0.8	PRKAA1|Q13131/183	phosphosite	http://mechismo.russelllab.org/contact_hit?id=101278&pos_a1=183&label_a1=T183Tp
PRKAA1|Q13131	hsa	T183Tp	SDGEFLRtSCGSPNY	PhosphoSitePlus,dbPTM	14976552,15980064,16054095	STK11|Q15831	3h4j-{ CHAIN A }-{ CHAIN B }	A189:THR	2.84	0.32	0.99	0.9	PRKAA1|Q13131/183	phosphosite	http://mechismo.russelllab.org/contact_hit?id=101260&pos_a1=183&label_a1=T183Tp
PRKAA1|Q13131	hsa	T183Tp	SDGEFLRtSCGSPNY	PhosphoSitePlus,dbPTM	14976552,15980064,16054095	PPM1F|P49593	3ujg-{ CHAIN A }-{ CHAIN B }	A175:SER	1.26	0.30	0.99	0.4	PRKAA1|Q13131/183	phosphosite	http://mechismo.russelllab.org/contact_hit?id=101447&pos_a1=183&label_a1=T183Tp
PRKAA1|Q13131	hsa	S184Sp	DGEFLRTsCGSPNYA	PhosphoSitePlus,dbPTM		PRKAA1|Q13131	3h4j-{ CHAIN A }-{ CHAIN B }	A190:SER	-1.59	0.51	0.30	-0.2	PRKAA1|Q13131/184	phosphosite	http://mechismo.russelllab.org/contact_hit?id=3510197&pos_a1=184&label_a1=S184Sp
PRKAA1|Q13131	hsa	S184Sp	DGEFLRTsCGSPNYA	PhosphoSitePlus,dbPTM		BRSK2|Q8IWQ3	3h4j-{ CHAIN A }-{ CHAIN B }	A190:SER	-1.59	0.49	0.30	-0.2	PRKAA1|Q13131/184	phosphosite	http://mechismo.russelllab.org/contact_hit?id=101791&pos_a1=184&label_a1=S184Sp
PRKAA1|Q13131	hsa	S184Sp	DGEFLRTsCGSPNYA	PhosphoSitePlus,dbPTM		SIK3|Q9Y2K2	3h4j-{ CHAIN A }-{ CHAIN B }	A190:SER	-1.59	0.46	0.30	-0.2	PRKAA1|Q13131/184	phosphosite	http://mechismo.russelllab.org/contact_hit?id=101190&pos_a1=184&label_a1=S184Sp
PRKAA1|Q13131	hsa	S184Sp	DGEFLRTsCGSPNYA	PhosphoSitePlus,dbPTM		MARK2|Q7KZI7	3h4j-{ CHAIN A }-{ CHAIN B }	A190:SER	-1.59	0.45	0.30	-0.2	PRKAA1|Q13131/184	phosphosite	http://mechismo.russelllab.org/contact_hit?id=101999&pos_a1=184&label_a1=S184Sp
PRKAA1|Q13131	hsa	S184Sp	DGEFLRTsCGSPNYA	PhosphoSitePlus,dbPTM		MARK1|Q9P0L2	3h4j-{ CHAIN A }-{ CHAIN B }	A190:SER	-1.59	0.44	0.30	-0.2	PRKAA1|Q13131/184	phosphosite	http://mechismo.russelllab.org/contact_hit?id=101173&pos_a1=184&label_a1=S184Sp
PRKAA1|Q13131	hsa	S184Sp	DGEFLRTsCGSPNYA	PhosphoSitePlus,dbPTM		MARK4|Q96L34	3h4j-{ CHAIN A }-{ CHAIN B }	A190:SER	-1.59	0.44	0.30	-0.2	PRKAA1|Q13131/184	phosphosite	http://mechismo.russelllab.org/contact_hit?id=101191&pos_a1=184&label_a1=S184Sp
PRKAA1|Q13131	hsa	S184Sp	DGEFLRTsCGSPNYA	PhosphoSitePlus,dbPTM		BRSK1|Q8TDC3	3h4j-{ CHAIN A }-{ CHAIN B }	A190:SER	-1.59	0.44	0.30	-0.2	PRKAA1|Q13131/184	phosphosite	http://mechismo.russelllab.org/contact_hit?id=101341&pos_a1=184&label_a1=S184Sp
PRKAA1|Q13131	hsa	S184Sp	DGEFLRTsCGSPNYA	PhosphoSitePlus,dbPTM		SIK2|Q9H0K1	3h4j-{ CHAIN A }-{ CHAIN B }	A190:SER	-1.59	0.44	0.30	-0.2	PRKAA1|Q13131/184	phosphosite	http://mechismo.russelllab.org/contact_hit?id=101519&pos_a1=184&label_a1=S184Sp
PRKAA1|Q13131	hsa	S184Sp	DGEFLRTsCGSPNYA	PhosphoSitePlus,dbPTM		MARK3|P27448	3h4j-{ CHAIN A }-{ CHAIN B }	A190:SER	-1.59	0.44	0.30	-0.2	PRKAA1|Q13131/184	phosphosite	http://mechismo.russelllab.org/contact_hit?id=101744&pos_a1=184&label_a1=S184Sp
PRKAA1|Q13131	hsa	S184Sp	DGEFLRTsCGSPNYA	PhosphoSitePlus,dbPTM		SIK1|P57059	3h4j-{ CHAIN A }-{ CHAIN B }	A190:SER	-1.59	0.44	0.30	-0.2	PRKAA1|Q13131/184	phosphosite	http://mechismo.russelllab.org/contact_hit?id=101303&pos_a1=184&label_a1=S184Sp
PRKAA1|Q13131	hsa	S184Sp	DGEFLRTsCGSPNYA	PhosphoSitePlus,dbPTM		SNRK|Q9NRH2	3fe3-{ CHAIN A }-{ CHAIN B }	A212:PHE	2.13	0.42	0.30	0.3	PRKAA1|Q13131/184	phosphosite	http://mechismo.russelllab.org/contact_hit?id=101997&pos_a1=184&label_a1=S184Sp
PRKAA1|Q13131	hsa	S184Sp	DGEFLRTsCGSPNYA	PhosphoSitePlus,dbPTM		NUAK2|Q9H093	3fe3-{ CHAIN A }-{ CHAIN B }	A212:PHE	-2.70	0.42	0.30	-0.3	PRKAA1|Q13131/184	phosphosite	http://mechismo.russelllab.org/contact_hit?id=102036&pos_a1=184&label_a1=S184Sp
PRKAA1|Q13131	hsa	S184Sp	DGEFLRTsCGSPNYA	PhosphoSitePlus,dbPTM		NUAK1|O60285	3fe3-{ CHAIN A }-{ CHAIN B }	A212:PHE	-2.70	0.42	0.30	-0.3	PRKAA1|Q13131/184	phosphosite	http://mechismo.russelllab.org/contact_hit?id=101245&pos_a1=184&label_a1=S184Sp
PRKAA1|Q13131	hsa	S184Sp	DGEFLRTsCGSPNYA	PhosphoSitePlus,dbPTM		ULK2|Q8IYT8	2hak-{ CHAIN E }-{ CHAIN F }	E209:PHE	-2.38	0.39	0.30	-0.3	PRKAA1|Q13131/184	phosphosite	http://mechismo.russelllab.org/contact_hit?id=101787&pos_a1=184&label_a1=S184Sp
PRKAA1|Q13131	hsa	S184Sp	DGEFLRTsCGSPNYA	PhosphoSitePlus,dbPTM		CAMKK1|Q8N5S9	3h4j-{ CHAIN A }-{ CHAIN B }	A190:SER	-0.49	0.32	0.30	-0.0	PRKAA1|Q13131/184	phosphosite	http://mechismo.russelllab.org/contact_hit?id=101278&pos_a1=184&label_a1=S184Sp
PRKAA1|Q13131	hsa	S184Sp	DGEFLRTsCGSPNYA	PhosphoSitePlus,dbPTM		STK11|Q15831	3h4j-{ CHAIN A }-{ CHAIN B }	A190:SER	2.15	0.32	0.30	0.2	PRKAA1|Q13131/184	phosphosite	http://mechismo.russelllab.org/contact_hit?id=101260&pos_a1=184&label_a1=S184Sp
PRKAA1|Q13131	hsa	S184Sp	DGEFLRTsCGSPNYA	PhosphoSitePlus,dbPTM		STK3|Q13188	3o7l-{ CHAIN B }-{ CHAIN D }	B198:LEU	-2.33	0.31	0.30	-0.2	PRKAA1|Q13131/184	phosphosite	http://mechismo.russelllab.org/contact_hit?id=101521&pos_a1=184&label_a1=S184Sp
PRKAA1|Q13131	hsa	S184Sp	DGEFLRTsCGSPNYA	PhosphoSitePlus,dbPTM		PPM1F|P49593	3ujg-{ CHAIN A }-{ CHAIN B }	A176:THR	-1.59	0.30	0.30	-0.1	PRKAA1|Q13131/184	phosphosite	http://mechismo.russelllab.org/contact_hit?id=101447&pos_a1=184&label_a1=S184Sp
PRKAA1|Q13131	hsa	S184Sp	DGEFLRTsCGSPNYA	PhosphoSitePlus,dbPTM		NOTCH1|P46531	3zu7-{ CHAIN A }-{ CHAIN B }	A185:TYR	-1.59	0.27	0.30	-0.1	PRKAA1|Q13131/184	phosphosite	http://mechismo.russelllab.org/contact_hit?id=101613&pos_a1=184&label_a1=S184Sp
PRKAA1|Q13131	hsa	S187Sp	FLRTSCGsPNYAAPE	PhosphoSitePlus,dbPTM		PRKAA1|Q13131	3h4j-{ CHAIN B }-{ CHAIN A }	B193:SER	-1.11	0.51	0.99	-0.6	PRKAA1|Q13131/187	phosphosite	http://mechismo.russelllab.org/contact_hit?id=101967&pos_a1=187&label_a1=S187Sp
PRKAA1|Q13131	hsa	S187Sp	FLRTSCGsPNYAAPE	PhosphoSitePlus,dbPTM		PRKAA2|P54646	3h4j-{ CHAIN B }-{ CHAIN A }	B193:SER	-1.11	0.50	0.99	-0.6	PRKAA1|Q13131/187	phosphosite	http://mechismo.russelllab.org/contact_hit?id=101415&pos_a1=187&label_a1=S187Sp
PRKAA1|Q13131	hsa	S187Sp	FLRTSCGsPNYAAPE	PhosphoSitePlus,dbPTM		SNRK|Q9NRH2	3fe3-{ CHAIN A }-{ CHAIN B }	A215:ALA	-1.11	0.42	0.99	-0.5	PRKAA1|Q13131/187	phosphosite	http://mechismo.russelllab.org/contact_hit?id=101997&pos_a1=187&label_a1=S187Sp
PRKAA1|Q13131	hsa	S187Sp	FLRTSCGsPNYAAPE	PhosphoSitePlus,dbPTM		NUAK1|O60285	3fe3-{ CHAIN A }-{ CHAIN B }	A215:ALA	-0.02	0.42	0.99	-0.0	PRKAA1|Q13131/187	phosphosite	http://mechismo.russelllab.org/contact_hit?id=101245&pos_a1=187&label_a1=S187Sp
PRKAA1|Q13131	hsa	S187Sp	FLRTSCGsPNYAAPE	PhosphoSitePlus,dbPTM		NUAK2|Q9H093	3fe3-{ CHAIN A }-{ CHAIN B }	A215:ALA	-0.02	0.42	0.99	-0.0	PRKAA1|Q13131/187	phosphosite	http://mechismo.russelllab.org/contact_hit?id=102036&pos_a1=187&label_a1=S187Sp
PRKAA1|Q13131	hsa	S187Sp	FLRTSCGsPNYAAPE	PhosphoSitePlus,dbPTM		CSK|P41240	1k9a-7-2-1-{ CHAIN D }-{ C 77 _ to C 177 _ }	D349:PRO	-2.80	0.27	0.99	-0.7	PRKAA1|Q13131/187	phosphosite	http://mechismo.russelllab.org/contact_hit?id=101835&pos_a1=187&label_a1=S187Sp
PRKAA2|P54646	hsa	T172Tp	SDGEFLRtSCGSPNY	PhosphoELM,PhosphoSitePlus,UniProt,dbPTM	10642499,15980064,18691976	PRKAA1|Q13131	3h4j-{ CHAIN A }-{ CHAIN B }	A189:THR	2.84	0.50	0.99	1.4	PRKAA2|P54646/172	phosphosite	http://mechismo.russelllab.org/contact_hit?id=102883&pos_a1=172&label_a1=T172Tp
PRKAA2|P54646	hsa	T172Tp	SDGEFLRtSCGSPNY	PhosphoELM,PhosphoSitePlus,UniProt,dbPTM	10642499,15980064,18691976	PRKAA2|P54646	3h4j-{ CHAIN A }-{ CHAIN B }	A189:THR	2.84	0.50	0.99	1.4	PRKAA2|P54646/172	phosphosite	http://mechismo.russelllab.org/contact_hit?id=3510200&pos_a1=172&label_a1=T172Tp
PRKAA2|P54646	hsa	T172Tp	SDGEFLRtSCGSPNY	PhosphoELM,PhosphoSitePlus,UniProt,dbPTM	10642499,15980064,18691976	PRKAA2|P54646	3h4j-{ CHAIN B }-{ CHAIN A }	B189:THR	-1.83	0.50	0.99	-0.9	PRKAA2|P54646/172	phosphosite	http://mechismo.russelllab.org/contact_hit?id=102336&pos_a1=172&label_a1=T172Tp
PRKAA2|P54646	hsa	T172Tp	SDGEFLRtSCGSPNY	PhosphoELM,PhosphoSitePlus,UniProt,dbPTM	10642499,15980064,18691976	MARK4|Q96L34	3h4j-{ CHAIN A }-{ CHAIN B }	A189:THR	-0.41	0.44	0.99	-0.2	PRKAA2|P54646/172	phosphosite	http://mechismo.russelllab.org/contact_hit?id=102115&pos_a1=172&label_a1=T172Tp
PRKAA2|P54646	hsa	T172Tp	SDGEFLRtSCGSPNY	PhosphoELM,PhosphoSitePlus,UniProt,dbPTM	10642499,15980064,18691976	ULK2|Q8IYT8	2hak-{ CHAIN E }-{ CHAIN F }	E208:THR	-0.45	0.39	0.99	-0.2	PRKAA2|P54646/172	phosphosite	http://mechismo.russelllab.org/contact_hit?id=102706&pos_a1=172&label_a1=T172Tp
PRKAA2|P54646	hsa	T172Tp	SDGEFLRtSCGSPNY	PhosphoELM,PhosphoSitePlus,UniProt,dbPTM	10642499,15980064,18691976	MAP3K6|O95382	2cn5-1-1-2-{ CHAIN A }-{ CHAIN A }	A383:THR	2.84	0.34	0.99	0.9	PRKAA2|P54646/172	phosphosite	http://mechismo.russelllab.org/contact_hit?id=102738&pos_a1=172&label_a1=T172Tp
PRKAA2|P54646	hsa	T172Tp	SDGEFLRtSCGSPNY	PhosphoELM,PhosphoSitePlus,UniProt,dbPTM	10642499,15980064,18691976	CAMKK2|Q96RR4	3h4j-{ CHAIN A }-{ CHAIN B }	A189:THR	2.41	0.33	0.99	0.8	PRKAA2|P54646/172	phosphosite	http://mechismo.russelllab.org/contact_hit?id=102885&pos_a1=172&label_a1=T172Tp
PRKAA2|P54646	hsa	T172Tp	SDGEFLRtSCGSPNY	PhosphoELM,PhosphoSitePlus,UniProt,dbPTM	10642499,15980064,18691976	STK11|Q15831	3h4j-{ CHAIN A }-{ CHAIN B }	A189:THR	2.84	0.32	0.99	0.9	PRKAA2|P54646/172	phosphosite	http://mechismo.russelllab.org/contact_hit?id=102181&pos_a1=172&label_a1=T172Tp
PRKAA2|P54646	hsa	T172Tp	SDGEFLRtSCGSPNY	PhosphoELM,PhosphoSitePlus,UniProt,dbPTM	10642499,15980064,18691976	PPM1F|P49593	3ujg-{ CHAIN A }-{ CHAIN B }	A175:SER	1.26	0.30	0.99	0.4	PRKAA2|P54646/172	phosphosite	http://mechismo.russelllab.org/contact_hit?id=102365&pos_a1=172&label_a1=T172Tp
PRKAA2|P54646	hsa	T172Tp	SDGEFLRtSCGSPNY	PhosphoELM,PhosphoSitePlus,UniProt,dbPTM	10642499,15980064,18691976	MAP3K5|Q99683	4a4l-1-1-2-{ CHAIN A }-{ CHAIN A }	A210:THR	0.06	0.30	0.99	0.0	PRKAA2|P54646/172	phosphosite	http://mechismo.russelllab.org/contact_hit?id=102584&pos_a1=172&label_a1=T172Tp
PRKAA2|P54646	hsa	T172Tp	SDGEFLRtSCGSPNY	PhosphoELM,PhosphoSitePlus,UniProt,dbPTM	10642499,15980064,18691976	PPM1E|Q8WY54	3ujg-{ CHAIN A }-{ CHAIN B }	A175:SER	1.26	0.29	0.99	0.4	PRKAA2|P54646/172	phosphosite	http://mechismo.russelllab.org/contact_hit?id=102905&pos_a1=172&label_a1=T172Tp
PRKAA2|P54646	hsa	S173Sp	DGEFLRTsCGSPNYA	PhosphoELM,PhosphoSitePlus,dbPTM	18220336,18669648	PRKAA1|Q13131	3h4j-{ CHAIN A }-{ CHAIN B }	A190:SER	-1.59	0.50	0.30	-0.2	PRKAA2|P54646/173	phosphosite	http://mechismo.russelllab.org/contact_hit?id=102883&pos_a1=173&label_a1=S173Sp
PRKAA2|P54646	hsa	S173Sp	DGEFLRTsCGSPNYA	PhosphoELM,PhosphoSitePlus,dbPTM	18220336,18669648	PRKAA2|P54646	3h4j-{ CHAIN A }-{ CHAIN B }	A190:SER	-1.59	0.50	0.30	-0.2	PRKAA2|P54646/173	phosphosite	http://mechismo.russelllab.org/contact_hit?id=3510200&pos_a1=173&label_a1=S173Sp
PRKAA2|P54646	hsa	S173Sp	DGEFLRTsCGSPNYA	PhosphoELM,PhosphoSitePlus,dbPTM	18220336,18669648	MARK4|Q96L34	3h4j-{ CHAIN A }-{ CHAIN B }	A190:SER	-1.59	0.44	0.30	-0.2	PRKAA2|P54646/173	phosphosite	http://mechismo.russelllab.org/contact_hit?id=102115&pos_a1=173&label_a1=S173Sp
PRKAA2|P54646	hsa	S173Sp	DGEFLRTsCGSPNYA	PhosphoELM,PhosphoSitePlus,dbPTM	18220336,18669648	ULK2|Q8IYT8	2hak-{ CHAIN E }-{ CHAIN F }	E209:PHE	-2.38	0.39	0.30	-0.3	PRKAA2|P54646/173	phosphosite	http://mechismo.russelllab.org/contact_hit?id=102706&pos_a1=173&label_a1=S173Sp
PRKAA2|P54646	hsa	S173Sp	DGEFLRTsCGSPNYA	PhosphoELM,PhosphoSitePlus,dbPTM	18220336,18669648	CAMKK2|Q96RR4	3h4j-{ CHAIN A }-{ CHAIN B }	A190:SER	-0.49	0.33	0.30	-0.0	PRKAA2|P54646/173	phosphosite	http://mechismo.russelllab.org/contact_hit?id=102885&pos_a1=173&label_a1=S173Sp
PRKAA2|P54646	hsa	S173Sp	DGEFLRTsCGSPNYA	PhosphoELM,PhosphoSitePlus,dbPTM	18220336,18669648	STK11|Q15831	3h4j-{ CHAIN A }-{ CHAIN B }	A190:SER	2.15	0.32	0.30	0.2	PRKAA2|P54646/173	phosphosite	http://mechismo.russelllab.org/contact_hit?id=102181&pos_a1=173&label_a1=S173Sp
PRKAA2|P54646	hsa	S173Sp	DGEFLRTsCGSPNYA	PhosphoELM,PhosphoSitePlus,dbPTM	18220336,18669648	PPM1F|P49593	3ujg-{ CHAIN A }-{ CHAIN B }	A176:THR	-1.59	0.30	0.30	-0.1	PRKAA2|P54646/173	phosphosite	http://mechismo.russelllab.org/contact_hit?id=102365&pos_a1=173&label_a1=S173Sp
PRKAA2|P54646	hsa	S173Sp	DGEFLRTsCGSPNYA	PhosphoELM,PhosphoSitePlus,dbPTM	18220336,18669648	PPM1E|Q8WY54	3ujg-{ CHAIN A }-{ CHAIN B }	A176:THR	-1.59	0.29	0.30	-0.1	PRKAA2|P54646/173	phosphosite	http://mechismo.russelllab.org/contact_hit?id=102905&pos_a1=173&label_a1=S173Sp
PRKAA2|P54646	hsa	S176Sp	FLRTSCGsPNYAAPE	PhosphoELM,PhosphoSitePlus,dbPTM	18220336,18669648,18691976,19413330,19415658	PRKAA2|P54646	3h4j-{ CHAIN B }-{ CHAIN A }	B193:SER	-1.11	0.50	0.99	-0.6	PRKAA2|P54646/176	phosphosite	http://mechismo.russelllab.org/contact_hit?id=102336&pos_a1=176&label_a1=S176Sp
PRKAA2|P54646	hsa	S176Sp	FLRTSCGsPNYAAPE	PhosphoELM,PhosphoSitePlus,dbPTM	18220336,18669648,18691976,19413330,19415658	MAP3K6|O95382	2cn5-1-1-2-{ CHAIN A }-{ CHAIN A }	A387:THR	2.96	0.34	0.99	1.0	PRKAA2|P54646/176	phosphosite	http://mechismo.russelllab.org/contact_hit?id=102738&pos_a1=176&label_a1=S176Sp
GOT1|P17174	hsa	Y71Yp	DNSLNHEyLPILGLA	PhosphoELM,PhosphoSitePlus,dbPTM	18083107	GOT1|P17174	3ii0-{ CHAIN B }-{ CHAIN C }	B71:TYR	7.26	1.00	0.95	6.9	GOT1|P17174/71	phosphosite	http://mechismo.russelllab.org/contact_hit?id=3510202&pos_a1=71&label_a1=Y71Yp
GOT1|P17174	hsa	Y71Yp	DNSLNHEyLPILGLA	PhosphoELM,PhosphoSitePlus,dbPTM	18083107	GOT1|P17174	3ii0-{ CHAIN C }-{ CHAIN B }	C71:TYR	7.26	1.00	0.95	6.9	GOT1|P17174/71	phosphosite	http://mechismo.russelllab.org/contact_hit?id=102965&pos_a1=71&label_a1=Y71Yp
ABI1|Q8IZP0	hsa	Y23Yp	KRALIESyQNLTRVA	PhosphoSitePlus,dbPTM		WASF1|Q92558	3p8c-{ CHAIN F }-{ CHAIN D }	F23:TYR	1.67	0.84	0.67	0.9	ABI1|Q8IZP0/23	phosphosite	http://mechismo.russelllab.org/contact_hit?id=104963&pos_a1=23&label_a1=Y23Yp
ABI1|Q8IZP0	hsa	Y23Yp	KRALIESyQNLTRVA	PhosphoSitePlus,dbPTM		WASF2|Q9Y6W5	3p8c-{ CHAIN F }-{ CHAIN D }	F23:TYR	1.67	0.77	0.67	0.9	ABI1|Q8IZP0/23	phosphosite	http://mechismo.russelllab.org/contact_hit?id=104928&pos_a1=23&label_a1=Y23Yp
ABI2|Q9NYB9	hsa	Y23Yp	RRALFDSyTNLERVA	PhosphoSitePlus,dbPTM		WASF2|Q9Y6W5	3p8c-{ CHAIN F }-{ CHAIN D }	F23:TYR	1.67	0.77	0.39	0.5	ABI2|Q9NYB9/23	phosphosite	http://mechismo.russelllab.org/contact_hit?id=105036&pos_a1=23&label_a1=Y23Yp
ABL1|P00519	hsa	Y70Yp	PNLFVALyDFVASGD	PhosphoSitePlus,UniProt,dbPTM		CRK|P46108	1ju5-{ CHAIN C }-{ CHAIN A }	C70:TYR	-1.15	1.00	0.75	-0.9	ABL2|P42684/117	phosphosite	http://mechismo.russelllab.org/contact_hit?id=3453401&pos_a1=70&label_a1=Y70Yp
ABL1|P00519	hsa	Y70Yp	PNLFVALyDFVASGD	PhosphoSitePlus,UniProt,dbPTM		CRK|P46108	1ju5-{ CHAIN C }-{ CHAIN A }	C70:TYR	-1.15	1.00	0.75	-0.9	ABL2|P42684/117	phosphosite	http://mechismo.russelllab.org/contact_hit?id=48007&pos_a1=70&label_a1=Y70Yp
ABL1|P00519	hsa	Y70Yp	PNLFVALyDFVASGD	PhosphoSitePlus,UniProt,dbPTM		ABL1|P00519	1opl-{ A 81 _ to A 139 _ }-{ A 241 _ to A 531 _ }	A89:TYR	-1.15	1.00	0.75	-0.9	ABL2|P42684/117	phosphosite	http://mechismo.russelllab.org/contact_hit?id=3453399&pos_a1=70&label_a1=Y70Yp
ABL1|P00519	hsa	Y70Yp	PNLFVALyDFVASGD	PhosphoSitePlus,UniProt,dbPTM		ABL1|P00519	1opl-{ A 81 _ to A 139 _ }-{ A 241 _ to A 531 _ }	A89:TYR	-1.15	1.00	0.75	-0.9	ABL2|P42684/117	phosphosite	http://mechismo.russelllab.org/contact_hit?id=3581277&pos_a1=70&label_a1=Y70Yp
ABL1|P00519	hsa	Y70Yp	PNLFVALyDFVASGD	PhosphoSitePlus,UniProt,dbPTM		ABL1|P00519	2fo0-{ A 76 _ to A 138 _ }-{ A 241 _ to A 530 _ }	A89:TYR	-1.15	1.00	0.75	-0.9	ABL2|P42684/117	phosphosite	http://mechismo.russelllab.org/contact_hit?id=3581273&pos_a1=70&label_a1=Y70Yp
ABL1|P00519	hsa	Y70Yp	PNLFVALyDFVASGD	PhosphoSitePlus,UniProt,dbPTM		ABL1|P00519	2fo0-{ A 76 _ to A 138 _ }-{ A 241 _ to A 530 _ }	A89:TYR	-1.15	1.00	0.75	-0.9	ABL2|P42684/117	phosphosite	http://mechismo.russelllab.org/contact_hit?id=3453179&pos_a1=70&label_a1=Y70Yp
ABL1|P00519	hsa	Y70Yp	PNLFVALyDFVASGD	PhosphoSitePlus,UniProt,dbPTM		ABL1|P00519	1opk-{ A 83 _ to A 139 _ }-{ A 241 _ to A 531 _ }	A89:TYR	-1.15	0.99	0.75	-0.9	ABL2|P42684/117	phosphosite	http://mechismo.russelllab.org/contact_hit?id=3453515&pos_a1=70&label_a1=Y70Yp
ABL1|P00519	hsa	Y70Yp	PNLFVALyDFVASGD	PhosphoSitePlus,UniProt,dbPTM		ABL1|P00519	1opk-{ A 83 _ to A 139 _ }-{ A 241 _ to A 531 _ }	A89:TYR	-1.15	0.99	0.75	-0.9	ABL2|P42684/117	phosphosite	http://mechismo.russelllab.org/contact_hit?id=3581274&pos_a1=70&label_a1=Y70Yp
ABL1|P00519	hsa	Y70Yp	PNLFVALyDFVASGD	PhosphoSitePlus,UniProt,dbPTM		ABL2|P42684	2fo0-{ A 76 _ to A 138 _ }-{ A 241 _ to A 530 _ }	A89:TYR	-1.15	0.91	0.75	-0.8	ABL2|P42684/117	phosphosite	http://mechismo.russelllab.org/contact_hit?id=3453180&pos_a1=70&label_a1=Y70Yp
ABL1|P00519	hsa	Y70Yp	PNLFVALyDFVASGD	PhosphoSitePlus,UniProt,dbPTM		ABL2|P42684	1opl-{ A 81 _ to A 139 _ }-{ A 241 _ to A 531 _ }	A89:TYR	-1.15	0.91	0.75	-0.8	ABL2|P42684/117	phosphosite	http://mechismo.russelllab.org/contact_hit?id=3453400&pos_a1=70&label_a1=Y70Yp
ABL1|P00519	hsa	Y70Yp	PNLFVALyDFVASGD	PhosphoSitePlus,UniProt,dbPTM		ABL2|P42684	1opk-{ A 83 _ to A 139 _ }-{ A 241 _ to A 531 _ }	A89:TYR	-1.15	0.91	0.75	-0.8	ABL2|P42684/117	phosphosite	http://mechismo.russelllab.org/contact_hit?id=3453516&pos_a1=70&label_a1=Y70Yp
ABL1|P00519	hsa	Y70Yp	PNLFVALyDFVASGD	PhosphoSitePlus,UniProt,dbPTM		YES1|P07947	2fo0-{ A 76 _ to A 138 _ }-{ A 241 _ to A 530 _ }	A89:TYR	-1.15	0.49	0.75	-0.4	ABL2|P42684/117	phosphosite	http://mechismo.russelllab.org/contact_hit?id=3453176&pos_a1=70&label_a1=Y70Yp
ABL1|P00519	hsa	Y70Yp	PNLFVALyDFVASGD	PhosphoSitePlus,UniProt,dbPTM		FGR|P09769	2fo0-{ A 76 _ to A 138 _ }-{ A 241 _ to A 530 _ }	A89:TYR	-1.15	0.46	0.75	-0.4	ABL2|P42684/117	phosphosite	http://mechismo.russelllab.org/contact_hit?id=3453178&pos_a1=70&label_a1=Y70Yp
ABL1|P00519	hsa	Y70Yp	PNLFVALyDFVASGD	PhosphoSitePlus,UniProt,dbPTM		ABL1|P00519	1ksw-{ A 84 _ to A 145 _ }-{ A 249 _ to A 533 _ }	A90:TYR	-1.15	0.42	0.75	-0.4	ABL2|P42684/117	phosphosite	http://mechismo.russelllab.org/contact_hit?id=3581271&pos_a1=70&label_a1=Y70Yp
ABL1|P00519	hsa	Y70Yp	PNLFVALyDFVASGD	PhosphoSitePlus,UniProt,dbPTM		ABL1|P00519	2src-{ A 84 _ to A 145 _ }-{ A 249 _ to A 533 _ }	A90:TYR	-1.15	0.42	0.75	-0.4	ABL2|P42684/117	phosphosite	http://mechismo.russelllab.org/contact_hit?id=3581270&pos_a1=70&label_a1=Y70Yp
ABL1|P00519	hsa	Y70Yp	PNLFVALyDFVASGD	PhosphoSitePlus,UniProt,dbPTM		ABL1|P00519	2src-{ A 84 _ to A 145 _ }-{ A 249 _ to A 533 _ }	A90:TYR	-1.15	0.42	0.75	-0.4	ABL2|P42684/117	phosphosite	http://mechismo.russelllab.org/contact_hit?id=3453937&pos_a1=70&label_a1=Y70Yp
ABL1|P00519	hsa	Y70Yp	PNLFVALyDFVASGD	PhosphoSitePlus,UniProt,dbPTM		ABL1|P00519	1fmk-{ A 82 _ to A 145 _ }-{ A 249 _ to A 533 _ }	A90:TYR	-1.15	0.42	0.75	-0.4	ABL2|P42684/117	phosphosite	http://mechismo.russelllab.org/contact_hit?id=3453926&pos_a1=70&label_a1=Y70Yp
ABL1|P00519	hsa	Y70Yp	PNLFVALyDFVASGD	PhosphoSitePlus,UniProt,dbPTM		ABL1|P00519	1fmk-{ A 82 _ to A 145 _ }-{ A 249 _ to A 533 _ }	A90:TYR	-1.15	0.42	0.75	-0.4	ABL2|P42684/117	phosphosite	http://mechismo.russelllab.org/contact_hit?id=3581269&pos_a1=70&label_a1=Y70Yp
ABL1|P00519	hsa	Y70Yp	PNLFVALyDFVASGD	PhosphoSitePlus,UniProt,dbPTM		ABL1|P00519	1ksw-{ A 84 _ to A 145 _ }-{ A 249 _ to A 533 _ }	A90:TYR	-1.15	0.42	0.75	-0.4	ABL2|P42684/117	phosphosite	http://mechismo.russelllab.org/contact_hit?id=3453949&pos_a1=70&label_a1=Y70Yp
ABL1|P00519	hsa	Y70Yp	PNLFVALyDFVASGD	PhosphoSitePlus,UniProt,dbPTM		FGR|P09769	2src-{ A 84 _ to A 145 _ }-{ A 249 _ to A 533 _ }	A90:TYR	-1.15	0.42	0.75	-0.4	ABL2|P42684/117	phosphosite	http://mechismo.russelllab.org/contact_hit?id=3453940&pos_a1=70&label_a1=Y70Yp
ABL1|P00519	hsa	Y70Yp	PNLFVALyDFVASGD	PhosphoSitePlus,UniProt,dbPTM		FGR|P09769	1fmk-{ A 82 _ to A 145 _ }-{ A 249 _ to A 533 _ }	A90:TYR	-1.15	0.42	0.75	-0.4	ABL2|P42684/117	phosphosite	http://mechismo.russelllab.org/contact_hit?id=3453928&pos_a1=70&label_a1=Y70Yp
ABL1|P00519	hsa	Y70Yp	PNLFVALyDFVASGD	PhosphoSitePlus,UniProt,dbPTM		FGR|P09769	1ksw-{ A 84 _ to A 145 _ }-{ A 249 _ to A 533 _ }	A90:TYR	-1.15	0.42	0.75	-0.4	ABL2|P42684/117	phosphosite	http://mechismo.russelllab.org/contact_hit?id=3453951&pos_a1=70&label_a1=Y70Yp
ABL1|P00519	hsa	Y70Yp	PNLFVALyDFVASGD	PhosphoSitePlus,UniProt,dbPTM		HCK|P08631	2src-{ A 84 _ to A 145 _ }-{ A 249 _ to A 533 _ }	A90:TYR	-1.15	0.42	0.75	-0.4	ABL2|P42684/117	phosphosite	http://mechismo.russelllab.org/contact_hit?id=3453939&pos_a1=70&label_a1=Y70Yp
ABL1|P00519	hsa	Y70Yp	PNLFVALyDFVASGD	PhosphoSitePlus,UniProt,dbPTM		ABL2|P42684	2src-{ A 84 _ to A 145 _ }-{ A 249 _ to A 533 _ }	A90:TYR	-1.15	0.42	0.75	-0.4	ABL2|P42684/117	phosphosite	http://mechismo.russelllab.org/contact_hit?id=3453938&pos_a1=70&label_a1=Y70Yp
ABL1|P00519	hsa	Y70Yp	PNLFVALyDFVASGD	PhosphoSitePlus,UniProt,dbPTM		ABL2|P42684	1ksw-{ A 84 _ to A 145 _ }-{ A 249 _ to A 533 _ }	A90:TYR	-1.15	0.42	0.75	-0.4	ABL2|P42684/117	phosphosite	http://mechismo.russelllab.org/contact_hit?id=3453950&pos_a1=70&label_a1=Y70Yp
ABL1|P00519	hsa	Y70Yp	PNLFVALyDFVASGD	PhosphoSitePlus,UniProt,dbPTM		ABL2|P42684	1fmk-{ A 82 _ to A 145 _ }-{ A 249 _ to A 533 _ }	A90:TYR	-1.15	0.42	0.75	-0.4	ABL2|P42684/117	phosphosite	http://mechismo.russelllab.org/contact_hit?id=3453927&pos_a1=70&label_a1=Y70Yp
ABL1|P00519	hsa	Y70Yp	PNLFVALyDFVASGD	PhosphoSitePlus,UniProt,dbPTM		SRC|P12931	1ksw-{ A 84 _ to A 145 _ }-{ A 249 _ to A 533 _ }	A90:TYR	-1.15	0.42	0.75	-0.4	ABL2|P42684/117	phosphosite	http://mechismo.russelllab.org/contact_hit?id=3453952&pos_a1=70&label_a1=Y70Yp
ABL1|P00519	hsa	Y70Yp	PNLFVALyDFVASGD	PhosphoSitePlus,UniProt,dbPTM		SRC|P12931	2src-{ A 84 _ to A 145 _ }-{ A 249 _ to A 533 _ }	A90:TYR	-1.15	0.42	0.75	-0.4	ABL2|P42684/117	phosphosite	http://mechismo.russelllab.org/contact_hit?id=3453941&pos_a1=70&label_a1=Y70Yp
ABL1|P00519	hsa	Y70Yp	PNLFVALyDFVASGD	PhosphoSitePlus,UniProt,dbPTM		SRC|P12931	1fmk-{ A 82 _ to A 145 _ }-{ A 249 _ to A 533 _ }	A90:TYR	-1.15	0.42	0.75	-0.4	ABL2|P42684/117	phosphosite	http://mechismo.russelllab.org/contact_hit?id=3453929&pos_a1=70&label_a1=Y70Yp
ABL1|P00519	hsa	Y70Yp	PNLFVALyDFVASGD	PhosphoSitePlus,UniProt,dbPTM		YES1|P07947	1ksw-{ A 84 _ to A 145 _ }-{ A 249 _ to A 533 _ }	A90:TYR	-1.15	0.42	0.75	-0.4	ABL2|P42684/117	phosphosite	http://mechismo.russelllab.org/contact_hit?id=3453953&pos_a1=70&label_a1=Y70Yp
ABL1|P00519	hsa	Y70Yp	PNLFVALyDFVASGD	PhosphoSitePlus,UniProt,dbPTM		YES1|P07947	1fmk-{ A 82 _ to A 145 _ }-{ A 249 _ to A 533 _ }	A90:TYR	-1.15	0.42	0.75	-0.4	ABL2|P42684/117	phosphosite	http://mechismo.russelllab.org/contact_hit?id=3453930&pos_a1=70&label_a1=Y70Yp
ABL1|P00519	hsa	Y70Yp	PNLFVALyDFVASGD	PhosphoSitePlus,UniProt,dbPTM		YES1|P07947	2src-{ A 84 _ to A 145 _ }-{ A 249 _ to A 533 _ }	A90:TYR	-1.15	0.42	0.75	-0.4	ABL2|P42684/117	phosphosite	http://mechismo.russelllab.org/contact_hit?id=3453942&pos_a1=70&label_a1=Y70Yp
ABL1|P00519	hsa	Y70Yp	PNLFVALyDFVASGD	PhosphoSitePlus,UniProt,dbPTM		LCK|P06239	1x27-{ CHAIN A }-{ CHAIN E }	A70:HIS	-0.58	0.41	0.75	-0.2	ABL2|P42684/117	phosphosite	http://mechismo.russelllab.org/contact_hit?id=3453528&pos_a1=70&label_a1=Y70Yp
ABL1|P00519	hsa	Y70Yp	PNLFVALyDFVASGD	PhosphoSitePlus,UniProt,dbPTM		LCK|P06239	1x27-{ CHAIN E }-{ CHAIN A }	E70:HIS	-0.89	0.41	0.75	-0.3	ABL2|P42684/117	phosphosite	http://mechismo.russelllab.org/contact_hit?id=3453644&pos_a1=70&label_a1=Y70Yp
ABL1|P00519	hsa	Y70Yp	PNLFVALyDFVASGD	PhosphoSitePlus,UniProt,dbPTM		LCK|P06239	1x27-{ CHAIN B }-{ CHAIN C }	B70:HIS	-0.58	0.41	0.75	-0.2	ABL2|P42684/117	phosphosite	http://mechismo.russelllab.org/contact_hit?id=3453557&pos_a1=70&label_a1=Y70Yp
ABL1|P00519	hsa	Y70Yp	PNLFVALyDFVASGD	PhosphoSitePlus,UniProt,dbPTM		LCK|P06239	1x27-{ CHAIN C }-{ CHAIN B }	C70:HIS	-0.58	0.41	0.75	-0.2	ABL2|P42684/117	phosphosite	http://mechismo.russelllab.org/contact_hit?id=3453585&pos_a1=70&label_a1=Y70Yp
ABL1|P00519	hsa	Y70Yp	PNLFVALyDFVASGD	PhosphoSitePlus,UniProt,dbPTM		LCK|P06239	1x27-{ CHAIN D }-{ CHAIN F }	D70:HIS	-0.89	0.41	0.75	-0.3	ABL2|P42684/117	phosphosite	http://mechismo.russelllab.org/contact_hit?id=3453626&pos_a1=70&label_a1=Y70Yp
ABL1|P00519	hsa	Y70Yp	PNLFVALyDFVASGD	PhosphoSitePlus,UniProt,dbPTM		LCK|P06239	1x27-{ CHAIN F }-{ CHAIN D }	F70:HIS	-0.58	0.41	0.75	-0.2	ABL2|P42684/117	phosphosite	http://mechismo.russelllab.org/contact_hit?id=3453686&pos_a1=70&label_a1=Y70Yp
ABL1|P00519	hsa	Y70Yp	PNLFVALyDFVASGD	PhosphoSitePlus,UniProt,dbPTM		LCK|P06239	1x27-{ CHAIN B }-{ CHAIN C }	B70:HIS	-0.58	0.41	0.75	-0.2	ABL2|P42684/117	phosphosite	http://mechismo.russelllab.org/contact_hit?id=3453552&pos_a1=70&label_a1=Y70Yp
ABL1|P00519	hsa	Y70Yp	PNLFVALyDFVASGD	PhosphoSitePlus,UniProt,dbPTM		LCK|P06239	1x27-{ CHAIN C }-{ CHAIN B }	C70:HIS	-0.58	0.41	0.75	-0.2	ABL2|P42684/117	phosphosite	http://mechismo.russelllab.org/contact_hit?id=3453580&pos_a1=70&label_a1=Y70Yp
ABL1|P00519	hsa	Y70Yp	PNLFVALyDFVASGD	PhosphoSitePlus,UniProt,dbPTM		ABL1|P00519	1x27-{ CHAIN E }-{ CHAIN A }	E70:HIS	1.07	0.41	0.75	0.3	ABL2|P42684/117	phosphosite	http://mechismo.russelllab.org/contact_hit?id=3581247&pos_a1=70&label_a1=Y70Yp
ABL1|P00519	hsa	Y70Yp	PNLFVALyDFVASGD	PhosphoSitePlus,UniProt,dbPTM		ABL1|P00519	1x27-{ CHAIN D }-{ CHAIN F }	D70:HIS	1.07	0.41	0.75	0.3	ABL2|P42684/117	phosphosite	http://mechismo.russelllab.org/contact_hit?id=3453620&pos_a1=70&label_a1=Y70Yp
ABL1|P00519	hsa	Y70Yp	PNLFVALyDFVASGD	PhosphoSitePlus,UniProt,dbPTM		ABL1|P00519	1x27-{ CHAIN A }-{ CHAIN E }	A70:HIS	0.96	0.41	0.75	0.3	ABL2|P42684/117	phosphosite	http://mechismo.russelllab.org/contact_hit?id=3581252&pos_a1=70&label_a1=Y70Yp
ABL1|P00519	hsa	Y70Yp	PNLFVALyDFVASGD	PhosphoSitePlus,UniProt,dbPTM		ABL1|P00519	1x27-{ CHAIN A }-{ CHAIN E }	A70:HIS	0.96	0.41	0.75	0.3	ABL2|P42684/117	phosphosite	http://mechismo.russelllab.org/contact_hit?id=3453522&pos_a1=70&label_a1=Y70Yp
ABL1|P00519	hsa	Y70Yp	PNLFVALyDFVASGD	PhosphoSitePlus,UniProt,dbPTM		ABL1|P00519	1x27-{ CHAIN C }-{ CHAIN B }	C70:HIS	0.96	0.41	0.75	0.3	ABL2|P42684/117	phosphosite	http://mechismo.russelllab.org/contact_hit?id=3453581&pos_a1=70&label_a1=Y70Yp
ABL1|P00519	hsa	Y70Yp	PNLFVALyDFVASGD	PhosphoSitePlus,UniProt,dbPTM		ABL1|P00519	1x27-{ CHAIN F }-{ CHAIN D }	F70:HIS	0.96	0.41	0.75	0.3	ABL2|P42684/117	phosphosite	http://mechismo.russelllab.org/contact_hit?id=3453680&pos_a1=70&label_a1=Y70Yp
ABL1|P00519	hsa	Y70Yp	PNLFVALyDFVASGD	PhosphoSitePlus,UniProt,dbPTM		ABL1|P00519	1x27-{ CHAIN B }-{ CHAIN C }	B70:HIS	0.96	0.41	0.75	0.3	ABL2|P42684/117	phosphosite	http://mechismo.russelllab.org/contact_hit?id=3453553&pos_a1=70&label_a1=Y70Yp
ABL1|P00519	hsa	Y70Yp	PNLFVALyDFVASGD	PhosphoSitePlus,UniProt,dbPTM		ABL1|P00519	1x27-{ CHAIN B }-{ CHAIN C }	B70:HIS	0.96	0.41	0.75	0.3	ABL2|P42684/117	phosphosite	http://mechismo.russelllab.org/contact_hit?id=3581250&pos_a1=70&label_a1=Y70Yp
ABL1|P00519	hsa	Y70Yp	PNLFVALyDFVASGD	PhosphoSitePlus,UniProt,dbPTM		ABL1|P00519	1x27-{ CHAIN F }-{ CHAIN D }	F70:HIS	0.96	0.41	0.75	0.3	ABL2|P42684/117	phosphosite	http://mechismo.russelllab.org/contact_hit?id=3581251&pos_a1=70&label_a1=Y70Yp
ABL1|P00519	hsa	Y70Yp	PNLFVALyDFVASGD	PhosphoSitePlus,UniProt,dbPTM		ABL1|P00519	1x27-{ CHAIN E }-{ CHAIN A }	E70:HIS	1.07	0.41	0.75	0.3	ABL2|P42684/117	phosphosite	http://mechismo.russelllab.org/contact_hit?id=3453638&pos_a1=70&label_a1=Y70Yp
ABL1|P00519	hsa	Y70Yp	PNLFVALyDFVASGD	PhosphoSitePlus,UniProt,dbPTM		ABL1|P00519	1x27-{ CHAIN D }-{ CHAIN F }	D70:HIS	1.07	0.41	0.75	0.3	ABL2|P42684/117	phosphosite	http://mechismo.russelllab.org/contact_hit?id=3581254&pos_a1=70&label_a1=Y70Yp
ABL1|P00519	hsa	Y70Yp	PNLFVALyDFVASGD	PhosphoSitePlus,UniProt,dbPTM		ABL1|P00519	1x27-{ CHAIN C }-{ CHAIN B }	C70:HIS	0.96	0.41	0.75	0.3	ABL2|P42684/117	phosphosite	http://mechismo.russelllab.org/contact_hit?id=3581249&pos_a1=70&label_a1=Y70Yp
ABL1|P00519	hsa	Y70Yp	PNLFVALyDFVASGD	PhosphoSitePlus,UniProt,dbPTM		FGR|P09769	1x27-{ CHAIN F }-{ CHAIN D }	F70:HIS	-2.28	0.41	0.75	-0.7	ABL2|P42684/117	phosphosite	http://mechismo.russelllab.org/contact_hit?id=3453683&pos_a1=70&label_a1=Y70Yp
ABL1|P00519	hsa	Y70Yp	PNLFVALyDFVASGD	PhosphoSitePlus,UniProt,dbPTM		FGR|P09769	1x27-{ CHAIN B }-{ CHAIN C }	B70:HIS	-2.28	0.41	0.75	-0.7	ABL2|P42684/117	phosphosite	http://mechismo.russelllab.org/contact_hit?id=3453549&pos_a1=70&label_a1=Y70Yp
ABL1|P00519	hsa	Y70Yp	PNLFVALyDFVASGD	PhosphoSitePlus,UniProt,dbPTM		FGR|P09769	1x27-{ CHAIN D }-{ CHAIN F }	D70:HIS	-0.89	0.41	0.75	-0.3	ABL2|P42684/117	phosphosite	http://mechismo.russelllab.org/contact_hit?id=3453623&pos_a1=70&label_a1=Y70Yp
ABL1|P00519	hsa	Y70Yp	PNLFVALyDFVASGD	PhosphoSitePlus,UniProt,dbPTM		FGR|P09769	1x27-{ CHAIN A }-{ CHAIN E }	A70:HIS	-2.28	0.41	0.75	-0.7	ABL2|P42684/117	phosphosite	http://mechismo.russelllab.org/contact_hit?id=3453525&pos_a1=70&label_a1=Y70Yp
ABL1|P00519	hsa	Y70Yp	PNLFVALyDFVASGD	PhosphoSitePlus,UniProt,dbPTM		FGR|P09769	1x27-{ CHAIN C }-{ CHAIN B }	C70:HIS	-2.28	0.41	0.75	-0.7	ABL2|P42684/117	phosphosite	http://mechismo.russelllab.org/contact_hit?id=3453577&pos_a1=70&label_a1=Y70Yp
ABL1|P00519	hsa	Y70Yp	PNLFVALyDFVASGD	PhosphoSitePlus,UniProt,dbPTM		FGR|P09769	1x27-{ CHAIN E }-{ CHAIN A }	E70:HIS	-0.89	0.41	0.75	-0.3	ABL2|P42684/117	phosphosite	http://mechismo.russelllab.org/contact_hit?id=3453641&pos_a1=70&label_a1=Y70Yp
ABL1|P00519	hsa	Y70Yp	PNLFVALyDFVASGD	PhosphoSitePlus,UniProt,dbPTM		LYN|P07948	1x27-{ CHAIN C }-{ CHAIN B }	C70:HIS	-0.58	0.41	0.75	-0.2	ABL2|P42684/117	phosphosite	http://mechismo.russelllab.org/contact_hit?id=3453584&pos_a1=70&label_a1=Y70Yp
ABL1|P00519	hsa	Y70Yp	PNLFVALyDFVASGD	PhosphoSitePlus,UniProt,dbPTM		LYN|P07948	1x27-{ CHAIN D }-{ CHAIN F }	D70:HIS	-0.89	0.41	0.75	-0.3	ABL2|P42684/117	phosphosite	http://mechismo.russelllab.org/contact_hit?id=3453625&pos_a1=70&label_a1=Y70Yp
ABL1|P00519	hsa	Y70Yp	PNLFVALyDFVASGD	PhosphoSitePlus,UniProt,dbPTM		LYN|P07948	1x27-{ CHAIN F }-{ CHAIN D }	F70:HIS	-0.58	0.41	0.75	-0.2	ABL2|P42684/117	phosphosite	http://mechismo.russelllab.org/contact_hit?id=3453685&pos_a1=70&label_a1=Y70Yp
ABL1|P00519	hsa	Y70Yp	PNLFVALyDFVASGD	PhosphoSitePlus,UniProt,dbPTM		LYN|P07948	1x27-{ CHAIN B }-{ CHAIN C }	B70:HIS	-0.58	0.41	0.75	-0.2	ABL2|P42684/117	phosphosite	http://mechismo.russelllab.org/contact_hit?id=3453556&pos_a1=70&label_a1=Y70Yp
ABL1|P00519	hsa	Y70Yp	PNLFVALyDFVASGD	PhosphoSitePlus,UniProt,dbPTM		LYN|P07948	1x27-{ CHAIN A }-{ CHAIN E }	A70:HIS	-0.58	0.41	0.75	-0.2	ABL2|P42684/117	phosphosite	http://mechismo.russelllab.org/contact_hit?id=3453527&pos_a1=70&label_a1=Y70Yp
ABL1|P00519	hsa	Y70Yp	PNLFVALyDFVASGD	PhosphoSitePlus,UniProt,dbPTM		LYN|P07948	1x27-{ CHAIN E }-{ CHAIN A }	E70:HIS	-0.89	0.41	0.75	-0.3	ABL2|P42684/117	phosphosite	http://mechismo.russelllab.org/contact_hit?id=3453643&pos_a1=70&label_a1=Y70Yp
ABL1|P00519	hsa	Y70Yp	PNLFVALyDFVASGD	PhosphoSitePlus,UniProt,dbPTM		HCK|P08631	1x27-{ CHAIN A }-{ CHAIN E }	A70:HIS	-0.58	0.41	0.75	-0.2	ABL2|P42684/117	phosphosite	http://mechismo.russelllab.org/contact_hit?id=3453530&pos_a1=70&label_a1=Y70Yp
ABL1|P00519	hsa	Y70Yp	PNLFVALyDFVASGD	PhosphoSitePlus,UniProt,dbPTM		HCK|P08631	1x27-{ CHAIN C }-{ CHAIN B }	C70:HIS	-0.58	0.41	0.75	-0.2	ABL2|P42684/117	phosphosite	http://mechismo.russelllab.org/contact_hit?id=3453586&pos_a1=70&label_a1=Y70Yp
ABL1|P00519	hsa	Y70Yp	PNLFVALyDFVASGD	PhosphoSitePlus,UniProt,dbPTM		HCK|P08631	1x27-{ CHAIN F }-{ CHAIN D }	F70:HIS	-0.58	0.41	0.75	-0.2	ABL2|P42684/117	phosphosite	http://mechismo.russelllab.org/contact_hit?id=3453688&pos_a1=70&label_a1=Y70Yp
ABL1|P00519	hsa	Y70Yp	PNLFVALyDFVASGD	PhosphoSitePlus,UniProt,dbPTM		HCK|P08631	1x27-{ CHAIN E }-{ CHAIN A }	E70:HIS	-0.89	0.41	0.75	-0.3	ABL2|P42684/117	phosphosite	http://mechismo.russelllab.org/contact_hit?id=3453646&pos_a1=70&label_a1=Y70Yp
ABL1|P00519	hsa	Y70Yp	PNLFVALyDFVASGD	PhosphoSitePlus,UniProt,dbPTM		HCK|P08631	1x27-{ CHAIN B }-{ CHAIN C }	B70:HIS	-0.58	0.41	0.75	-0.2	ABL2|P42684/117	phosphosite	http://mechismo.russelllab.org/contact_hit?id=3453558&pos_a1=70&label_a1=Y70Yp
ABL1|P00519	hsa	Y70Yp	PNLFVALyDFVASGD	PhosphoSitePlus,UniProt,dbPTM		HCK|P08631	1x27-{ CHAIN D }-{ CHAIN F }	D70:HIS	-0.89	0.41	0.75	-0.3	ABL2|P42684/117	phosphosite	http://mechismo.russelllab.org/contact_hit?id=3453628&pos_a1=70&label_a1=Y70Yp
ABL1|P00519	hsa	Y70Yp	PNLFVALyDFVASGD	PhosphoSitePlus,UniProt,dbPTM		SRC|P12931	1x27-{ CHAIN A }-{ CHAIN E }	A70:HIS	2.23	0.41	0.75	0.7	ABL2|P42684/117	phosphosite	http://mechismo.russelllab.org/contact_hit?id=3453533&pos_a1=70&label_a1=Y70Yp
ABL1|P00519	hsa	Y70Yp	PNLFVALyDFVASGD	PhosphoSitePlus,UniProt,dbPTM		SRC|P12931	1x27-{ CHAIN C }-{ CHAIN B }	C70:HIS	2.23	0.41	0.75	0.7	ABL2|P42684/117	phosphosite	http://mechismo.russelllab.org/contact_hit?id=3453589&pos_a1=70&label_a1=Y70Yp
ABL1|P00519	hsa	Y70Yp	PNLFVALyDFVASGD	PhosphoSitePlus,UniProt,dbPTM		SRC|P12931	1x27-{ CHAIN E }-{ CHAIN A }	E70:HIS	-0.89	0.41	0.75	-0.3	ABL2|P42684/117	phosphosite	http://mechismo.russelllab.org/contact_hit?id=3453649&pos_a1=70&label_a1=Y70Yp
ABL1|P00519	hsa	Y70Yp	PNLFVALyDFVASGD	PhosphoSitePlus,UniProt,dbPTM		SRC|P12931	1x27-{ CHAIN F }-{ CHAIN D }	F70:HIS	2.23	0.41	0.75	0.7	ABL2|P42684/117	phosphosite	http://mechismo.russelllab.org/contact_hit?id=3453691&pos_a1=70&label_a1=Y70Yp
ABL1|P00519	hsa	Y70Yp	PNLFVALyDFVASGD	PhosphoSitePlus,UniProt,dbPTM		SRC|P12931	1x27-{ CHAIN B }-{ CHAIN C }	B70:HIS	2.23	0.41	0.75	0.7	ABL2|P42684/117	phosphosite	http://mechismo.russelllab.org/contact_hit?id=3453561&pos_a1=70&label_a1=Y70Yp
ABL1|P00519	hsa	Y70Yp	PNLFVALyDFVASGD	PhosphoSitePlus,UniProt,dbPTM		SRC|P12931	1x27-{ CHAIN D }-{ CHAIN F }	D70:HIS	-0.89	0.41	0.75	-0.3	ABL2|P42684/117	phosphosite	http://mechismo.russelllab.org/contact_hit?id=3453631&pos_a1=70&label_a1=Y70Yp
ABL1|P00519	hsa	Y70Yp	PNLFVALyDFVASGD	PhosphoSitePlus,UniProt,dbPTM		FYN|P06241	1x27-{ CHAIN C }-{ CHAIN B }	C70:HIS	-0.58	0.41	0.75	-0.2	ABL2|P42684/117	phosphosite	http://mechismo.russelllab.org/contact_hit?id=3453578&pos_a1=70&label_a1=Y70Yp
ABL1|P00519	hsa	Y70Yp	PNLFVALyDFVASGD	PhosphoSitePlus,UniProt,dbPTM		FYN|P06241	1x27-{ CHAIN B }-{ CHAIN C }	B70:HIS	-0.58	0.41	0.75	-0.2	ABL2|P42684/117	phosphosite	http://mechismo.russelllab.org/contact_hit?id=3453550&pos_a1=70&label_a1=Y70Yp
ABL1|P00519	hsa	Y70Yp	PNLFVALyDFVASGD	PhosphoSitePlus,UniProt,dbPTM		FYN|P06241	1x27-{ CHAIN E }-{ CHAIN A }	E70:HIS	-0.89	0.41	0.75	-0.3	ABL2|P42684/117	phosphosite	http://mechismo.russelllab.org/contact_hit?id=3453642&pos_a1=70&label_a1=Y70Yp
ABL1|P00519	hsa	Y70Yp	PNLFVALyDFVASGD	PhosphoSitePlus,UniProt,dbPTM		FYN|P06241	1x27-{ CHAIN A }-{ CHAIN E }	A70:HIS	-0.58	0.41	0.75	-0.2	ABL2|P42684/117	phosphosite	http://mechismo.russelllab.org/contact_hit?id=3453526&pos_a1=70&label_a1=Y70Yp
ABL1|P00519	hsa	Y70Yp	PNLFVALyDFVASGD	PhosphoSitePlus,UniProt,dbPTM		FYN|P06241	1x27-{ CHAIN D }-{ CHAIN F }	D70:HIS	-0.89	0.41	0.75	-0.3	ABL2|P42684/117	phosphosite	http://mechismo.russelllab.org/contact_hit?id=3453624&pos_a1=70&label_a1=Y70Yp
ABL1|P00519	hsa	Y70Yp	PNLFVALyDFVASGD	PhosphoSitePlus,UniProt,dbPTM		FYN|P06241	1x27-{ CHAIN F }-{ CHAIN D }	F70:HIS	-0.58	0.41	0.75	-0.2	ABL2|P42684/117	phosphosite	http://mechismo.russelllab.org/contact_hit?id=3453684&pos_a1=70&label_a1=Y70Yp
ABL1|P00519	hsa	Y70Yp	PNLFVALyDFVASGD	PhosphoSitePlus,UniProt,dbPTM		YES1|P07947	1x27-{ CHAIN B }-{ CHAIN C }	B70:HIS	-0.58	0.41	0.75	-0.2	ABL2|P42684/117	phosphosite	http://mechismo.russelllab.org/contact_hit?id=3453551&pos_a1=70&label_a1=Y70Yp
ABL1|P00519	hsa	Y70Yp	PNLFVALyDFVASGD	PhosphoSitePlus,UniProt,dbPTM		YES1|P07947	1x27-{ CHAIN E }-{ CHAIN A }	E70:HIS	-0.89	0.41	0.75	-0.3	ABL2|P42684/117	phosphosite	http://mechismo.russelllab.org/contact_hit?id=3453645&pos_a1=70&label_a1=Y70Yp
ABL1|P00519	hsa	Y70Yp	PNLFVALyDFVASGD	PhosphoSitePlus,UniProt,dbPTM		YES1|P07947	1x27-{ CHAIN F }-{ CHAIN D }	F70:HIS	-0.58	0.41	0.75	-0.2	ABL2|P42684/117	phosphosite	http://mechismo.russelllab.org/contact_hit?id=3453687&pos_a1=70&label_a1=Y70Yp
ABL1|P00519	hsa	Y70Yp	PNLFVALyDFVASGD	PhosphoSitePlus,UniProt,dbPTM		YES1|P07947	1x27-{ CHAIN C }-{ CHAIN B }	C70:HIS	-0.58	0.41	0.75	-0.2	ABL2|P42684/117	phosphosite	http://mechismo.russelllab.org/contact_hit?id=3453579&pos_a1=70&label_a1=Y70Yp
ABL1|P00519	hsa	Y70Yp	PNLFVALyDFVASGD	PhosphoSitePlus,UniProt,dbPTM		YES1|P07947	1x27-{ CHAIN D }-{ CHAIN F }	D70:HIS	-0.89	0.41	0.75	-0.3	ABL2|P42684/117	phosphosite	http://mechismo.russelllab.org/contact_hit?id=3453627&pos_a1=70&label_a1=Y70Yp
ABL1|P00519	hsa	Y70Yp	PNLFVALyDFVASGD	PhosphoSitePlus,UniProt,dbPTM		YES1|P07947	1x27-{ CHAIN A }-{ CHAIN E }	A70:HIS	-0.58	0.41	0.75	-0.2	ABL2|P42684/117	phosphosite	http://mechismo.russelllab.org/contact_hit?id=3453529&pos_a1=70&label_a1=Y70Yp
ABL1|P00519	hsa	Y70Yp	PNLFVALyDFVASGD	PhosphoSitePlus,UniProt,dbPTM		ABL1|P00519	2hda-2-1-4-{ CHAIN A }-{ CHAIN A }	A100:TYR	0.31	0.41	0.75	0.1	ABL2|P42684/117	phosphosite	http://mechismo.russelllab.org/contact_hit?id=3453703&pos_a1=70&label_a1=Y70Yp
ABL1|P00519	hsa	Y70Yp	PNLFVALyDFVASGD	PhosphoSitePlus,UniProt,dbPTM		FGR|P09769	2hda-2-1-4-{ CHAIN A }-{ CHAIN A }	A100:TYR	-1.02	0.41	0.75	-0.3	ABL2|P42684/117	phosphosite	http://mechismo.russelllab.org/contact_hit?id=3453698&pos_a1=70&label_a1=Y70Yp
ABL1|P00519	hsa	Y70Yp	PNLFVALyDFVASGD	PhosphoSitePlus,UniProt,dbPTM		ABL2|P42684	2hda-2-1-4-{ CHAIN A }-{ CHAIN A }	A100:TYR	0.31	0.41	0.75	0.1	ABL2|P42684/117	phosphosite	http://mechismo.russelllab.org/contact_hit?id=3453704&pos_a1=70&label_a1=Y70Yp
ABL1|P00519	hsa	Y70Yp	PNLFVALyDFVASGD	PhosphoSitePlus,UniProt,dbPTM		SRC|P12931	2hda-2-1-4-{ CHAIN A }-{ CHAIN A }	A100:TYR	-1.02	0.41	0.75	-0.3	ABL2|P42684/117	phosphosite	http://mechismo.russelllab.org/contact_hit?id=3453700&pos_a1=70&label_a1=Y70Yp
ABL1|P00519	hsa	Y70Yp	PNLFVALyDFVASGD	PhosphoSitePlus,UniProt,dbPTM		FYN|P06241	2hda-2-1-4-{ CHAIN A }-{ CHAIN A }	A100:TYR	-1.02	0.41	0.75	-0.3	ABL2|P42684/117	phosphosite	http://mechismo.russelllab.org/contact_hit?id=3453699&pos_a1=70&label_a1=Y70Yp
ABL1|P00519	hsa	Y70Yp	PNLFVALyDFVASGD	PhosphoSitePlus,UniProt,dbPTM		YES1|P07947	2hda-2-1-4-{ CHAIN A }-{ CHAIN A }	A100:TYR	-1.02	0.41	0.75	-0.3	ABL2|P42684/117	phosphosite	http://mechismo.russelllab.org/contact_hit?id=3453701&pos_a1=70&label_a1=Y70Yp
ABL1|P00519	hsa	Y70Yp	PNLFVALyDFVASGD	PhosphoSitePlus,UniProt,dbPTM		ABL2|P42684	1x27-{ CHAIN C }-{ CHAIN B }	C70:HIS	1.78	0.40	0.75	0.5	ABL2|P42684/117	phosphosite	http://mechismo.russelllab.org/contact_hit?id=3453582&pos_a1=70&label_a1=Y70Yp
ABL1|P00519	hsa	Y70Yp	PNLFVALyDFVASGD	PhosphoSitePlus,UniProt,dbPTM		ABL2|P42684	1x27-{ CHAIN B }-{ CHAIN C }	B70:HIS	1.78	0.40	0.75	0.5	ABL2|P42684/117	phosphosite	http://mechismo.russelllab.org/contact_hit?id=3453554&pos_a1=70&label_a1=Y70Yp
ABL1|P00519	hsa	Y70Yp	PNLFVALyDFVASGD	PhosphoSitePlus,UniProt,dbPTM		ABL2|P42684	1x27-{ CHAIN D }-{ CHAIN F }	D70:HIS	1.89	0.40	0.75	0.6	ABL2|P42684/117	phosphosite	http://mechismo.russelllab.org/contact_hit?id=3453621&pos_a1=70&label_a1=Y70Yp
ABL1|P00519	hsa	Y70Yp	PNLFVALyDFVASGD	PhosphoSitePlus,UniProt,dbPTM		ABL2|P42684	1x27-{ CHAIN E }-{ CHAIN A }	E70:HIS	1.89	0.40	0.75	0.6	ABL2|P42684/117	phosphosite	http://mechismo.russelllab.org/contact_hit?id=3453639&pos_a1=70&label_a1=Y70Yp
ABL1|P00519	hsa	Y70Yp	PNLFVALyDFVASGD	PhosphoSitePlus,UniProt,dbPTM		ABL2|P42684	1x27-{ CHAIN F }-{ CHAIN D }	F70:HIS	1.78	0.40	0.75	0.5	ABL2|P42684/117	phosphosite	http://mechismo.russelllab.org/contact_hit?id=3453681&pos_a1=70&label_a1=Y70Yp
ABL1|P00519	hsa	Y70Yp	PNLFVALyDFVASGD	PhosphoSitePlus,UniProt,dbPTM		ABL2|P42684	1x27-{ CHAIN A }-{ CHAIN E }	A70:HIS	1.78	0.40	0.75	0.5	ABL2|P42684/117	phosphosite	http://mechismo.russelllab.org/contact_hit?id=3453523&pos_a1=70&label_a1=Y70Yp
ABL1|P00519	hsa	Y70Yp	PNLFVALyDFVASGD	PhosphoSitePlus,UniProt,dbPTM		GRAP2|O75791	2hda-2-1-4-{ CHAIN A }-{ CHAIN A }	A100:TYR	0.31	0.40	0.75	0.1	ABL2|P42684/117	phosphosite	http://mechismo.russelllab.org/contact_hit?id=3453707&pos_a1=70&label_a1=Y70Yp
ABL1|P00519	hsa	Y70Yp	PNLFVALyDFVASGD	PhosphoSitePlus,UniProt,dbPTM		ABL1|P00519	2ptk-{ A 83 _ to A 145 _ }-{ A 249 _ to A 528 _ }	A90:TYR	-1.15	0.40	0.75	-0.3	ABL2|P42684/117	phosphosite	http://mechismo.russelllab.org/contact_hit?id=3453960&pos_a1=70&label_a1=Y70Yp
ABL1|P00519	hsa	Y70Yp	PNLFVALyDFVASGD	PhosphoSitePlus,UniProt,dbPTM		ABL1|P00519	2ptk-{ A 83 _ to A 145 _ }-{ A 249 _ to A 528 _ }	A90:TYR	-1.15	0.40	0.75	-0.3	ABL2|P42684/117	phosphosite	http://mechismo.russelllab.org/contact_hit?id=3581272&pos_a1=70&label_a1=Y70Yp
ABL1|P00519	hsa	Y70Yp	PNLFVALyDFVASGD	PhosphoSitePlus,UniProt,dbPTM		FGR|P09769	2ptk-{ A 83 _ to A 145 _ }-{ A 249 _ to A 528 _ }	A90:TYR	-1.15	0.40	0.75	-0.3	ABL2|P42684/117	phosphosite	http://mechismo.russelllab.org/contact_hit?id=3453962&pos_a1=70&label_a1=Y70Yp
ABL1|P00519	hsa	Y70Yp	PNLFVALyDFVASGD	PhosphoSitePlus,UniProt,dbPTM		ABL2|P42684	2ptk-{ A 83 _ to A 145 _ }-{ A 249 _ to A 528 _ }	A90:TYR	-1.15	0.40	0.75	-0.3	ABL2|P42684/117	phosphosite	http://mechismo.russelllab.org/contact_hit?id=3453961&pos_a1=70&label_a1=Y70Yp
ABL1|P00519	hsa	Y70Yp	PNLFVALyDFVASGD	PhosphoSitePlus,UniProt,dbPTM		SRC|P12931	2ptk-{ A 83 _ to A 145 _ }-{ A 249 _ to A 528 _ }	A90:TYR	-1.15	0.40	0.75	-0.3	ABL2|P42684/117	phosphosite	http://mechismo.russelllab.org/contact_hit?id=3453963&pos_a1=70&label_a1=Y70Yp
ABL1|P00519	hsa	Y70Yp	PNLFVALyDFVASGD	PhosphoSitePlus,UniProt,dbPTM		YES1|P07947	2ptk-{ A 83 _ to A 145 _ }-{ A 249 _ to A 528 _ }	A90:TYR	-1.15	0.40	0.75	-0.3	ABL2|P42684/117	phosphosite	http://mechismo.russelllab.org/contact_hit?id=3453964&pos_a1=70&label_a1=Y70Yp
ABL1|P00519	hsa	Y70Yp	PNLFVALyDFVASGD	PhosphoSitePlus,UniProt,dbPTM		GRAP2|O75791	1gri-{ CHAIN A }-{ CHAIN B }	A7:TYR	1.29	0.35	0.75	0.3	ABL2|P42684/117	phosphosite	http://mechismo.russelllab.org/contact_hit?id=47906&pos_a1=70&label_a1=Y70Yp
ABL1|P00519	hsa	Y70Yp	PNLFVALyDFVASGD	PhosphoSitePlus,UniProt,dbPTM		SORBS2|O94875	1gri-{ CHAIN A }-{ CHAIN B }	A7:TYR	-0.11	0.28	0.75	-0.0	ABL2|P42684/117	phosphosite	http://mechismo.russelllab.org/contact_hit?id=48189&pos_a1=70&label_a1=Y70Yp
ABL1|P00519	hsa	Y70Yp	PNLFVALyDFVASGD	PhosphoSitePlus,UniProt,dbPTM		VAV1|P15498	1gri-{ CHAIN A }-{ CHAIN B }	A7:TYR	-0.01	0.27	0.75	-0.0	ABL2|P42684/117	phosphosite	http://mechismo.russelllab.org/contact_hit?id=48789&pos_a1=70&label_a1=Y70Yp
ABL1|P00519	hsa	Y70Yp	PNLFVALyDFVASGD	PhosphoSitePlus,UniProt,dbPTM		CD2AP|Q9Y5K6	1gri-{ CHAIN A }-{ CHAIN B }	A7:TYR	-1.02	0.23	0.75	-0.2	ABL2|P42684/117	phosphosite	http://mechismo.russelllab.org/contact_hit?id=48105&pos_a1=70&label_a1=Y70Yp
ABL1|P00519	hsa	Y139Yp	VSRNAAEyLLSSGIN	PhosphoSitePlus,UniProt,dbPTM		ABL1|P00519	1opl-{ A 140 _ to A 240 _ }-{ A 241 _ to A 531 _ }	A158:TYR	1.96	1.00	0.24	0.5	ABL2|P42684/186	phosphosite	http://mechismo.russelllab.org/contact_hit?id=3454052&pos_a1=139&label_a1=Y139Yp
ABL1|P00519	hsa	Y139Yp	VSRNAAEyLLSSGIN	PhosphoSitePlus,UniProt,dbPTM		ABL1|P00519	1opl-{ A 140 _ to A 240 _ }-{ A 241 _ to A 531 _ }	A158:TYR	1.96	1.00	0.24	0.5	ABL2|P42684/186	phosphosite	http://mechismo.russelllab.org/contact_hit?id=3581278&pos_a1=139&label_a1=Y139Yp
ABL1|P00519	hsa	Y139Yp	VSRNAAEyLLSSGIN	PhosphoSitePlus,UniProt,dbPTM		ABL1|P00519	1opl-{ B 140 _ to B 237 _ }-{ B 252 _ to B 518 _ }	B158:TYR	-0.11	1.00	0.24	-0.0	ABL2|P42684/186	phosphosite	http://mechismo.russelllab.org/contact_hit?id=3581327&pos_a1=139&label_a1=Y139Yp
ABL1|P00519	hsa	Y139Yp	VSRNAAEyLLSSGIN	PhosphoSitePlus,UniProt,dbPTM		ABL1|P00519	1opl-{ B 140 _ to B 237 _ }-{ B 252 _ to B 518 _ }	B158:TYR	-0.11	1.00	0.24	-0.0	ABL2|P42684/186	phosphosite	http://mechismo.russelllab.org/contact_hit?id=3454025&pos_a1=139&label_a1=Y139Yp
ABL1|P00519	hsa	Y139Yp	VSRNAAEyLLSSGIN	PhosphoSitePlus,UniProt,dbPTM		ABL1|P00519	1opk-{ A 140 _ to A 240 _ }-{ A 241 _ to A 531 _ }	A158:TYR	1.65	0.99	0.24	0.4	ABL2|P42684/186	phosphosite	http://mechismo.russelllab.org/contact_hit?id=3581275&pos_a1=139&label_a1=Y139Yp
ABL1|P00519	hsa	Y139Yp	VSRNAAEyLLSSGIN	PhosphoSitePlus,UniProt,dbPTM		ABL1|P00519	1opk-{ A 140 _ to A 240 _ }-{ A 241 _ to A 531 _ }	A158:TYR	1.65	0.99	0.24	0.4	ABL2|P42684/186	phosphosite	http://mechismo.russelllab.org/contact_hit?id=3454046&pos_a1=139&label_a1=Y139Yp
ABL1|P00519	hsa	Y139Yp	VSRNAAEyLLSSGIN	PhosphoSitePlus,UniProt,dbPTM		ABL2|P42684	1opl-{ B 140 _ to B 237 _ }-{ B 252 _ to B 518 _ }	B158:TYR	-0.11	0.93	0.24	-0.0	ABL2|P42684/186	phosphosite	http://mechismo.russelllab.org/contact_hit?id=3454026&pos_a1=139&label_a1=Y139Yp
ABL1|P00519	hsa	Y139Yp	VSRNAAEyLLSSGIN	PhosphoSitePlus,UniProt,dbPTM		ABL2|P42684	1opl-{ A 140 _ to A 240 _ }-{ A 241 _ to A 531 _ }	A158:TYR	1.96	0.91	0.24	0.4	ABL2|P42684/186	phosphosite	http://mechismo.russelllab.org/contact_hit?id=3454053&pos_a1=139&label_a1=Y139Yp
ABL1|P00519	hsa	Y139Yp	VSRNAAEyLLSSGIN	PhosphoSitePlus,UniProt,dbPTM		ABL2|P42684	1opk-{ A 140 _ to A 240 _ }-{ A 241 _ to A 531 _ }	A158:TYR	1.65	0.91	0.24	0.4	ABL2|P42684/186	phosphosite	http://mechismo.russelllab.org/contact_hit?id=3454047&pos_a1=139&label_a1=Y139Yp
ABL1|P00519	hsa	Y139Yp	VSRNAAEyLLSSGIN	PhosphoSitePlus,UniProt,dbPTM		LYN|P07948	1opl-{ B 140 _ to B 237 _ }-{ B 252 _ to B 518 _ }	B158:TYR	3.12	0.48	0.24	0.4	ABL2|P42684/186	phosphosite	http://mechismo.russelllab.org/contact_hit?id=3454021&pos_a1=139&label_a1=Y139Yp
ABL1|P00519	hsa	Y139Yp	VSRNAAEyLLSSGIN	PhosphoSitePlus,UniProt,dbPTM		FGR|P09769	1opk-{ A 140 _ to A 240 _ }-{ A 241 _ to A 531 _ }	A158:TYR	-0.89	0.46	0.24	-0.1	ABL2|P42684/186	phosphosite	http://mechismo.russelllab.org/contact_hit?id=3454045&pos_a1=139&label_a1=Y139Yp
ABL1|P00519	hsa	Y139Yp	VSRNAAEyLLSSGIN	PhosphoSitePlus,UniProt,dbPTM		EPHB1|P54762	1opl-{ B 140 _ to B 237 _ }-{ B 252 _ to B 518 _ }	B158:TYR	-0.62	0.41	0.24	-0.1	ABL2|P42684/186	phosphosite	http://mechismo.russelllab.org/contact_hit?id=3454037&pos_a1=139&label_a1=Y139Yp
ABL1|P00519	hsa	Y139Yp	VSRNAAEyLLSSGIN	PhosphoSitePlus,UniProt,dbPTM		EPHB2|P29323	1opl-{ B 140 _ to B 237 _ }-{ B 252 _ to B 518 _ }	B158:TYR	1.12	0.40	0.24	0.1	ABL2|P42684/186	phosphosite	http://mechismo.russelllab.org/contact_hit?id=3454038&pos_a1=139&label_a1=Y139Yp
ABL1|P00519	hsa	Y139Yp	VSRNAAEyLLSSGIN	PhosphoSitePlus,UniProt,dbPTM		ERBB4|Q15303	1opl-{ B 140 _ to B 237 _ }-{ B 252 _ to B 518 _ }	B158:TYR	-1.02	0.40	0.24	-0.1	ABL2|P42684/186	phosphosite	http://mechismo.russelllab.org/contact_hit?id=3454041&pos_a1=139&label_a1=Y139Yp
ABL1|P00519	hsa	Y469Yp	EGCPEKVyELMRACW	PhosphoSitePlus,dbPTM		EGFR|P00533	3ika-{ CHAIN B }-{ CHAIN A }	B944:TYR	0.77	0.40	0.55	0.2	ABL2|P42684/516	phosphosite	http://mechismo.russelllab.org/contact_hit?id=3459726&pos_a1=469&label_a1=Y469Yp
ABL1|P00519	hsa	Y469Yp	EGCPEKVyELMRACW	PhosphoSitePlus,dbPTM		ERBB2|P04626	3ika-{ CHAIN B }-{ CHAIN A }	B944:TYR	0.77	0.40	0.55	0.2	ABL2|P42684/516	phosphosite	http://mechismo.russelllab.org/contact_hit?id=3459727&pos_a1=469&label_a1=Y469Yp
ABL1|P00519	hsa	Y469Yp	EGCPEKVyELMRACW	PhosphoSitePlus,dbPTM		ERBB4|Q15303	3ika-{ CHAIN B }-{ CHAIN A }	B944:TYR	0.77	0.40	0.55	0.2	ABL2|P42684/516	phosphosite	http://mechismo.russelllab.org/contact_hit?id=3459728&pos_a1=469&label_a1=Y469Yp
ABL1|P00519	hsa	Y469Yp	EGCPEKVyELMRACW	PhosphoSitePlus,dbPTM		ERBB3|P21860	3ika-{ CHAIN B }-{ CHAIN A }	B944:TYR	0.77	0.40	0.55	0.2	ABL2|P42684/516	phosphosite	http://mechismo.russelllab.org/contact_hit?id=3459729&pos_a1=469&label_a1=Y469Yp
ABL1|P00519	hsa	Y264Yp	YEGVWKKySLTVAVK	PhosphoELM,PhosphoSitePlus,dbPTM	12522270	ABL1|P00519	2g2i-3-1-2-{ CHAIN A }-{ CHAIN A }	A264:TYR	0.40	1.00	0.25	0.1	ABL2|P42684/311	phosphosite	http://mechismo.russelllab.org/contact_hit?id=3454961&pos_a1=264&label_a1=Y264Yp
ABL1|P00519	hsa	Y264Yp	YEGVWKKySLTVAVK	PhosphoELM,PhosphoSitePlus,dbPTM	12522270	ABL1|P00519	2fo0-{ A 241 _ to A 530 _ }-{ A 76 _ to A 138 _ }	A283:TYR	-0.11	1.00	0.25	-0.0	ABL2|P42684/311	phosphosite	http://mechismo.russelllab.org/contact_hit?id=3454372&pos_a1=264&label_a1=Y264Yp
ABL1|P00519	hsa	Y264Yp	YEGVWKKySLTVAVK	PhosphoELM,PhosphoSitePlus,dbPTM	12522270	ABL1|P00519	2fo0-{ A 241 _ to A 530 _ }-{ A 76 _ to A 138 _ }	A283:TYR	-0.11	1.00	0.25	-0.0	ABL2|P42684/311	phosphosite	http://mechismo.russelllab.org/contact_hit?id=3581232&pos_a1=264&label_a1=Y264Yp
ABL1|P00519	hsa	Y264Yp	YEGVWKKySLTVAVK	PhosphoELM,PhosphoSitePlus,dbPTM	12522270	ABL2|P42684	2g2i-3-1-2-{ CHAIN A }-{ CHAIN A }	A264:TYR	0.40	0.91	0.25	0.1	ABL2|P42684/311	phosphosite	http://mechismo.russelllab.org/contact_hit?id=3454962&pos_a1=264&label_a1=Y264Yp
ABL1|P00519	hsa	Y264Yp	YEGVWKKySLTVAVK	PhosphoELM,PhosphoSitePlus,dbPTM	12522270	ABL2|P42684	2fo0-{ A 241 _ to A 530 _ }-{ A 76 _ to A 138 _ }	A283:TYR	-0.11	0.87	0.25	-0.0	ABL2|P42684/311	phosphosite	http://mechismo.russelllab.org/contact_hit?id=3454373&pos_a1=264&label_a1=Y264Yp
ABL1|P00519	hsa	Y264Yp	YEGVWKKySLTVAVK	PhosphoELM,PhosphoSitePlus,dbPTM	12522270	SRC|P12931	2g2i-3-1-2-{ CHAIN A }-{ CHAIN A }	A264:TYR	2.96	0.50	0.25	0.4	ABL2|P42684/311	phosphosite	http://mechismo.russelllab.org/contact_hit?id=3454971&pos_a1=264&label_a1=Y264Yp
ABL1|P00519	hsa	Y264Yp	YEGVWKKySLTVAVK	PhosphoELM,PhosphoSitePlus,dbPTM	12522270	YES1|P07947	2g2i-3-1-2-{ CHAIN A }-{ CHAIN A }	A264:TYR	0.52	0.49	0.25	0.1	ABL2|P42684/311	phosphosite	http://mechismo.russelllab.org/contact_hit?id=3454978&pos_a1=264&label_a1=Y264Yp
ABL1|P00519	hsa	Y264Yp	YEGVWKKySLTVAVK	PhosphoELM,PhosphoSitePlus,dbPTM	12522270	LCK|P06239	2g2i-3-1-2-{ CHAIN A }-{ CHAIN A }	A264:TYR	4.14	0.48	0.25	0.5	ABL2|P42684/311	phosphosite	http://mechismo.russelllab.org/contact_hit?id=3454976&pos_a1=264&label_a1=Y264Yp
ABL1|P00519	hsa	Y264Yp	YEGVWKKySLTVAVK	PhosphoELM,PhosphoSitePlus,dbPTM	12522270	LYN|P07948	2g2i-3-1-2-{ CHAIN A }-{ CHAIN A }	A264:TYR	4.14	0.48	0.25	0.5	ABL2|P42684/311	phosphosite	http://mechismo.russelllab.org/contact_hit?id=3454977&pos_a1=264&label_a1=Y264Yp
ABL1|P00519	hsa	Y264Yp	YEGVWKKySLTVAVK	PhosphoELM,PhosphoSitePlus,dbPTM	12522270	HCK|P08631	2g2i-3-1-2-{ CHAIN A }-{ CHAIN A }	A264:TYR	3.32	0.47	0.25	0.4	ABL2|P42684/311	phosphosite	http://mechismo.russelllab.org/contact_hit?id=3454975&pos_a1=264&label_a1=Y264Yp
ABL1|P00519	hsa	Y264Yp	YEGVWKKySLTVAVK	PhosphoELM,PhosphoSitePlus,dbPTM	12522270	FGR|P09769	2g2i-3-1-2-{ CHAIN A }-{ CHAIN A }	A264:TYR	2.96	0.47	0.25	0.3	ABL2|P42684/311	phosphosite	http://mechismo.russelllab.org/contact_hit?id=3454979&pos_a1=264&label_a1=Y264Yp
ABL1|P00519	hsa	Y264Yp	YEGVWKKySLTVAVK	PhosphoELM,PhosphoSitePlus,dbPTM	12522270	FYN|P06241	2g2i-3-1-2-{ CHAIN A }-{ CHAIN A }	A264:TYR	2.96	0.47	0.25	0.3	ABL2|P42684/311	phosphosite	http://mechismo.russelllab.org/contact_hit?id=3454974&pos_a1=264&label_a1=Y264Yp
ABL1|P00519	hsa	Y264Yp	YEGVWKKySLTVAVK	PhosphoELM,PhosphoSitePlus,dbPTM	12522270	FYN|P06241	2fo0-{ A 241 _ to A 530 _ }-{ A 76 _ to A 138 _ }	A283:TYR	-1.02	0.47	0.25	-0.1	ABL2|P42684/311	phosphosite	http://mechismo.russelllab.org/contact_hit?id=3454374&pos_a1=264&label_a1=Y264Yp
ABL1|P00519	hsa	Y264Yp	YEGVWKKySLTVAVK	PhosphoELM,PhosphoSitePlus,dbPTM	12522270	FGR|P09769	2fo0-{ A 241 _ to A 530 _ }-{ A 76 _ to A 138 _ }	A283:TYR	-1.02	0.46	0.25	-0.1	ABL2|P42684/311	phosphosite	http://mechismo.russelllab.org/contact_hit?id=3454375&pos_a1=264&label_a1=Y264Yp
ABL1|P00519	hsa	Y264Yp	YEGVWKKySLTVAVK	PhosphoELM,PhosphoSitePlus,dbPTM	12522270	LYN|P07948	2ofv-{ B 232 _ to B 498 _ }-{ CHAIN A }	B267:HIS	1.06	0.44	0.25	0.1	ABL2|P42684/311	phosphosite	http://mechismo.russelllab.org/contact_hit?id=3456050&pos_a1=264&label_a1=Y264Yp
ABL1|P00519	hsa	Y264Yp	YEGVWKKySLTVAVK	PhosphoELM,PhosphoSitePlus,dbPTM	12522270	LYN|P07948	2ofv-{ CHAIN B }-{ CHAIN A }	B267:HIS	1.06	0.44	0.25	0.1	ABL2|P42684/311	phosphosite	http://mechismo.russelllab.org/contact_hit?id=3455612&pos_a1=264&label_a1=Y264Yp
ABL1|P00519	hsa	Y264Yp	YEGVWKKySLTVAVK	PhosphoELM,PhosphoSitePlus,dbPTM	12522270	LCK|P06239	2ofv-{ CHAIN B }-{ CHAIN A }	B267:HIS	-1.63	0.44	0.25	-0.2	ABL2|P42684/311	phosphosite	http://mechismo.russelllab.org/contact_hit?id=3455611&pos_a1=264&label_a1=Y264Yp
ABL1|P00519	hsa	Y264Yp	YEGVWKKySLTVAVK	PhosphoELM,PhosphoSitePlus,dbPTM	12522270	LCK|P06239	2ofv-{ B 232 _ to B 498 _ }-{ CHAIN A }	B267:HIS	-1.63	0.44	0.25	-0.2	ABL2|P42684/311	phosphosite	http://mechismo.russelllab.org/contact_hit?id=3456049&pos_a1=264&label_a1=Y264Yp
ABL1|P00519	hsa	Y264Yp	YEGVWKKySLTVAVK	PhosphoELM,PhosphoSitePlus,dbPTM	12522270	HCK|P08631	2ofv-{ B 232 _ to B 498 _ }-{ CHAIN A }	B267:HIS	1.06	0.44	0.25	0.1	ABL2|P42684/311	phosphosite	http://mechismo.russelllab.org/contact_hit?id=3456048&pos_a1=264&label_a1=Y264Yp
ABL1|P00519	hsa	Y264Yp	YEGVWKKySLTVAVK	PhosphoELM,PhosphoSitePlus,dbPTM	12522270	HCK|P08631	2ofv-{ CHAIN B }-{ CHAIN A }	B267:HIS	1.06	0.44	0.25	0.1	ABL2|P42684/311	phosphosite	http://mechismo.russelllab.org/contact_hit?id=3455610&pos_a1=264&label_a1=Y264Yp
ABL1|P00519	hsa	Y264Yp	YEGVWKKySLTVAVK	PhosphoELM,PhosphoSitePlus,dbPTM	12522270	EPHB1|P54762	2g2i-3-1-2-{ CHAIN A }-{ CHAIN A }	A264:TYR	1.45	0.43	0.25	0.2	ABL2|P42684/311	phosphosite	http://mechismo.russelllab.org/contact_hit?id=3454997&pos_a1=264&label_a1=Y264Yp
ABL1|P00519	hsa	Y264Yp	YEGVWKKySLTVAVK	PhosphoELM,PhosphoSitePlus,dbPTM	12522270	EPHB2|P29323	2g2i-3-1-2-{ CHAIN A }-{ CHAIN A }	A264:TYR	0.63	0.43	0.25	0.1	ABL2|P42684/311	phosphosite	http://mechismo.russelllab.org/contact_hit?id=3454998&pos_a1=264&label_a1=Y264Yp
ABL1|P00519	hsa	Y264Yp	YEGVWKKySLTVAVK	PhosphoELM,PhosphoSitePlus,dbPTM	12522270	ERBB4|Q15303	2g2i-3-1-2-{ CHAIN A }-{ CHAIN A }	A264:TYR	1.58	0.42	0.25	0.2	ABL2|P42684/311	phosphosite	http://mechismo.russelllab.org/contact_hit?id=3455001&pos_a1=264&label_a1=Y264Yp
ABL1|P00519	hsa	Y264Yp	YEGVWKKySLTVAVK	PhosphoELM,PhosphoSitePlus,dbPTM	12522270	EPHB4|P54760	2g2i-3-1-2-{ CHAIN A }-{ CHAIN A }	A264:TYR	1.45	0.41	0.25	0.1	ABL2|P42684/311	phosphosite	http://mechismo.russelllab.org/contact_hit?id=3454999&pos_a1=264&label_a1=Y264Yp
ABL1|P00519	hsa	Y264Yp	YEGVWKKySLTVAVK	PhosphoELM,PhosphoSitePlus,dbPTM	12522270	ABL2|P42684	3v5j-{ CHAIN A }-{ CHAIN B }	A385:LYS	4.72	0.41	0.25	0.5	ABL2|P42684/311	phosphosite	http://mechismo.russelllab.org/contact_hit?id=3459317&pos_a1=264&label_a1=Y264Yp
ABL1|P00519	hsa	Y264Yp	YEGVWKKySLTVAVK	PhosphoELM,PhosphoSitePlus,dbPTM	12522270	FGR|P09769	3v5j-{ CHAIN A }-{ CHAIN B }	A385:LYS	1.94	0.41	0.25	0.2	ABL2|P42684/311	phosphosite	http://mechismo.russelllab.org/contact_hit?id=3459313&pos_a1=264&label_a1=Y264Yp
ABL1|P00519	hsa	Y264Yp	YEGVWKKySLTVAVK	PhosphoELM,PhosphoSitePlus,dbPTM	12522270	ERBB2|P04626	2g2i-3-1-2-{ CHAIN A }-{ CHAIN A }	A264:TYR	1.58	0.41	0.25	0.2	ABL2|P42684/311	phosphosite	http://mechismo.russelllab.org/contact_hit?id=3455000&pos_a1=264&label_a1=Y264Yp
ABL1|P00519	hsa	Y264Yp	YEGVWKKySLTVAVK	PhosphoELM,PhosphoSitePlus,dbPTM	12522270	YES1|P07947	3v5j-{ CHAIN A }-{ CHAIN B }	A385:LYS	2.85	0.41	0.25	0.3	ABL2|P42684/311	phosphosite	http://mechismo.russelllab.org/contact_hit?id=3459322&pos_a1=264&label_a1=Y264Yp
ABL1|P00519	hsa	Y264Yp	YEGVWKKySLTVAVK	PhosphoELM,PhosphoSitePlus,dbPTM	12522270	ABL1|P00519	3v8w-{ CHAIN B }-{ CHAIN A }	B385:LYS	4.72	0.40	0.25	0.5	ABL2|P42684/311	phosphosite	http://mechismo.russelllab.org/contact_hit?id=3459475&pos_a1=264&label_a1=Y264Yp
ABL1|P00519	hsa	Y264Yp	YEGVWKKySLTVAVK	PhosphoELM,PhosphoSitePlus,dbPTM	12522270	ABL1|P00519	3v8w-{ CHAIN B }-{ CHAIN A }	B385:LYS	4.72	0.40	0.25	0.5	ABL2|P42684/311	phosphosite	http://mechismo.russelllab.org/contact_hit?id=3581411&pos_a1=264&label_a1=Y264Yp
ABL1|P00519	hsa	Y264Yp	YEGVWKKySLTVAVK	PhosphoELM,PhosphoSitePlus,dbPTM	12522270	ABL1|P00519	3v8w-{ CHAIN A }-{ CHAIN B }	A385:LYS	4.72	0.40	0.25	0.5	ABL2|P42684/311	phosphosite	http://mechismo.russelllab.org/contact_hit?id=3459458&pos_a1=264&label_a1=Y264Yp
ABL1|P00519	hsa	Y264Yp	YEGVWKKySLTVAVK	PhosphoELM,PhosphoSitePlus,dbPTM	12522270	ABL1|P00519	3v8w-{ CHAIN A }-{ CHAIN B }	A385:LYS	4.72	0.40	0.25	0.5	ABL2|P42684/311	phosphosite	http://mechismo.russelllab.org/contact_hit?id=3581412&pos_a1=264&label_a1=Y264Yp
ABL1|P00519	hsa	Y264Yp	YEGVWKKySLTVAVK	PhosphoELM,PhosphoSitePlus,dbPTM	12522270	ABL2|P42684	3v8t-{ CHAIN B }-{ CHAIN A }	B385:LYS	4.72	0.40	0.25	0.5	ABL2|P42684/311	phosphosite	http://mechismo.russelllab.org/contact_hit?id=3459441&pos_a1=264&label_a1=Y264Yp
ABL1|P00519	hsa	Y264Yp	YEGVWKKySLTVAVK	PhosphoELM,PhosphoSitePlus,dbPTM	12522270	ABL2|P42684	3v8w-{ CHAIN A }-{ CHAIN B }	A385:LYS	4.72	0.40	0.25	0.5	ABL2|P42684/311	phosphosite	http://mechismo.russelllab.org/contact_hit?id=3459457&pos_a1=264&label_a1=Y264Yp
ABL1|P00519	hsa	Y264Yp	YEGVWKKySLTVAVK	PhosphoELM,PhosphoSitePlus,dbPTM	12522270	ABL2|P42684	3v8w-{ CHAIN B }-{ CHAIN A }	B385:LYS	4.72	0.40	0.25	0.5	ABL2|P42684/311	phosphosite	http://mechismo.russelllab.org/contact_hit?id=3459474&pos_a1=264&label_a1=Y264Yp
ABL1|P00519	hsa	Y264Yp	YEGVWKKySLTVAVK	PhosphoELM,PhosphoSitePlus,dbPTM	12522270	SRC|P12931	3v8w-{ CHAIN A }-{ CHAIN B }	A385:LYS	6.08	0.40	0.25	0.6	ABL2|P42684/311	phosphosite	http://mechismo.russelllab.org/contact_hit?id=3459465&pos_a1=264&label_a1=Y264Yp
ABL1|P00519	hsa	Y264Yp	YEGVWKKySLTVAVK	PhosphoELM,PhosphoSitePlus,dbPTM	12522270	SRC|P12931	3v8t-{ CHAIN B }-{ CHAIN A }	B385:LYS	6.08	0.40	0.25	0.6	ABL2|P42684/311	phosphosite	http://mechismo.russelllab.org/contact_hit?id=3459447&pos_a1=264&label_a1=Y264Yp
ABL1|P00519	hsa	Y264Yp	YEGVWKKySLTVAVK	PhosphoELM,PhosphoSitePlus,dbPTM	12522270	SRC|P12931	3v8w-{ CHAIN B }-{ CHAIN A }	B385:LYS	6.08	0.40	0.25	0.6	ABL2|P42684/311	phosphosite	http://mechismo.russelllab.org/contact_hit?id=3459483&pos_a1=264&label_a1=Y264Yp
ABL1|P00519	hsa	Y264Yp	YEGVWKKySLTVAVK	PhosphoELM,PhosphoSitePlus,dbPTM	12522270	YES1|P07947	3v8w-{ CHAIN A }-{ CHAIN B }	A385:LYS	2.85	0.40	0.25	0.3	ABL2|P42684/311	phosphosite	http://mechismo.russelllab.org/contact_hit?id=3459464&pos_a1=264&label_a1=Y264Yp
ABL1|P00519	hsa	Y264Yp	YEGVWKKySLTVAVK	PhosphoELM,PhosphoSitePlus,dbPTM	12522270	YES1|P07947	3v8w-{ CHAIN B }-{ CHAIN A }	B385:LYS	2.85	0.40	0.25	0.3	ABL2|P42684/311	phosphosite	http://mechismo.russelllab.org/contact_hit?id=3459482&pos_a1=264&label_a1=Y264Yp
ABL1|P00519	hsa	Y264Yp	YEGVWKKySLTVAVK	PhosphoELM,PhosphoSitePlus,dbPTM	12522270	YES1|P07947	3v8t-{ CHAIN B }-{ CHAIN A }	B385:LYS	2.85	0.40	0.25	0.3	ABL2|P42684/311	phosphosite	http://mechismo.russelllab.org/contact_hit?id=3459446&pos_a1=264&label_a1=Y264Yp
ABL1|P00519	hsa	Y264Yp	YEGVWKKySLTVAVK	PhosphoELM,PhosphoSitePlus,dbPTM	12522270	LCK|P06239	3v8w-{ CHAIN B }-{ CHAIN A }	B385:LYS	2.74	0.40	0.25	0.3	ABL2|P42684/311	phosphosite	http://mechismo.russelllab.org/contact_hit?id=3459480&pos_a1=264&label_a1=Y264Yp
ABL1|P00519	hsa	Y264Yp	YEGVWKKySLTVAVK	PhosphoELM,PhosphoSitePlus,dbPTM	12522270	FGR|P09769	3v8w-{ CHAIN A }-{ CHAIN B }	A385:LYS	1.94	0.40	0.25	0.2	ABL2|P42684/311	phosphosite	http://mechismo.russelllab.org/contact_hit?id=3459453&pos_a1=264&label_a1=Y264Yp
ABL1|P00519	hsa	Y264Yp	YEGVWKKySLTVAVK	PhosphoELM,PhosphoSitePlus,dbPTM	12522270	FGR|P09769	3v8t-{ CHAIN B }-{ CHAIN A }	B385:LYS	1.94	0.40	0.25	0.2	ABL2|P42684/311	phosphosite	http://mechismo.russelllab.org/contact_hit?id=3459437&pos_a1=264&label_a1=Y264Yp
ABL1|P00519	hsa	Y264Yp	YEGVWKKySLTVAVK	PhosphoELM,PhosphoSitePlus,dbPTM	12522270	FGR|P09769	3v8w-{ CHAIN B }-{ CHAIN A }	B385:LYS	1.94	0.40	0.25	0.2	ABL2|P42684/311	phosphosite	http://mechismo.russelllab.org/contact_hit?id=3459470&pos_a1=264&label_a1=Y264Yp
ABL1|P00519	hsa	Y264Yp	YEGVWKKySLTVAVK	PhosphoELM,PhosphoSitePlus,dbPTM	12522270	FYN|P06241	3v8w-{ CHAIN A }-{ CHAIN B }	A385:LYS	4.03	0.40	0.25	0.4	ABL2|P42684/311	phosphosite	http://mechismo.russelllab.org/contact_hit?id=3459462&pos_a1=264&label_a1=Y264Yp
ABL1|P00519	hsa	Y264Yp	YEGVWKKySLTVAVK	PhosphoELM,PhosphoSitePlus,dbPTM	12522270	FYN|P06241	3v8w-{ CHAIN B }-{ CHAIN A }	B385:LYS	4.03	0.40	0.25	0.4	ABL2|P42684/311	phosphosite	http://mechismo.russelllab.org/contact_hit?id=3459479&pos_a1=264&label_a1=Y264Yp
ABL1|P00519	hsa	Y264Yp	YEGVWKKySLTVAVK	PhosphoELM,PhosphoSitePlus,dbPTM	12522270	EPHB2|P29323	2ofv-{ B 232 _ to B 498 _ }-{ CHAIN A }	B267:HIS	2.41	0.40	0.25	0.2	ABL2|P42684/311	phosphosite	http://mechismo.russelllab.org/contact_hit?id=3456054&pos_a1=264&label_a1=Y264Yp
ABL1|P00519	hsa	Y264Yp	YEGVWKKySLTVAVK	PhosphoELM,PhosphoSitePlus,dbPTM	12522270	EPHB2|P29323	2ofv-{ CHAIN B }-{ CHAIN A }	B267:HIS	2.41	0.40	0.25	0.2	ABL2|P42684/311	phosphosite	http://mechismo.russelllab.org/contact_hit?id=3455616&pos_a1=264&label_a1=Y264Yp
ABL1|P00519	hsa	Y264Yp	YEGVWKKySLTVAVK	PhosphoELM,PhosphoSitePlus,dbPTM	12522270	SRC|P12931	3v5j-{ CHAIN A }-{ CHAIN B }	A385:LYS	6.08	0.40	0.25	0.6	ABL2|P42684/311	phosphosite	http://mechismo.russelllab.org/contact_hit?id=3459323&pos_a1=264&label_a1=Y264Yp
ABL1|P00519	hsa	Y264Yp	YEGVWKKySLTVAVK	PhosphoELM,PhosphoSitePlus,dbPTM	12522270	LCK|P06239	3v8w-{ CHAIN A }-{ CHAIN B }	A385:LYS	2.74	0.40	0.25	0.3	ABL2|P42684/311	phosphosite	http://mechismo.russelllab.org/contact_hit?id=3459463&pos_a1=264&label_a1=Y264Yp
ABL1|P00519	hsa	Y264Yp	YEGVWKKySLTVAVK	PhosphoELM,PhosphoSitePlus,dbPTM	12522270	FYN|P06241	3v8t-{ CHAIN B }-{ CHAIN A }	B385:LYS	4.03	0.40	0.25	0.4	ABL2|P42684/311	phosphosite	http://mechismo.russelllab.org/contact_hit?id=3459445&pos_a1=264&label_a1=Y264Yp
ABL1|P00519	hsa	Y264Yp	YEGVWKKySLTVAVK	PhosphoELM,PhosphoSitePlus,dbPTM	12522270	FYN|P06241	3v5j-{ CHAIN A }-{ CHAIN B }	A385:LYS	4.03	0.40	0.25	0.4	ABL2|P42684/311	phosphosite	http://mechismo.russelllab.org/contact_hit?id=3459321&pos_a1=264&label_a1=Y264Yp
ABL1|P00519	hsa	Y264Yp	YEGVWKKySLTVAVK	PhosphoELM,PhosphoSitePlus,dbPTM	12522270	ABL1|P00519	3v8t-{ CHAIN A }-{ CHAIN B }	A385:LYS	4.72	0.40	0.25	0.5	ABL2|P42684/311	phosphosite	http://mechismo.russelllab.org/contact_hit?id=3459426&pos_a1=264&label_a1=Y264Yp
ABL1|P00519	hsa	Y264Yp	YEGVWKKySLTVAVK	PhosphoELM,PhosphoSitePlus,dbPTM	12522270	ABL1|P00519	3v5j-{ CHAIN B }-{ CHAIN A }	B385:LYS	4.72	0.40	0.25	0.5	ABL2|P42684/311	phosphosite	http://mechismo.russelllab.org/contact_hit?id=3459334&pos_a1=264&label_a1=Y264Yp
ABL1|P00519	hsa	Y264Yp	YEGVWKKySLTVAVK	PhosphoELM,PhosphoSitePlus,dbPTM	12522270	ABL1|P00519	3v5j-{ CHAIN A }-{ CHAIN B }	A385:LYS	4.72	0.40	0.25	0.5	ABL2|P42684/311	phosphosite	http://mechismo.russelllab.org/contact_hit?id=3459318&pos_a1=264&label_a1=Y264Yp
ABL1|P00519	hsa	Y264Yp	YEGVWKKySLTVAVK	PhosphoELM,PhosphoSitePlus,dbPTM	12522270	ABL1|P00519	3v8t-{ CHAIN B }-{ CHAIN A }	B385:LYS	4.72	0.40	0.25	0.5	ABL2|P42684/311	phosphosite	http://mechismo.russelllab.org/contact_hit?id=3459442&pos_a1=264&label_a1=Y264Yp
ABL1|P00519	hsa	Y264Yp	YEGVWKKySLTVAVK	PhosphoELM,PhosphoSitePlus,dbPTM	12522270	LYN|P07948	3v5j-{ CHAIN B }-{ CHAIN A }	B385:LYS	0.54	0.40	0.25	0.1	ABL2|P42684/311	phosphosite	http://mechismo.russelllab.org/contact_hit?id=3459339&pos_a1=264&label_a1=Y264Yp
ABL1|P00519	hsa	Y264Yp	YEGVWKKySLTVAVK	PhosphoELM,PhosphoSitePlus,dbPTM	12522270	LYN|P07948	3v8w-{ CHAIN B }-{ CHAIN A }	B385:LYS	0.54	0.40	0.25	0.1	ABL2|P42684/311	phosphosite	http://mechismo.russelllab.org/contact_hit?id=3459481&pos_a1=264&label_a1=Y264Yp
ABL1|P00519	hsa	Y264Yp	YEGVWKKySLTVAVK	PhosphoELM,PhosphoSitePlus,dbPTM	12522270	ABL2|P42684	3v5j-{ CHAIN B }-{ CHAIN A }	B385:LYS	4.72	0.40	0.25	0.5	ABL2|P42684/311	phosphosite	http://mechismo.russelllab.org/contact_hit?id=3459333&pos_a1=264&label_a1=Y264Yp
ABL1|P00519	hsa	Y264Yp	YEGVWKKySLTVAVK	PhosphoELM,PhosphoSitePlus,dbPTM	12522270	ABL2|P42684	3v8t-{ CHAIN A }-{ CHAIN B }	A385:LYS	4.72	0.40	0.25	0.5	ABL2|P42684/311	phosphosite	http://mechismo.russelllab.org/contact_hit?id=3459425&pos_a1=264&label_a1=Y264Yp
ABL1|P00519	hsa	Y264Yp	YEGVWKKySLTVAVK	PhosphoELM,PhosphoSitePlus,dbPTM	12522270	SRC|P12931	3v5j-{ CHAIN B }-{ CHAIN A }	B385:LYS	6.08	0.40	0.25	0.6	ABL2|P42684/311	phosphosite	http://mechismo.russelllab.org/contact_hit?id=3459341&pos_a1=264&label_a1=Y264Yp
ABL1|P00519	hsa	Y264Yp	YEGVWKKySLTVAVK	PhosphoELM,PhosphoSitePlus,dbPTM	12522270	SRC|P12931	3v8t-{ CHAIN A }-{ CHAIN B }	A385:LYS	6.08	0.40	0.25	0.6	ABL2|P42684/311	phosphosite	http://mechismo.russelllab.org/contact_hit?id=3459433&pos_a1=264&label_a1=Y264Yp
ABL1|P00519	hsa	Y264Yp	YEGVWKKySLTVAVK	PhosphoELM,PhosphoSitePlus,dbPTM	12522270	YES1|P07947	3v5j-{ CHAIN B }-{ CHAIN A }	B385:LYS	2.85	0.40	0.25	0.3	ABL2|P42684/311	phosphosite	http://mechismo.russelllab.org/contact_hit?id=3459340&pos_a1=264&label_a1=Y264Yp
ABL1|P00519	hsa	Y264Yp	YEGVWKKySLTVAVK	PhosphoELM,PhosphoSitePlus,dbPTM	12522270	YES1|P07947	3v8t-{ CHAIN A }-{ CHAIN B }	A385:LYS	2.85	0.40	0.25	0.3	ABL2|P42684/311	phosphosite	http://mechismo.russelllab.org/contact_hit?id=3459432&pos_a1=264&label_a1=Y264Yp
ABL1|P00519	hsa	Y264Yp	YEGVWKKySLTVAVK	PhosphoELM,PhosphoSitePlus,dbPTM	12522270	LCK|P06239	3v8t-{ CHAIN A }-{ CHAIN B }	A385:LYS	2.74	0.40	0.25	0.3	ABL2|P42684/311	phosphosite	http://mechismo.russelllab.org/contact_hit?id=3459431&pos_a1=264&label_a1=Y264Yp
ABL1|P00519	hsa	Y264Yp	YEGVWKKySLTVAVK	PhosphoELM,PhosphoSitePlus,dbPTM	12522270	LCK|P06239	3v5j-{ CHAIN B }-{ CHAIN A }	B385:LYS	2.74	0.40	0.25	0.3	ABL2|P42684/311	phosphosite	http://mechismo.russelllab.org/contact_hit?id=3459338&pos_a1=264&label_a1=Y264Yp
ABL1|P00519	hsa	Y264Yp	YEGVWKKySLTVAVK	PhosphoELM,PhosphoSitePlus,dbPTM	12522270	ERBB2|P04626	3gt8-{ CHAIN B }-{ CHAIN C }	B714:VAL	0.52	0.40	0.25	0.1	ABL2|P42684/311	phosphosite	http://mechismo.russelllab.org/contact_hit?id=3459720&pos_a1=264&label_a1=Y264Yp
ABL1|P00519	hsa	Y264Yp	YEGVWKKySLTVAVK	PhosphoELM,PhosphoSitePlus,dbPTM	12522270	ERBB2|P04626	3gt8-{ CHAIN D }-{ CHAIN A }	D714:VAL	1.67	0.40	0.25	0.2	ABL2|P42684/311	phosphosite	http://mechismo.russelllab.org/contact_hit?id=3459723&pos_a1=264&label_a1=Y264Yp
ABL1|P00519	hsa	Y264Yp	YEGVWKKySLTVAVK	PhosphoELM,PhosphoSitePlus,dbPTM	12522270	ERBB2|P04626	3gt8-{ CHAIN A }-{ CHAIN D }	A714:VAL	1.67	0.40	0.25	0.2	ABL2|P42684/311	phosphosite	http://mechismo.russelllab.org/contact_hit?id=3459717&pos_a1=264&label_a1=Y264Yp
ABL1|P00519	hsa	Y264Yp	YEGVWKKySLTVAVK	PhosphoELM,PhosphoSitePlus,dbPTM	12522270	FGR|P09769	3v8t-{ CHAIN A }-{ CHAIN B }	A385:LYS	1.94	0.40	0.25	0.2	ABL2|P42684/311	phosphosite	http://mechismo.russelllab.org/contact_hit?id=3459421&pos_a1=264&label_a1=Y264Yp
ABL1|P00519	hsa	Y264Yp	YEGVWKKySLTVAVK	PhosphoELM,PhosphoSitePlus,dbPTM	12522270	FGR|P09769	3v5j-{ CHAIN B }-{ CHAIN A }	B385:LYS	1.94	0.40	0.25	0.2	ABL2|P42684/311	phosphosite	http://mechismo.russelllab.org/contact_hit?id=3459328&pos_a1=264&label_a1=Y264Yp
ABL1|P00519	hsa	Y264Yp	YEGVWKKySLTVAVK	PhosphoELM,PhosphoSitePlus,dbPTM	12522270	ERBB4|Q15303	3gt8-{ CHAIN A }-{ CHAIN D }	A714:VAL	1.65	0.40	0.25	0.2	ABL2|P42684/311	phosphosite	http://mechismo.russelllab.org/contact_hit?id=3459718&pos_a1=264&label_a1=Y264Yp
ABL1|P00519	hsa	Y264Yp	YEGVWKKySLTVAVK	PhosphoELM,PhosphoSitePlus,dbPTM	12522270	ERBB4|Q15303	3gt8-{ CHAIN B }-{ CHAIN C }	B714:VAL	0.50	0.40	0.25	0.0	ABL2|P42684/311	phosphosite	http://mechismo.russelllab.org/contact_hit?id=3459721&pos_a1=264&label_a1=Y264Yp
ABL1|P00519	hsa	Y264Yp	YEGVWKKySLTVAVK	PhosphoELM,PhosphoSitePlus,dbPTM	12522270	ERBB4|Q15303	3gt8-{ CHAIN D }-{ CHAIN A }	D714:VAL	1.65	0.40	0.25	0.2	ABL2|P42684/311	phosphosite	http://mechismo.russelllab.org/contact_hit?id=3459724&pos_a1=264&label_a1=Y264Yp
ABL1|P00519	hsa	Y264Yp	YEGVWKKySLTVAVK	PhosphoELM,PhosphoSitePlus,dbPTM	12522270	EGFR|P00533	3gt8-{ CHAIN A }-{ CHAIN D }	A714:VAL	-0.62	0.40	0.25	-0.1	ABL2|P42684/311	phosphosite	http://mechismo.russelllab.org/contact_hit?id=3459716&pos_a1=264&label_a1=Y264Yp
ABL1|P00519	hsa	Y264Yp	YEGVWKKySLTVAVK	PhosphoELM,PhosphoSitePlus,dbPTM	12522270	EGFR|P00533	3gt8-{ CHAIN D }-{ CHAIN A }	D714:VAL	-0.62	0.40	0.25	-0.1	ABL2|P42684/311	phosphosite	http://mechismo.russelllab.org/contact_hit?id=3459725&pos_a1=264&label_a1=Y264Yp
ABL1|P00519	hsa	Y264Yp	YEGVWKKySLTVAVK	PhosphoELM,PhosphoSitePlus,dbPTM	12522270	EGFR|P00533	3gt8-{ CHAIN D }-{ CHAIN A }	D714:VAL	-0.62	0.40	0.25	-0.1	ABL2|P42684/311	phosphosite	http://mechismo.russelllab.org/contact_hit?id=3459722&pos_a1=264&label_a1=Y264Yp
ABL1|P00519	hsa	Y264Yp	YEGVWKKySLTVAVK	PhosphoELM,PhosphoSitePlus,dbPTM	12522270	EGFR|P00533	3gt8-{ CHAIN B }-{ CHAIN C }	B714:VAL	-1.77	0.40	0.25	-0.2	ABL2|P42684/311	phosphosite	http://mechismo.russelllab.org/contact_hit?id=3459719&pos_a1=264&label_a1=Y264Yp
ABL1|P00519	hsa	Y264Yp	YEGVWKKySLTVAVK	PhosphoELM,PhosphoSitePlus,dbPTM	12522270	FYN|P06241	3v8t-{ CHAIN A }-{ CHAIN B }	A385:LYS	4.03	0.40	0.25	0.4	ABL2|P42684/311	phosphosite	http://mechismo.russelllab.org/contact_hit?id=3459430&pos_a1=264&label_a1=Y264Yp
ABL1|P00519	hsa	Y264Yp	YEGVWKKySLTVAVK	PhosphoELM,PhosphoSitePlus,dbPTM	12522270	FYN|P06241	3v5j-{ CHAIN B }-{ CHAIN A }	B385:LYS	4.03	0.40	0.25	0.4	ABL2|P42684/311	phosphosite	http://mechismo.russelllab.org/contact_hit?id=3459337&pos_a1=264&label_a1=Y264Yp
ABL1|P00519	hsa	Y264Yp	YEGVWKKySLTVAVK	PhosphoELM,PhosphoSitePlus,dbPTM	12522270	MAP3K10|Q02779	3ppz-{ CHAIN A }-{ CHAIN B }	A571:HIS	0.31	0.36	0.25	0.0	ABL2|P42684/311	phosphosite	http://mechismo.russelllab.org/contact_hit?id=48322&pos_a1=264&label_a1=Y264Yp
ABL1|P00519	hsa	Y264Yp	YEGVWKKySLTVAVK	PhosphoELM,PhosphoSitePlus,dbPTM	12522270	LRRK1|Q38SD2	3ppz-{ CHAIN A }-{ CHAIN B }	A571:HIS	1.67	0.27	0.25	0.1	ABL2|P42684/311	phosphosite	http://mechismo.russelllab.org/contact_hit?id=48200&pos_a1=264&label_a1=Y264Yp
ABL1|P00519	hsa	Y128Yp	SLEKHSWyHGPVSRN	PhosphoSitePlus,UniProt,dbPTM		ABL2|P42684	1k9a-{ A 77 _ to A 177 _ }-{ A 178 _ to A 450 _ }	A83:PHE	-1.39	0.44	0.73	-0.5	ABL2|P42684/175	phosphosite	http://mechismo.russelllab.org/contact_hit?id=3454176&pos_a1=128&label_a1=Y128Yp
ABL1|P00519	hsa	Y128Yp	SLEKHSWyHGPVSRN	PhosphoSitePlus,UniProt,dbPTM		ABL2|P42684	1k9a-{ E 77 _ to E 177 _ }-{ E 178 _ to E 450 _ }	E83:PHE	-1.39	0.44	0.73	-0.5	ABL2|P42684/175	phosphosite	http://mechismo.russelllab.org/contact_hit?id=3454230&pos_a1=128&label_a1=Y128Yp
ABL1|P00519	hsa	Y128Yp	SLEKHSWyHGPVSRN	PhosphoSitePlus,UniProt,dbPTM		LYN|P07948	1k9a-{ A 77 _ to A 177 _ }-{ A 178 _ to A 450 _ }	A83:PHE	3.12	0.44	0.73	1.0	ABL2|P42684/175	phosphosite	http://mechismo.russelllab.org/contact_hit?id=3454169&pos_a1=128&label_a1=Y128Yp
ABL1|P00519	hsa	Y128Yp	SLEKHSWyHGPVSRN	PhosphoSitePlus,UniProt,dbPTM		ABL1|P00519	1k9a-{ E 77 _ to E 177 _ }-{ E 178 _ to E 450 _ }	E83:PHE	-1.02	0.44	0.73	-0.3	ABL2|P42684/175	phosphosite	http://mechismo.russelllab.org/contact_hit?id=3454229&pos_a1=128&label_a1=Y128Yp
ABL1|P00519	hsa	Y128Yp	SLEKHSWyHGPVSRN	PhosphoSitePlus,UniProt,dbPTM		ABL1|P00519	1k9a-{ E 77 _ to E 177 _ }-{ E 178 _ to E 450 _ }	E83:PHE	-1.02	0.44	0.73	-0.3	ABL2|P42684/175	phosphosite	http://mechismo.russelllab.org/contact_hit?id=3581395&pos_a1=128&label_a1=Y128Yp
ABL1|P00519	hsa	Y128Yp	SLEKHSWyHGPVSRN	PhosphoSitePlus,UniProt,dbPTM		LYN|P07948	1k9a-{ E 77 _ to E 177 _ }-{ E 178 _ to E 450 _ }	E83:PHE	3.12	0.44	0.73	1.0	ABL2|P42684/175	phosphosite	http://mechismo.russelllab.org/contact_hit?id=3454219&pos_a1=128&label_a1=Y128Yp
ABL1|P00519	hsa	Y128Yp	SLEKHSWyHGPVSRN	PhosphoSitePlus,UniProt,dbPTM		FGR|P09769	1k9a-{ E 77 _ to E 177 _ }-{ E 178 _ to E 450 _ }	E83:PHE	3.12	0.44	0.73	1.0	ABL2|P42684/175	phosphosite	http://mechismo.russelllab.org/contact_hit?id=3454225&pos_a1=128&label_a1=Y128Yp
ABL1|P00519	hsa	Y128Yp	SLEKHSWyHGPVSRN	PhosphoSitePlus,UniProt,dbPTM		ABL1|P00519	1k9a-{ A 77 _ to A 177 _ }-{ A 178 _ to A 450 _ }	A83:PHE	-1.02	0.44	0.73	-0.3	ABL2|P42684/175	phosphosite	http://mechismo.russelllab.org/contact_hit?id=3454175&pos_a1=128&label_a1=Y128Yp
ABL1|P00519	hsa	Y128Yp	SLEKHSWyHGPVSRN	PhosphoSitePlus,UniProt,dbPTM		ABL1|P00519	1k9a-{ A 77 _ to A 177 _ }-{ A 178 _ to A 450 _ }	A83:PHE	-1.02	0.44	0.73	-0.3	ABL2|P42684/175	phosphosite	http://mechismo.russelllab.org/contact_hit?id=3581391&pos_a1=128&label_a1=Y128Yp
ABL1|P00519	hsa	Y128Yp	SLEKHSWyHGPVSRN	PhosphoSitePlus,UniProt,dbPTM		SRC|P12931	1k9a-{ E 77 _ to E 177 _ }-{ E 178 _ to E 450 _ }	E83:PHE	3.12	0.44	0.73	1.0	ABL2|P42684/175	phosphosite	http://mechismo.russelllab.org/contact_hit?id=3454223&pos_a1=128&label_a1=Y128Yp
ABL1|P00519	hsa	Y128Yp	SLEKHSWyHGPVSRN	PhosphoSitePlus,UniProt,dbPTM		LCK|P06239	1k9a-{ A 77 _ to A 177 _ }-{ A 178 _ to A 450 _ }	A83:PHE	3.12	0.43	0.73	1.0	ABL2|P42684/175	phosphosite	http://mechismo.russelllab.org/contact_hit?id=3454168&pos_a1=128&label_a1=Y128Yp
ABL1|P00519	hsa	Y128Yp	SLEKHSWyHGPVSRN	PhosphoSitePlus,UniProt,dbPTM		LCK|P06239	1k9a-{ E 77 _ to E 177 _ }-{ E 178 _ to E 450 _ }	E83:PHE	3.12	0.43	0.73	1.0	ABL2|P42684/175	phosphosite	http://mechismo.russelllab.org/contact_hit?id=3454218&pos_a1=128&label_a1=Y128Yp
ABL1|P00519	hsa	Y128Yp	SLEKHSWyHGPVSRN	PhosphoSitePlus,UniProt,dbPTM		FYN|P06241	1k9a-{ E 77 _ to E 177 _ }-{ E 178 _ to E 450 _ }	E83:PHE	3.12	0.42	0.73	1.0	ABL2|P42684/175	phosphosite	http://mechismo.russelllab.org/contact_hit?id=3454228&pos_a1=128&label_a1=Y128Yp
ABL1|P00519	hsa	Y128Yp	SLEKHSWyHGPVSRN	PhosphoSitePlus,UniProt,dbPTM		HCK|P08631	1k9a-{ A 77 _ to A 177 _ }-{ A 178 _ to A 450 _ }	A83:PHE	3.12	0.42	0.73	1.0	ABL2|P42684/175	phosphosite	http://mechismo.russelllab.org/contact_hit?id=3454167&pos_a1=128&label_a1=Y128Yp
ABL1|P00519	hsa	Y128Yp	SLEKHSWyHGPVSRN	PhosphoSitePlus,UniProt,dbPTM		HCK|P08631	1k9a-{ E 77 _ to E 177 _ }-{ E 178 _ to E 450 _ }	E83:PHE	3.12	0.42	0.73	1.0	ABL2|P42684/175	phosphosite	http://mechismo.russelllab.org/contact_hit?id=3454217&pos_a1=128&label_a1=Y128Yp
ABL1|P00519	hsa	Y128Yp	SLEKHSWyHGPVSRN	PhosphoSitePlus,UniProt,dbPTM		YES1|P07947	1k9a-{ E 77 _ to E 177 _ }-{ E 178 _ to E 450 _ }	E83:PHE	-1.39	0.42	0.73	-0.4	ABL2|P42684/175	phosphosite	http://mechismo.russelllab.org/contact_hit?id=3454224&pos_a1=128&label_a1=Y128Yp
ABL1|P00519	hsa	Y128Yp	SLEKHSWyHGPVSRN	PhosphoSitePlus,UniProt,dbPTM		PTPN11|Q06124	2shp-{ A 2 _ to A 110 _ }-{ A 219 _ to A 525 _ }	A7:PHE	-1.02	0.40	0.73	-0.3	ABL2|P42684/175	phosphosite	http://mechismo.russelllab.org/contact_hit?id=48568&pos_a1=128&label_a1=Y128Yp
ABL1|P00519	hsa	Y128Yp	SLEKHSWyHGPVSRN	PhosphoSitePlus,UniProt,dbPTM		PTPN6|P29350	2shp-{ A 2 _ to A 110 _ }-{ A 219 _ to A 525 _ }	A7:PHE	-1.02	0.40	0.73	-0.3	ABL2|P42684/175	phosphosite	http://mechismo.russelllab.org/contact_hit?id=48551&pos_a1=128&label_a1=Y128Yp
ABL1|P00519	hsa	Y128Yp	SLEKHSWyHGPVSRN	PhosphoSitePlus,UniProt,dbPTM		PIK3R2|O00459	3n84-{ CHAIN D }-{ CHAIN B }	D61:PHE	-0.14	0.36	0.73	-0.0	ABL2|P42684/175	phosphosite	http://mechismo.russelllab.org/contact_hit?id=48704&pos_a1=128&label_a1=Y128Yp
ABL1|P00519	hsa	Y128Yp	SLEKHSWyHGPVSRN	PhosphoSitePlus,UniProt,dbPTM		GRB2|P62993	1gri-{ CHAIN A }-{ B 157 _ to B 217 _ }	A61:PHE	1.67	0.35	0.73	0.4	ABL2|P42684/175	phosphosite	http://mechismo.russelllab.org/contact_hit?id=48050&pos_a1=128&label_a1=Y128Yp
ABL1|P00519	hsa	Y128Yp	SLEKHSWyHGPVSRN	PhosphoSitePlus,UniProt,dbPTM		NCK1|P16333	1gri-{ CHAIN A }-{ CHAIN B }	A61:PHE	1.67	0.35	0.73	0.4	ABL2|P42684/175	phosphosite	http://mechismo.russelllab.org/contact_hit?id=47894&pos_a1=128&label_a1=Y128Yp
ABL1|P00519	hsa	Y128Yp	SLEKHSWyHGPVSRN	PhosphoSitePlus,UniProt,dbPTM		CRK|P46108	1gri-{ A 57 _ to A 156 _ }-{ CHAIN B }	A61:PHE	1.67	0.30	0.73	0.4	ABL2|P42684/175	phosphosite	http://mechismo.russelllab.org/contact_hit?id=48008&pos_a1=128&label_a1=Y128Yp
ABL1|P00519	hsa	Y128Yp	SLEKHSWyHGPVSRN	PhosphoSitePlus,UniProt,dbPTM		VAV1|P15498	1gri-{ CHAIN A }-{ CHAIN B }	A61:PHE	0.77	0.27	0.73	0.2	ABL2|P42684/175	phosphosite	http://mechismo.russelllab.org/contact_hit?id=48789&pos_a1=128&label_a1=Y128Yp
ABL1|P00519	hsa	Y128Yp	SLEKHSWyHGPVSRN	PhosphoSitePlus,UniProt,dbPTM		CRKL|P46109	1gri-{ A 57 _ to A 156 _ }-{ CHAIN B }	A61:PHE	1.67	0.27	0.73	0.3	ABL2|P42684/175	phosphosite	http://mechismo.russelllab.org/contact_hit?id=48025&pos_a1=128&label_a1=Y128Yp
ABL1|P00519	hsa	Y128Yp	SLEKHSWyHGPVSRN	PhosphoSitePlus,UniProt,dbPTM		CD2AP|Q9Y5K6	1gri-{ CHAIN A }-{ CHAIN B }	A61:PHE	1.67	0.23	0.73	0.3	ABL2|P42684/175	phosphosite	http://mechismo.russelllab.org/contact_hit?id=48105&pos_a1=128&label_a1=Y128Yp
ABL1|P00519	hsa	Y115Yp	QGWVPSNyITPVNSL	PhosphoSitePlus,UniProt,dbPTM	12522270,16497976,18691976	CRK|P46108	1ju5-{ CHAIN C }-{ CHAIN A }	C115:TYR	-2.30	1.00	0.79	-1.8	ABL2|P42684/162	phosphosite	http://mechismo.russelllab.org/contact_hit?id=3453401&pos_a1=115&label_a1=Y115Yp
ABL1|P00519	hsa	Y115Yp	QGWVPSNyITPVNSL	PhosphoSitePlus,UniProt,dbPTM	12522270,16497976,18691976	CRK|P46108	1ju5-{ CHAIN C }-{ CHAIN A }	C115:TYR	-2.30	1.00	0.79	-1.8	ABL2|P42684/162	phosphosite	http://mechismo.russelllab.org/contact_hit?id=48007&pos_a1=115&label_a1=Y115Yp
ABL1|P00519	hsa	Y115Yp	QGWVPSNyITPVNSL	PhosphoSitePlus,UniProt,dbPTM	12522270,16497976,18691976	ABL1|P00519	1opl-{ A 81 _ to A 139 _ }-{ A 241 _ to A 531 _ }	A134:TYR	-0.01	1.00	0.79	-0.0	ABL2|P42684/162	phosphosite	http://mechismo.russelllab.org/contact_hit?id=3453399&pos_a1=115&label_a1=Y115Yp
ABL1|P00519	hsa	Y115Yp	QGWVPSNyITPVNSL	PhosphoSitePlus,UniProt,dbPTM	12522270,16497976,18691976	ABL1|P00519	1opl-{ A 81 _ to A 139 _ }-{ A 241 _ to A 531 _ }	A134:TYR	-0.01	1.00	0.79	-0.0	ABL2|P42684/162	phosphosite	http://mechismo.russelllab.org/contact_hit?id=3581277&pos_a1=115&label_a1=Y115Yp
ABL1|P00519	hsa	Y115Yp	QGWVPSNyITPVNSL	PhosphoSitePlus,UniProt,dbPTM	12522270,16497976,18691976	ABL1|P00519	2fo0-{ A 76 _ to A 138 _ }-{ A 241 _ to A 530 _ }	A134:TYR	-0.01	1.00	0.79	-0.0	ABL2|P42684/162	phosphosite	http://mechismo.russelllab.org/contact_hit?id=3581273&pos_a1=115&label_a1=Y115Yp
ABL1|P00519	hsa	Y115Yp	QGWVPSNyITPVNSL	PhosphoSitePlus,UniProt,dbPTM	12522270,16497976,18691976	ABL1|P00519	2fo0-{ A 76 _ to A 138 _ }-{ A 241 _ to A 530 _ }	A134:TYR	-0.01	1.00	0.79	-0.0	ABL2|P42684/162	phosphosite	http://mechismo.russelllab.org/contact_hit?id=3453179&pos_a1=115&label_a1=Y115Yp
ABL1|P00519	hsa	Y115Yp	QGWVPSNyITPVNSL	PhosphoSitePlus,UniProt,dbPTM	12522270,16497976,18691976	ABL1|P00519	1opk-{ A 83 _ to A 139 _ }-{ A 241 _ to A 531 _ }	A134:TYR	-0.01	0.99	0.79	-0.0	ABL2|P42684/162	phosphosite	http://mechismo.russelllab.org/contact_hit?id=3453515&pos_a1=115&label_a1=Y115Yp
ABL1|P00519	hsa	Y115Yp	QGWVPSNyITPVNSL	PhosphoSitePlus,UniProt,dbPTM	12522270,16497976,18691976	ABL1|P00519	1opk-{ A 83 _ to A 139 _ }-{ A 241 _ to A 531 _ }	A134:TYR	-0.01	0.99	0.79	-0.0	ABL2|P42684/162	phosphosite	http://mechismo.russelllab.org/contact_hit?id=3581274&pos_a1=115&label_a1=Y115Yp
ABL1|P00519	hsa	Y115Yp	QGWVPSNyITPVNSL	PhosphoSitePlus,UniProt,dbPTM	12522270,16497976,18691976	ABL2|P42684	2fo0-{ A 76 _ to A 138 _ }-{ A 241 _ to A 530 _ }	A134:TYR	-0.01	0.91	0.79	-0.0	ABL2|P42684/162	phosphosite	http://mechismo.russelllab.org/contact_hit?id=3453180&pos_a1=115&label_a1=Y115Yp
ABL1|P00519	hsa	Y115Yp	QGWVPSNyITPVNSL	PhosphoSitePlus,UniProt,dbPTM	12522270,16497976,18691976	ABL2|P42684	1opl-{ A 81 _ to A 139 _ }-{ A 241 _ to A 531 _ }	A134:TYR	-0.01	0.91	0.79	-0.0	ABL2|P42684/162	phosphosite	http://mechismo.russelllab.org/contact_hit?id=3453400&pos_a1=115&label_a1=Y115Yp
ABL1|P00519	hsa	Y115Yp	QGWVPSNyITPVNSL	PhosphoSitePlus,UniProt,dbPTM	12522270,16497976,18691976	ABL2|P42684	1opk-{ A 83 _ to A 139 _ }-{ A 241 _ to A 531 _ }	A134:TYR	-0.01	0.91	0.79	-0.0	ABL2|P42684/162	phosphosite	http://mechismo.russelllab.org/contact_hit?id=3453516&pos_a1=115&label_a1=Y115Yp
ABL1|P00519	hsa	Y115Yp	QGWVPSNyITPVNSL	PhosphoSitePlus,UniProt,dbPTM	12522270,16497976,18691976	YES1|P07947	2fo0-{ A 76 _ to A 138 _ }-{ A 241 _ to A 530 _ }	A134:TYR	1.89	0.49	0.79	0.7	ABL2|P42684/162	phosphosite	http://mechismo.russelllab.org/contact_hit?id=3453176&pos_a1=115&label_a1=Y115Yp
ABL1|P00519	hsa	Y115Yp	QGWVPSNyITPVNSL	PhosphoSitePlus,UniProt,dbPTM	12522270,16497976,18691976	FGR|P09769	2fo0-{ A 76 _ to A 138 _ }-{ A 241 _ to A 530 _ }	A134:TYR	1.89	0.46	0.79	0.7	ABL2|P42684/162	phosphosite	http://mechismo.russelllab.org/contact_hit?id=3453178&pos_a1=115&label_a1=Y115Yp
ABL1|P00519	hsa	Y115Yp	QGWVPSNyITPVNSL	PhosphoSitePlus,UniProt,dbPTM	12522270,16497976,18691976	ABL1|P00519	1ksw-{ A 84 _ to A 145 _ }-{ A 249 _ to A 533 _ }	A136:TYR	-1.16	0.42	0.79	-0.4	ABL2|P42684/162	phosphosite	http://mechismo.russelllab.org/contact_hit?id=3581271&pos_a1=115&label_a1=Y115Yp
ABL1|P00519	hsa	Y115Yp	QGWVPSNyITPVNSL	PhosphoSitePlus,UniProt,dbPTM	12522270,16497976,18691976	ABL1|P00519	2src-{ A 84 _ to A 145 _ }-{ A 249 _ to A 533 _ }	A136:TYR	-1.16	0.42	0.79	-0.4	ABL2|P42684/162	phosphosite	http://mechismo.russelllab.org/contact_hit?id=3581270&pos_a1=115&label_a1=Y115Yp
ABL1|P00519	hsa	Y115Yp	QGWVPSNyITPVNSL	PhosphoSitePlus,UniProt,dbPTM	12522270,16497976,18691976	ABL1|P00519	2src-{ A 84 _ to A 145 _ }-{ A 249 _ to A 533 _ }	A136:TYR	-1.16	0.42	0.79	-0.4	ABL2|P42684/162	phosphosite	http://mechismo.russelllab.org/contact_hit?id=3453937&pos_a1=115&label_a1=Y115Yp
ABL1|P00519	hsa	Y115Yp	QGWVPSNyITPVNSL	PhosphoSitePlus,UniProt,dbPTM	12522270,16497976,18691976	ABL1|P00519	1fmk-{ A 82 _ to A 145 _ }-{ A 249 _ to A 533 _ }	A136:TYR	-0.01	0.42	0.79	-0.0	ABL2|P42684/162	phosphosite	http://mechismo.russelllab.org/contact_hit?id=3453926&pos_a1=115&label_a1=Y115Yp
ABL1|P00519	hsa	Y115Yp	QGWVPSNyITPVNSL	PhosphoSitePlus,UniProt,dbPTM	12522270,16497976,18691976	ABL1|P00519	1fmk-{ A 82 _ to A 145 _ }-{ A 249 _ to A 533 _ }	A136:TYR	-0.01	0.42	0.79	-0.0	ABL2|P42684/162	phosphosite	http://mechismo.russelllab.org/contact_hit?id=3581269&pos_a1=115&label_a1=Y115Yp
ABL1|P00519	hsa	Y115Yp	QGWVPSNyITPVNSL	PhosphoSitePlus,UniProt,dbPTM	12522270,16497976,18691976	ABL1|P00519	1ksw-{ A 84 _ to A 145 _ }-{ A 249 _ to A 533 _ }	A136:TYR	-1.16	0.42	0.79	-0.4	ABL2|P42684/162	phosphosite	http://mechismo.russelllab.org/contact_hit?id=3453949&pos_a1=115&label_a1=Y115Yp
ABL1|P00519	hsa	Y115Yp	QGWVPSNyITPVNSL	PhosphoSitePlus,UniProt,dbPTM	12522270,16497976,18691976	FGR|P09769	2src-{ A 84 _ to A 145 _ }-{ A 249 _ to A 533 _ }	A136:TYR	0.74	0.42	0.79	0.2	ABL2|P42684/162	phosphosite	http://mechismo.russelllab.org/contact_hit?id=3453940&pos_a1=115&label_a1=Y115Yp
ABL1|P00519	hsa	Y115Yp	QGWVPSNyITPVNSL	PhosphoSitePlus,UniProt,dbPTM	12522270,16497976,18691976	FGR|P09769	1fmk-{ A 82 _ to A 145 _ }-{ A 249 _ to A 533 _ }	A136:TYR	1.89	0.42	0.79	0.6	ABL2|P42684/162	phosphosite	http://mechismo.russelllab.org/contact_hit?id=3453928&pos_a1=115&label_a1=Y115Yp
ABL1|P00519	hsa	Y115Yp	QGWVPSNyITPVNSL	PhosphoSitePlus,UniProt,dbPTM	12522270,16497976,18691976	FGR|P09769	1ksw-{ A 84 _ to A 145 _ }-{ A 249 _ to A 533 _ }	A136:TYR	0.74	0.42	0.79	0.2	ABL2|P42684/162	phosphosite	http://mechismo.russelllab.org/contact_hit?id=3453951&pos_a1=115&label_a1=Y115Yp
ABL1|P00519	hsa	Y115Yp	QGWVPSNyITPVNSL	PhosphoSitePlus,UniProt,dbPTM	12522270,16497976,18691976	HCK|P08631	2src-{ A 84 _ to A 145 _ }-{ A 249 _ to A 533 _ }	A136:TYR	-1.15	0.42	0.79	-0.4	ABL2|P42684/162	phosphosite	http://mechismo.russelllab.org/contact_hit?id=3453939&pos_a1=115&label_a1=Y115Yp
ABL1|P00519	hsa	Y115Yp	QGWVPSNyITPVNSL	PhosphoSitePlus,UniProt,dbPTM	12522270,16497976,18691976	ABL2|P42684	2src-{ A 84 _ to A 145 _ }-{ A 249 _ to A 533 _ }	A136:TYR	-1.16	0.42	0.79	-0.4	ABL2|P42684/162	phosphosite	http://mechismo.russelllab.org/contact_hit?id=3453938&pos_a1=115&label_a1=Y115Yp
ABL1|P00519	hsa	Y115Yp	QGWVPSNyITPVNSL	PhosphoSitePlus,UniProt,dbPTM	12522270,16497976,18691976	ABL2|P42684	1ksw-{ A 84 _ to A 145 _ }-{ A 249 _ to A 533 _ }	A136:TYR	-1.16	0.42	0.79	-0.4	ABL2|P42684/162	phosphosite	http://mechismo.russelllab.org/contact_hit?id=3453950&pos_a1=115&label_a1=Y115Yp
ABL1|P00519	hsa	Y115Yp	QGWVPSNyITPVNSL	PhosphoSitePlus,UniProt,dbPTM	12522270,16497976,18691976	ABL2|P42684	1fmk-{ A 82 _ to A 145 _ }-{ A 249 _ to A 533 _ }	A136:TYR	-0.01	0.42	0.79	-0.0	ABL2|P42684/162	phosphosite	http://mechismo.russelllab.org/contact_hit?id=3453927&pos_a1=115&label_a1=Y115Yp
ABL1|P00519	hsa	Y115Yp	QGWVPSNyITPVNSL	PhosphoSitePlus,UniProt,dbPTM	12522270,16497976,18691976	SRC|P12931	1ksw-{ A 84 _ to A 145 _ }-{ A 249 _ to A 533 _ }	A136:TYR	0.74	0.42	0.79	0.2	ABL2|P42684/162	phosphosite	http://mechismo.russelllab.org/contact_hit?id=3453952&pos_a1=115&label_a1=Y115Yp
ABL1|P00519	hsa	Y115Yp	QGWVPSNyITPVNSL	PhosphoSitePlus,UniProt,dbPTM	12522270,16497976,18691976	SRC|P12931	2src-{ A 84 _ to A 145 _ }-{ A 249 _ to A 533 _ }	A136:TYR	0.74	0.42	0.79	0.2	ABL2|P42684/162	phosphosite	http://mechismo.russelllab.org/contact_hit?id=3453941&pos_a1=115&label_a1=Y115Yp
ABL1|P00519	hsa	Y115Yp	QGWVPSNyITPVNSL	PhosphoSitePlus,UniProt,dbPTM	12522270,16497976,18691976	SRC|P12931	1fmk-{ A 82 _ to A 145 _ }-{ A 249 _ to A 533 _ }	A136:TYR	1.89	0.42	0.79	0.6	ABL2|P42684/162	phosphosite	http://mechismo.russelllab.org/contact_hit?id=3453929&pos_a1=115&label_a1=Y115Yp
ABL1|P00519	hsa	Y115Yp	QGWVPSNyITPVNSL	PhosphoSitePlus,UniProt,dbPTM	12522270,16497976,18691976	YES1|P07947	1ksw-{ A 84 _ to A 145 _ }-{ A 249 _ to A 533 _ }	A136:TYR	0.74	0.42	0.79	0.2	ABL2|P42684/162	phosphosite	http://mechismo.russelllab.org/contact_hit?id=3453953&pos_a1=115&label_a1=Y115Yp
ABL1|P00519	hsa	Y115Yp	QGWVPSNyITPVNSL	PhosphoSitePlus,UniProt,dbPTM	12522270,16497976,18691976	YES1|P07947	1fmk-{ A 82 _ to A 145 _ }-{ A 249 _ to A 533 _ }	A136:TYR	1.89	0.42	0.79	0.6	ABL2|P42684/162	phosphosite	http://mechismo.russelllab.org/contact_hit?id=3453930&pos_a1=115&label_a1=Y115Yp
ABL1|P00519	hsa	Y115Yp	QGWVPSNyITPVNSL	PhosphoSitePlus,UniProt,dbPTM	12522270,16497976,18691976	YES1|P07947	2src-{ A 84 _ to A 145 _ }-{ A 249 _ to A 533 _ }	A136:TYR	0.74	0.42	0.79	0.2	ABL2|P42684/162	phosphosite	http://mechismo.russelllab.org/contact_hit?id=3453942&pos_a1=115&label_a1=Y115Yp
ABL1|P00519	hsa	Y115Yp	QGWVPSNyITPVNSL	PhosphoSitePlus,UniProt,dbPTM	12522270,16497976,18691976	LCK|P06239	1x27-{ CHAIN A }-{ CHAIN E }	A115:PHE	2.67	0.41	0.79	0.9	ABL2|P42684/162	phosphosite	http://mechismo.russelllab.org/contact_hit?id=3453528&pos_a1=115&label_a1=Y115Yp
ABL1|P00519	hsa	Y115Yp	QGWVPSNyITPVNSL	PhosphoSitePlus,UniProt,dbPTM	12522270,16497976,18691976	LCK|P06239	1x27-{ CHAIN E }-{ CHAIN A }	E115:PHE	2.67	0.41	0.79	0.9	ABL2|P42684/162	phosphosite	http://mechismo.russelllab.org/contact_hit?id=3453644&pos_a1=115&label_a1=Y115Yp
ABL1|P00519	hsa	Y115Yp	QGWVPSNyITPVNSL	PhosphoSitePlus,UniProt,dbPTM	12522270,16497976,18691976	LCK|P06239	1x27-{ CHAIN B }-{ CHAIN C }	B115:PHE	2.67	0.41	0.79	0.9	ABL2|P42684/162	phosphosite	http://mechismo.russelllab.org/contact_hit?id=3453557&pos_a1=115&label_a1=Y115Yp
ABL1|P00519	hsa	Y115Yp	QGWVPSNyITPVNSL	PhosphoSitePlus,UniProt,dbPTM	12522270,16497976,18691976	LCK|P06239	1x27-{ CHAIN C }-{ CHAIN B }	C115:PHE	2.67	0.41	0.79	0.9	ABL2|P42684/162	phosphosite	http://mechismo.russelllab.org/contact_hit?id=3453585&pos_a1=115&label_a1=Y115Yp
ABL1|P00519	hsa	Y115Yp	QGWVPSNyITPVNSL	PhosphoSitePlus,UniProt,dbPTM	12522270,16497976,18691976	LCK|P06239	1x27-{ CHAIN D }-{ CHAIN F }	D115:PHE	2.67	0.41	0.79	0.9	ABL2|P42684/162	phosphosite	http://mechismo.russelllab.org/contact_hit?id=3453626&pos_a1=115&label_a1=Y115Yp
ABL1|P00519	hsa	Y115Yp	QGWVPSNyITPVNSL	PhosphoSitePlus,UniProt,dbPTM	12522270,16497976,18691976	LCK|P06239	1x27-{ CHAIN F }-{ CHAIN D }	F115:PHE	2.67	0.41	0.79	0.9	ABL2|P42684/162	phosphosite	http://mechismo.russelllab.org/contact_hit?id=3453686&pos_a1=115&label_a1=Y115Yp
ABL1|P00519	hsa	Y115Yp	QGWVPSNyITPVNSL	PhosphoSitePlus,UniProt,dbPTM	12522270,16497976,18691976	LCK|P06239	1x27-{ CHAIN B }-{ CHAIN C }	B115:PHE	2.67	0.41	0.79	0.9	ABL2|P42684/162	phosphosite	http://mechismo.russelllab.org/contact_hit?id=3453552&pos_a1=115&label_a1=Y115Yp
ABL1|P00519	hsa	Y115Yp	QGWVPSNyITPVNSL	PhosphoSitePlus,UniProt,dbPTM	12522270,16497976,18691976	LCK|P06239	1x27-{ CHAIN C }-{ CHAIN B }	C115:PHE	2.67	0.41	0.79	0.9	ABL2|P42684/162	phosphosite	http://mechismo.russelllab.org/contact_hit?id=3453580&pos_a1=115&label_a1=Y115Yp
ABL1|P00519	hsa	Y115Yp	QGWVPSNyITPVNSL	PhosphoSitePlus,UniProt,dbPTM	12522270,16497976,18691976	ABL1|P00519	1x27-{ CHAIN E }-{ CHAIN A }	E115:PHE	5.21	0.41	0.79	1.7	ABL2|P42684/162	phosphosite	http://mechismo.russelllab.org/contact_hit?id=3581247&pos_a1=115&label_a1=Y115Yp
ABL1|P00519	hsa	Y115Yp	QGWVPSNyITPVNSL	PhosphoSitePlus,UniProt,dbPTM	12522270,16497976,18691976	ABL1|P00519	1x27-{ CHAIN D }-{ CHAIN F }	D115:PHE	5.21	0.41	0.79	1.7	ABL2|P42684/162	phosphosite	http://mechismo.russelllab.org/contact_hit?id=3453620&pos_a1=115&label_a1=Y115Yp
ABL1|P00519	hsa	Y115Yp	QGWVPSNyITPVNSL	PhosphoSitePlus,UniProt,dbPTM	12522270,16497976,18691976	ABL1|P00519	1x27-{ CHAIN A }-{ CHAIN E }	A115:PHE	5.21	0.41	0.79	1.7	ABL2|P42684/162	phosphosite	http://mechismo.russelllab.org/contact_hit?id=3581252&pos_a1=115&label_a1=Y115Yp
ABL1|P00519	hsa	Y115Yp	QGWVPSNyITPVNSL	PhosphoSitePlus,UniProt,dbPTM	12522270,16497976,18691976	ABL1|P00519	1x27-{ CHAIN A }-{ CHAIN E }	A115:PHE	5.21	0.41	0.79	1.7	ABL2|P42684/162	phosphosite	http://mechismo.russelllab.org/contact_hit?id=3453522&pos_a1=115&label_a1=Y115Yp
ABL1|P00519	hsa	Y115Yp	QGWVPSNyITPVNSL	PhosphoSitePlus,UniProt,dbPTM	12522270,16497976,18691976	ABL1|P00519	1x27-{ CHAIN C }-{ CHAIN B }	C115:PHE	5.21	0.41	0.79	1.7	ABL2|P42684/162	phosphosite	http://mechismo.russelllab.org/contact_hit?id=3453581&pos_a1=115&label_a1=Y115Yp
ABL1|P00519	hsa	Y115Yp	QGWVPSNyITPVNSL	PhosphoSitePlus,UniProt,dbPTM	12522270,16497976,18691976	ABL1|P00519	1x27-{ CHAIN F }-{ CHAIN D }	F115:PHE	5.21	0.41	0.79	1.7	ABL2|P42684/162	phosphosite	http://mechismo.russelllab.org/contact_hit?id=3453680&pos_a1=115&label_a1=Y115Yp
ABL1|P00519	hsa	Y115Yp	QGWVPSNyITPVNSL	PhosphoSitePlus,UniProt,dbPTM	12522270,16497976,18691976	ABL1|P00519	1x27-{ CHAIN B }-{ CHAIN C }	B115:PHE	5.21	0.41	0.79	1.7	ABL2|P42684/162	phosphosite	http://mechismo.russelllab.org/contact_hit?id=3453553&pos_a1=115&label_a1=Y115Yp
ABL1|P00519	hsa	Y115Yp	QGWVPSNyITPVNSL	PhosphoSitePlus,UniProt,dbPTM	12522270,16497976,18691976	ABL1|P00519	1x27-{ CHAIN B }-{ CHAIN C }	B115:PHE	5.21	0.41	0.79	1.7	ABL2|P42684/162	phosphosite	http://mechismo.russelllab.org/contact_hit?id=3581250&pos_a1=115&label_a1=Y115Yp
ABL1|P00519	hsa	Y115Yp	QGWVPSNyITPVNSL	PhosphoSitePlus,UniProt,dbPTM	12522270,16497976,18691976	ABL1|P00519	1x27-{ CHAIN F }-{ CHAIN D }	F115:PHE	5.21	0.41	0.79	1.7	ABL2|P42684/162	phosphosite	http://mechismo.russelllab.org/contact_hit?id=3581251&pos_a1=115&label_a1=Y115Yp
ABL1|P00519	hsa	Y115Yp	QGWVPSNyITPVNSL	PhosphoSitePlus,UniProt,dbPTM	12522270,16497976,18691976	ABL1|P00519	1x27-{ CHAIN E }-{ CHAIN A }	E115:PHE	5.21	0.41	0.79	1.7	ABL2|P42684/162	phosphosite	http://mechismo.russelllab.org/contact_hit?id=3453638&pos_a1=115&label_a1=Y115Yp
ABL1|P00519	hsa	Y115Yp	QGWVPSNyITPVNSL	PhosphoSitePlus,UniProt,dbPTM	12522270,16497976,18691976	ABL1|P00519	1x27-{ CHAIN D }-{ CHAIN F }	D115:PHE	5.21	0.41	0.79	1.7	ABL2|P42684/162	phosphosite	http://mechismo.russelllab.org/contact_hit?id=3581254&pos_a1=115&label_a1=Y115Yp
ABL1|P00519	hsa	Y115Yp	QGWVPSNyITPVNSL	PhosphoSitePlus,UniProt,dbPTM	12522270,16497976,18691976	ABL1|P00519	1x27-{ CHAIN C }-{ CHAIN B }	C115:PHE	5.21	0.41	0.79	1.7	ABL2|P42684/162	phosphosite	http://mechismo.russelllab.org/contact_hit?id=3581249&pos_a1=115&label_a1=Y115Yp
ABL1|P00519	hsa	Y115Yp	QGWVPSNyITPVNSL	PhosphoSitePlus,UniProt,dbPTM	12522270,16497976,18691976	FGR|P09769	1x27-{ CHAIN F }-{ CHAIN D }	F115:PHE	2.07	0.41	0.79	0.7	ABL2|P42684/162	phosphosite	http://mechismo.russelllab.org/contact_hit?id=3453683&pos_a1=115&label_a1=Y115Yp
ABL1|P00519	hsa	Y115Yp	QGWVPSNyITPVNSL	PhosphoSitePlus,UniProt,dbPTM	12522270,16497976,18691976	FGR|P09769	1x27-{ CHAIN B }-{ CHAIN C }	B115:PHE	2.07	0.41	0.79	0.7	ABL2|P42684/162	phosphosite	http://mechismo.russelllab.org/contact_hit?id=3453549&pos_a1=115&label_a1=Y115Yp
ABL1|P00519	hsa	Y115Yp	QGWVPSNyITPVNSL	PhosphoSitePlus,UniProt,dbPTM	12522270,16497976,18691976	FGR|P09769	1x27-{ CHAIN D }-{ CHAIN F }	D115:PHE	2.07	0.41	0.79	0.7	ABL2|P42684/162	phosphosite	http://mechismo.russelllab.org/contact_hit?id=3453623&pos_a1=115&label_a1=Y115Yp
ABL1|P00519	hsa	Y115Yp	QGWVPSNyITPVNSL	PhosphoSitePlus,UniProt,dbPTM	12522270,16497976,18691976	FGR|P09769	1x27-{ CHAIN A }-{ CHAIN E }	A115:PHE	2.07	0.41	0.79	0.7	ABL2|P42684/162	phosphosite	http://mechismo.russelllab.org/contact_hit?id=3453525&pos_a1=115&label_a1=Y115Yp
ABL1|P00519	hsa	Y115Yp	QGWVPSNyITPVNSL	PhosphoSitePlus,UniProt,dbPTM	12522270,16497976,18691976	FGR|P09769	1x27-{ CHAIN C }-{ CHAIN B }	C115:PHE	2.07	0.41	0.79	0.7	ABL2|P42684/162	phosphosite	http://mechismo.russelllab.org/contact_hit?id=3453577&pos_a1=115&label_a1=Y115Yp
ABL1|P00519	hsa	Y115Yp	QGWVPSNyITPVNSL	PhosphoSitePlus,UniProt,dbPTM	12522270,16497976,18691976	FGR|P09769	1x27-{ CHAIN E }-{ CHAIN A }	E115:PHE	2.07	0.41	0.79	0.7	ABL2|P42684/162	phosphosite	http://mechismo.russelllab.org/contact_hit?id=3453641&pos_a1=115&label_a1=Y115Yp
ABL1|P00519	hsa	Y115Yp	QGWVPSNyITPVNSL	PhosphoSitePlus,UniProt,dbPTM	12522270,16497976,18691976	LYN|P07948	1x27-{ CHAIN C }-{ CHAIN B }	C115:PHE	2.67	0.41	0.79	0.9	ABL2|P42684/162	phosphosite	http://mechismo.russelllab.org/contact_hit?id=3453584&pos_a1=115&label_a1=Y115Yp
ABL1|P00519	hsa	Y115Yp	QGWVPSNyITPVNSL	PhosphoSitePlus,UniProt,dbPTM	12522270,16497976,18691976	LYN|P07948	1x27-{ CHAIN D }-{ CHAIN F }	D115:PHE	2.67	0.41	0.79	0.9	ABL2|P42684/162	phosphosite	http://mechismo.russelllab.org/contact_hit?id=3453625&pos_a1=115&label_a1=Y115Yp
ABL1|P00519	hsa	Y115Yp	QGWVPSNyITPVNSL	PhosphoSitePlus,UniProt,dbPTM	12522270,16497976,18691976	LYN|P07948	1x27-{ CHAIN F }-{ CHAIN D }	F115:PHE	2.67	0.41	0.79	0.9	ABL2|P42684/162	phosphosite	http://mechismo.russelllab.org/contact_hit?id=3453685&pos_a1=115&label_a1=Y115Yp
ABL1|P00519	hsa	Y115Yp	QGWVPSNyITPVNSL	PhosphoSitePlus,UniProt,dbPTM	12522270,16497976,18691976	LYN|P07948	1x27-{ CHAIN B }-{ CHAIN C }	B115:PHE	2.67	0.41	0.79	0.9	ABL2|P42684/162	phosphosite	http://mechismo.russelllab.org/contact_hit?id=3453556&pos_a1=115&label_a1=Y115Yp
ABL1|P00519	hsa	Y115Yp	QGWVPSNyITPVNSL	PhosphoSitePlus,UniProt,dbPTM	12522270,16497976,18691976	LYN|P07948	1x27-{ CHAIN A }-{ CHAIN E }	A115:PHE	2.67	0.41	0.79	0.9	ABL2|P42684/162	phosphosite	http://mechismo.russelllab.org/contact_hit?id=3453527&pos_a1=115&label_a1=Y115Yp
ABL1|P00519	hsa	Y115Yp	QGWVPSNyITPVNSL	PhosphoSitePlus,UniProt,dbPTM	12522270,16497976,18691976	LYN|P07948	1x27-{ CHAIN E }-{ CHAIN A }	E115:PHE	2.67	0.41	0.79	0.9	ABL2|P42684/162	phosphosite	http://mechismo.russelllab.org/contact_hit?id=3453643&pos_a1=115&label_a1=Y115Yp
ABL1|P00519	hsa	Y115Yp	QGWVPSNyITPVNSL	PhosphoSitePlus,UniProt,dbPTM	12522270,16497976,18691976	HCK|P08631	1x27-{ CHAIN A }-{ CHAIN E }	A115:PHE	2.67	0.41	0.79	0.9	ABL2|P42684/162	phosphosite	http://mechismo.russelllab.org/contact_hit?id=3453530&pos_a1=115&label_a1=Y115Yp
ABL1|P00519	hsa	Y115Yp	QGWVPSNyITPVNSL	PhosphoSitePlus,UniProt,dbPTM	12522270,16497976,18691976	HCK|P08631	1x27-{ CHAIN C }-{ CHAIN B }	C115:PHE	2.67	0.41	0.79	0.9	ABL2|P42684/162	phosphosite	http://mechismo.russelllab.org/contact_hit?id=3453586&pos_a1=115&label_a1=Y115Yp
ABL1|P00519	hsa	Y115Yp	QGWVPSNyITPVNSL	PhosphoSitePlus,UniProt,dbPTM	12522270,16497976,18691976	HCK|P08631	1x27-{ CHAIN F }-{ CHAIN D }	F115:PHE	2.67	0.41	0.79	0.9	ABL2|P42684/162	phosphosite	http://mechismo.russelllab.org/contact_hit?id=3453688&pos_a1=115&label_a1=Y115Yp
ABL1|P00519	hsa	Y115Yp	QGWVPSNyITPVNSL	PhosphoSitePlus,UniProt,dbPTM	12522270,16497976,18691976	HCK|P08631	1x27-{ CHAIN E }-{ CHAIN A }	E115:PHE	2.67	0.41	0.79	0.9	ABL2|P42684/162	phosphosite	http://mechismo.russelllab.org/contact_hit?id=3453646&pos_a1=115&label_a1=Y115Yp
ABL1|P00519	hsa	Y115Yp	QGWVPSNyITPVNSL	PhosphoSitePlus,UniProt,dbPTM	12522270,16497976,18691976	HCK|P08631	1x27-{ CHAIN B }-{ CHAIN C }	B115:PHE	2.67	0.41	0.79	0.9	ABL2|P42684/162	phosphosite	http://mechismo.russelllab.org/contact_hit?id=3453558&pos_a1=115&label_a1=Y115Yp
ABL1|P00519	hsa	Y115Yp	QGWVPSNyITPVNSL	PhosphoSitePlus,UniProt,dbPTM	12522270,16497976,18691976	HCK|P08631	1x27-{ CHAIN D }-{ CHAIN F }	D115:PHE	2.67	0.41	0.79	0.9	ABL2|P42684/162	phosphosite	http://mechismo.russelllab.org/contact_hit?id=3453628&pos_a1=115&label_a1=Y115Yp
ABL1|P00519	hsa	Y115Yp	QGWVPSNyITPVNSL	PhosphoSitePlus,UniProt,dbPTM	12522270,16497976,18691976	SRC|P12931	1x27-{ CHAIN A }-{ CHAIN E }	A115:PHE	2.07	0.41	0.79	0.7	ABL2|P42684/162	phosphosite	http://mechismo.russelllab.org/contact_hit?id=3453533&pos_a1=115&label_a1=Y115Yp
ABL1|P00519	hsa	Y115Yp	QGWVPSNyITPVNSL	PhosphoSitePlus,UniProt,dbPTM	12522270,16497976,18691976	SRC|P12931	1x27-{ CHAIN C }-{ CHAIN B }	C115:PHE	2.07	0.41	0.79	0.7	ABL2|P42684/162	phosphosite	http://mechismo.russelllab.org/contact_hit?id=3453589&pos_a1=115&label_a1=Y115Yp
ABL1|P00519	hsa	Y115Yp	QGWVPSNyITPVNSL	PhosphoSitePlus,UniProt,dbPTM	12522270,16497976,18691976	SRC|P12931	1x27-{ CHAIN E }-{ CHAIN A }	E115:PHE	2.07	0.41	0.79	0.7	ABL2|P42684/162	phosphosite	http://mechismo.russelllab.org/contact_hit?id=3453649&pos_a1=115&label_a1=Y115Yp
ABL1|P00519	hsa	Y115Yp	QGWVPSNyITPVNSL	PhosphoSitePlus,UniProt,dbPTM	12522270,16497976,18691976	SRC|P12931	1x27-{ CHAIN F }-{ CHAIN D }	F115:PHE	2.07	0.41	0.79	0.7	ABL2|P42684/162	phosphosite	http://mechismo.russelllab.org/contact_hit?id=3453691&pos_a1=115&label_a1=Y115Yp
ABL1|P00519	hsa	Y115Yp	QGWVPSNyITPVNSL	PhosphoSitePlus,UniProt,dbPTM	12522270,16497976,18691976	SRC|P12931	1x27-{ CHAIN B }-{ CHAIN C }	B115:PHE	2.07	0.41	0.79	0.7	ABL2|P42684/162	phosphosite	http://mechismo.russelllab.org/contact_hit?id=3453561&pos_a1=115&label_a1=Y115Yp
ABL1|P00519	hsa	Y115Yp	QGWVPSNyITPVNSL	PhosphoSitePlus,UniProt,dbPTM	12522270,16497976,18691976	SRC|P12931	1x27-{ CHAIN D }-{ CHAIN F }	D115:PHE	2.07	0.41	0.79	0.7	ABL2|P42684/162	phosphosite	http://mechismo.russelllab.org/contact_hit?id=3453631&pos_a1=115&label_a1=Y115Yp
ABL1|P00519	hsa	Y115Yp	QGWVPSNyITPVNSL	PhosphoSitePlus,UniProt,dbPTM	12522270,16497976,18691976	FYN|P06241	1x27-{ CHAIN C }-{ CHAIN B }	C115:PHE	2.07	0.41	0.79	0.7	ABL2|P42684/162	phosphosite	http://mechismo.russelllab.org/contact_hit?id=3453578&pos_a1=115&label_a1=Y115Yp
ABL1|P00519	hsa	Y115Yp	QGWVPSNyITPVNSL	PhosphoSitePlus,UniProt,dbPTM	12522270,16497976,18691976	FYN|P06241	1x27-{ CHAIN B }-{ CHAIN C }	B115:PHE	2.07	0.41	0.79	0.7	ABL2|P42684/162	phosphosite	http://mechismo.russelllab.org/contact_hit?id=3453550&pos_a1=115&label_a1=Y115Yp
ABL1|P00519	hsa	Y115Yp	QGWVPSNyITPVNSL	PhosphoSitePlus,UniProt,dbPTM	12522270,16497976,18691976	FYN|P06241	1x27-{ CHAIN E }-{ CHAIN A }	E115:PHE	2.07	0.41	0.79	0.7	ABL2|P42684/162	phosphosite	http://mechismo.russelllab.org/contact_hit?id=3453642&pos_a1=115&label_a1=Y115Yp
ABL1|P00519	hsa	Y115Yp	QGWVPSNyITPVNSL	PhosphoSitePlus,UniProt,dbPTM	12522270,16497976,18691976	FYN|P06241	1x27-{ CHAIN A }-{ CHAIN E }	A115:PHE	2.07	0.41	0.79	0.7	ABL2|P42684/162	phosphosite	http://mechismo.russelllab.org/contact_hit?id=3453526&pos_a1=115&label_a1=Y115Yp
ABL1|P00519	hsa	Y115Yp	QGWVPSNyITPVNSL	PhosphoSitePlus,UniProt,dbPTM	12522270,16497976,18691976	FYN|P06241	1x27-{ CHAIN D }-{ CHAIN F }	D115:PHE	2.07	0.41	0.79	0.7	ABL2|P42684/162	phosphosite	http://mechismo.russelllab.org/contact_hit?id=3453624&pos_a1=115&label_a1=Y115Yp
ABL1|P00519	hsa	Y115Yp	QGWVPSNyITPVNSL	PhosphoSitePlus,UniProt,dbPTM	12522270,16497976,18691976	FYN|P06241	1x27-{ CHAIN F }-{ CHAIN D }	F115:PHE	2.07	0.41	0.79	0.7	ABL2|P42684/162	phosphosite	http://mechismo.russelllab.org/contact_hit?id=3453684&pos_a1=115&label_a1=Y115Yp
ABL1|P00519	hsa	Y115Yp	QGWVPSNyITPVNSL	PhosphoSitePlus,UniProt,dbPTM	12522270,16497976,18691976	YES1|P07947	1x27-{ CHAIN B }-{ CHAIN C }	B115:PHE	2.07	0.41	0.79	0.7	ABL2|P42684/162	phosphosite	http://mechismo.russelllab.org/contact_hit?id=3453551&pos_a1=115&label_a1=Y115Yp
ABL1|P00519	hsa	Y115Yp	QGWVPSNyITPVNSL	PhosphoSitePlus,UniProt,dbPTM	12522270,16497976,18691976	YES1|P07947	1x27-{ CHAIN E }-{ CHAIN A }	E115:PHE	2.07	0.41	0.79	0.7	ABL2|P42684/162	phosphosite	http://mechismo.russelllab.org/contact_hit?id=3453645&pos_a1=115&label_a1=Y115Yp
ABL1|P00519	hsa	Y115Yp	QGWVPSNyITPVNSL	PhosphoSitePlus,UniProt,dbPTM	12522270,16497976,18691976	YES1|P07947	1x27-{ CHAIN F }-{ CHAIN D }	F115:PHE	2.07	0.41	0.79	0.7	ABL2|P42684/162	phosphosite	http://mechismo.russelllab.org/contact_hit?id=3453687&pos_a1=115&label_a1=Y115Yp
ABL1|P00519	hsa	Y115Yp	QGWVPSNyITPVNSL	PhosphoSitePlus,UniProt,dbPTM	12522270,16497976,18691976	YES1|P07947	1x27-{ CHAIN C }-{ CHAIN B }	C115:PHE	2.07	0.41	0.79	0.7	ABL2|P42684/162	phosphosite	http://mechismo.russelllab.org/contact_hit?id=3453579&pos_a1=115&label_a1=Y115Yp
ABL1|P00519	hsa	Y115Yp	QGWVPSNyITPVNSL	PhosphoSitePlus,UniProt,dbPTM	12522270,16497976,18691976	YES1|P07947	1x27-{ CHAIN D }-{ CHAIN F }	D115:PHE	2.07	0.41	0.79	0.7	ABL2|P42684/162	phosphosite	http://mechismo.russelllab.org/contact_hit?id=3453627&pos_a1=115&label_a1=Y115Yp
ABL1|P00519	hsa	Y115Yp	QGWVPSNyITPVNSL	PhosphoSitePlus,UniProt,dbPTM	12522270,16497976,18691976	YES1|P07947	1x27-{ CHAIN A }-{ CHAIN E }	A115:PHE	2.07	0.41	0.79	0.7	ABL2|P42684/162	phosphosite	http://mechismo.russelllab.org/contact_hit?id=3453529&pos_a1=115&label_a1=Y115Yp
ABL1|P00519	hsa	Y115Yp	QGWVPSNyITPVNSL	PhosphoSitePlus,UniProt,dbPTM	12522270,16497976,18691976	ABL2|P42684	1x27-{ CHAIN C }-{ CHAIN B }	C115:PHE	6.03	0.40	0.79	1.9	ABL2|P42684/162	phosphosite	http://mechismo.russelllab.org/contact_hit?id=3453582&pos_a1=115&label_a1=Y115Yp
ABL1|P00519	hsa	Y115Yp	QGWVPSNyITPVNSL	PhosphoSitePlus,UniProt,dbPTM	12522270,16497976,18691976	ABL2|P42684	1x27-{ CHAIN B }-{ CHAIN C }	B115:PHE	6.03	0.40	0.79	1.9	ABL2|P42684/162	phosphosite	http://mechismo.russelllab.org/contact_hit?id=3453554&pos_a1=115&label_a1=Y115Yp
ABL1|P00519	hsa	Y115Yp	QGWVPSNyITPVNSL	PhosphoSitePlus,UniProt,dbPTM	12522270,16497976,18691976	ABL2|P42684	1x27-{ CHAIN D }-{ CHAIN F }	D115:PHE	6.03	0.40	0.79	1.9	ABL2|P42684/162	phosphosite	http://mechismo.russelllab.org/contact_hit?id=3453621&pos_a1=115&label_a1=Y115Yp
ABL1|P00519	hsa	Y115Yp	QGWVPSNyITPVNSL	PhosphoSitePlus,UniProt,dbPTM	12522270,16497976,18691976	ABL2|P42684	1x27-{ CHAIN E }-{ CHAIN A }	E115:PHE	6.03	0.40	0.79	1.9	ABL2|P42684/162	phosphosite	http://mechismo.russelllab.org/contact_hit?id=3453639&pos_a1=115&label_a1=Y115Yp
ABL1|P00519	hsa	Y115Yp	QGWVPSNyITPVNSL	PhosphoSitePlus,UniProt,dbPTM	12522270,16497976,18691976	ABL2|P42684	1x27-{ CHAIN F }-{ CHAIN D }	F115:PHE	6.03	0.40	0.79	1.9	ABL2|P42684/162	phosphosite	http://mechismo.russelllab.org/contact_hit?id=3453681&pos_a1=115&label_a1=Y115Yp
ABL1|P00519	hsa	Y115Yp	QGWVPSNyITPVNSL	PhosphoSitePlus,UniProt,dbPTM	12522270,16497976,18691976	ABL2|P42684	1x27-{ CHAIN A }-{ CHAIN E }	A115:PHE	6.03	0.40	0.79	1.9	ABL2|P42684/162	phosphosite	http://mechismo.russelllab.org/contact_hit?id=3453523&pos_a1=115&label_a1=Y115Yp
ABL1|P00519	hsa	Y115Yp	QGWVPSNyITPVNSL	PhosphoSitePlus,UniProt,dbPTM	12522270,16497976,18691976	ABL1|P00519	2ptk-{ A 83 _ to A 145 _ }-{ A 249 _ to A 528 _ }	A136:TYR	-1.16	0.40	0.79	-0.4	ABL2|P42684/162	phosphosite	http://mechismo.russelllab.org/contact_hit?id=3453960&pos_a1=115&label_a1=Y115Yp
ABL1|P00519	hsa	Y115Yp	QGWVPSNyITPVNSL	PhosphoSitePlus,UniProt,dbPTM	12522270,16497976,18691976	ABL1|P00519	2ptk-{ A 83 _ to A 145 _ }-{ A 249 _ to A 528 _ }	A136:TYR	-1.16	0.40	0.79	-0.4	ABL2|P42684/162	phosphosite	http://mechismo.russelllab.org/contact_hit?id=3581272&pos_a1=115&label_a1=Y115Yp
ABL1|P00519	hsa	Y115Yp	QGWVPSNyITPVNSL	PhosphoSitePlus,UniProt,dbPTM	12522270,16497976,18691976	FGR|P09769	2ptk-{ A 83 _ to A 145 _ }-{ A 249 _ to A 528 _ }	A136:TYR	0.74	0.40	0.79	0.2	ABL2|P42684/162	phosphosite	http://mechismo.russelllab.org/contact_hit?id=3453962&pos_a1=115&label_a1=Y115Yp
ABL1|P00519	hsa	Y115Yp	QGWVPSNyITPVNSL	PhosphoSitePlus,UniProt,dbPTM	12522270,16497976,18691976	ABL2|P42684	2ptk-{ A 83 _ to A 145 _ }-{ A 249 _ to A 528 _ }	A136:TYR	-1.16	0.40	0.79	-0.4	ABL2|P42684/162	phosphosite	http://mechismo.russelllab.org/contact_hit?id=3453961&pos_a1=115&label_a1=Y115Yp
ABL1|P00519	hsa	Y115Yp	QGWVPSNyITPVNSL	PhosphoSitePlus,UniProt,dbPTM	12522270,16497976,18691976	SRC|P12931	2ptk-{ A 83 _ to A 145 _ }-{ A 249 _ to A 528 _ }	A136:TYR	0.74	0.40	0.79	0.2	ABL2|P42684/162	phosphosite	http://mechismo.russelllab.org/contact_hit?id=3453963&pos_a1=115&label_a1=Y115Yp
ABL1|P00519	hsa	Y115Yp	QGWVPSNyITPVNSL	PhosphoSitePlus,UniProt,dbPTM	12522270,16497976,18691976	YES1|P07947	2ptk-{ A 83 _ to A 145 _ }-{ A 249 _ to A 528 _ }	A136:TYR	0.74	0.40	0.79	0.2	ABL2|P42684/162	phosphosite	http://mechismo.russelllab.org/contact_hit?id=3453964&pos_a1=115&label_a1=Y115Yp
ABL1|P00519	hsa	Y115Yp	QGWVPSNyITPVNSL	PhosphoSitePlus,UniProt,dbPTM	12522270,16497976,18691976	ERBB2|P04626	2fo0-{ A 76 _ to A 138 _ }-{ A 241 _ to A 530 _ }	A134:TYR	-1.15	0.39	0.79	-0.4	ABL2|P42684/162	phosphosite	http://mechismo.russelllab.org/contact_hit?id=48881&pos_a1=115&label_a1=Y115Yp
ABL1|P00519	hsa	Y115Yp	QGWVPSNyITPVNSL	PhosphoSitePlus,UniProt,dbPTM	12522270,16497976,18691976	EGFR|P00533	2fo0-{ A 76 _ to A 138 _ }-{ A 241 _ to A 530 _ }	A134:TYR	-1.15	0.38	0.79	-0.3	ABL2|P42684/162	phosphosite	http://mechismo.russelllab.org/contact_hit?id=48347&pos_a1=115&label_a1=Y115Yp
ABL1|P00519	hsa	T392Tp	SRLMTGDtYTAHAGA	PhosphoSitePlus,dbPTM		ABL1|P00519	3p08-{ CHAIN B }-{ CHAIN A }	B550:GLU	1.97	0.47	0.79	0.7	ABL2|P42684/439	phosphosite	http://mechismo.russelllab.org/contact_hit?id=3458846&pos_a1=392&label_a1=T392Tp
ABL1|P00519	hsa	T392Tp	SRLMTGDtYTAHAGA	PhosphoSitePlus,dbPTM		ABL1|P00519	3p08-{ CHAIN B }-{ CHAIN A }	B550:GLU	1.97	0.47	0.79	0.7	ABL2|P42684/439	phosphosite	http://mechismo.russelllab.org/contact_hit?id=3581387&pos_a1=392&label_a1=T392Tp
ABL1|P00519	hsa	T392Tp	SRLMTGDtYTAHAGA	PhosphoSitePlus,dbPTM		ABL2|P42684	3p08-{ CHAIN B }-{ CHAIN A }	B550:GLU	1.97	0.46	0.79	0.7	ABL2|P42684/439	phosphosite	http://mechismo.russelllab.org/contact_hit?id=3458847&pos_a1=392&label_a1=T392Tp
ABL1|P00519	hsa	T392Tp	SRLMTGDtYTAHAGA	PhosphoSitePlus,dbPTM		ABL1|P00519	3d94-1-1-2-{ CHAIN A }-{ CHAIN A }	A1135:TYR	3.59	0.43	0.79	1.2	ABL2|P42684/439	phosphosite	http://mechismo.russelllab.org/contact_hit?id=3456640&pos_a1=392&label_a1=T392Tp
ABL1|P00519	hsa	T392Tp	SRLMTGDtYTAHAGA	PhosphoSitePlus,dbPTM		ABL2|P42684	3d94-1-1-2-{ CHAIN A }-{ CHAIN A }	A1135:TYR	3.59	0.41	0.79	1.2	ABL2|P42684/439	phosphosite	http://mechismo.russelllab.org/contact_hit?id=3456639&pos_a1=392&label_a1=T392Tp
ABL1|P00519	hsa	T392Tp	SRLMTGDtYTAHAGA	PhosphoSitePlus,dbPTM		NTRK1|P04629	3d94-1-1-2-{ CHAIN A }-{ CHAIN A }	A1135:TYR	2.76	0.41	0.79	0.9	ABL2|P42684/439	phosphosite	http://mechismo.russelllab.org/contact_hit?id=3456647&pos_a1=392&label_a1=T392Tp
ABL1|P00519	hsa	T392Tp	SRLMTGDtYTAHAGA	PhosphoSitePlus,dbPTM		LYN|P07948	3p08-{ CHAIN B }-{ CHAIN A }	B550:GLU	1.97	0.41	0.79	0.6	ABL2|P42684/439	phosphosite	http://mechismo.russelllab.org/contact_hit?id=3458842&pos_a1=392&label_a1=T392Tp
ABL1|P00519	hsa	T392Tp	SRLMTGDtYTAHAGA	PhosphoSitePlus,dbPTM		LCK|P06239	3p08-{ CHAIN B }-{ CHAIN A }	B550:GLU	2.41	0.41	0.79	0.8	ABL2|P42684/439	phosphosite	http://mechismo.russelllab.org/contact_hit?id=3458853&pos_a1=392&label_a1=T392Tp
ABL1|P00519	hsa	T392Tp	SRLMTGDtYTAHAGA	PhosphoSitePlus,dbPTM		NTRK1|P04629	2b4s-{ CHAIN B }-{ CHAIN D }	B1160:THR	2.41	0.41	0.79	0.8	ABL2|P42684/439	phosphosite	http://mechismo.russelllab.org/contact_hit?id=3455395&pos_a1=392&label_a1=T392Tp
ABL1|P00519	hsa	T392Tp	SRLMTGDtYTAHAGA	PhosphoSitePlus,dbPTM		NTRK1|P04629	2b4s-{ CHAIN D }-{ CHAIN B }	D1160:THR	2.41	0.41	0.79	0.8	ABL2|P42684/439	phosphosite	http://mechismo.russelllab.org/contact_hit?id=3455409&pos_a1=392&label_a1=T392Tp
ABL1|P00519	hsa	T392Tp	SRLMTGDtYTAHAGA	PhosphoSitePlus,dbPTM		ABL1|P00519	2b4s-{ CHAIN B }-{ CHAIN D }	B1160:THR	-0.41	0.41	0.79	-0.1	ABL2|P42684/439	phosphosite	http://mechismo.russelllab.org/contact_hit?id=3455390&pos_a1=392&label_a1=T392Tp
ABL1|P00519	hsa	T392Tp	SRLMTGDtYTAHAGA	PhosphoSitePlus,dbPTM		ABL1|P00519	2b4s-{ CHAIN D }-{ CHAIN B }	D1160:THR	-0.41	0.41	0.79	-0.1	ABL2|P42684/439	phosphosite	http://mechismo.russelllab.org/contact_hit?id=3455404&pos_a1=392&label_a1=T392Tp
ABL1|P00519	hsa	T392Tp	SRLMTGDtYTAHAGA	PhosphoSitePlus,dbPTM		SRC|P12931	3p08-{ CHAIN B }-{ CHAIN A }	B550:GLU	1.97	0.40	0.79	0.6	ABL2|P42684/439	phosphosite	http://mechismo.russelllab.org/contact_hit?id=3458843&pos_a1=392&label_a1=T392Tp
ABL1|P00519	hsa	T392Tp	SRLMTGDtYTAHAGA	PhosphoSitePlus,dbPTM		EPHA3|P29320	3d94-1-1-2-{ CHAIN A }-{ CHAIN A }	A1135:TYR	3.59	0.40	0.79	1.1	ABL2|P42684/439	phosphosite	http://mechismo.russelllab.org/contact_hit?id=3456646&pos_a1=392&label_a1=T392Tp
ABL1|P00519	hsa	T392Tp	SRLMTGDtYTAHAGA	PhosphoSitePlus,dbPTM		EPHB1|P54762	2b4s-{ CHAIN B }-{ CHAIN D }	B1160:THR	-0.41	0.40	0.79	-0.1	ABL2|P42684/439	phosphosite	http://mechismo.russelllab.org/contact_hit?id=3455403&pos_a1=392&label_a1=T392Tp
ABL1|P00519	hsa	T392Tp	SRLMTGDtYTAHAGA	PhosphoSitePlus,dbPTM		EPHB1|P54762	2b4s-{ CHAIN D }-{ CHAIN B }	D1160:THR	-0.41	0.40	0.79	-0.1	ABL2|P42684/439	phosphosite	http://mechismo.russelllab.org/contact_hit?id=3455417&pos_a1=392&label_a1=T392Tp
ABL1|P00519	hsa	T392Tp	SRLMTGDtYTAHAGA	PhosphoSitePlus,dbPTM		FYN|P06241	3p08-{ CHAIN B }-{ CHAIN A }	B550:GLU	1.97	0.40	0.79	0.6	ABL2|P42684/439	phosphosite	http://mechismo.russelllab.org/contact_hit?id=3458852&pos_a1=392&label_a1=T392Tp
ABL1|P00519	hsa	T392Tp	SRLMTGDtYTAHAGA	PhosphoSitePlus,dbPTM		UHMK1|Q8TAS1	4equ-{ CHAIN A }-{ CHAIN B }	A196:PRO	1.39	0.26	0.79	0.3	ABL2|P42684/439	phosphosite	http://mechismo.russelllab.org/contact_hit?id=48832&pos_a1=392&label_a1=T392Tp
ABL1|P00519	hsa	Y215Yp	GLITTLHyPAPKRNK	PhosphoSitePlus,UniProt,dbPTM		ABL1|P00519	1opl-3-1-2-{ A 140 _ to A 240 _ }-{ A 140 _ to A 240 _ }	A234:TYR	-1.15	1.00	0.31	-0.4	ABL2|P42684/262	phosphosite	http://mechismo.russelllab.org/contact_hit?id=3454069&pos_a1=215&label_a1=Y215Yp
ABL1|P00519	hsa	Y215Yp	GLITTLHyPAPKRNK	PhosphoSitePlus,UniProt,dbPTM		ABL1|P00519	1opl-3-1-2-{ CHAIN A }-{ A 140 _ to A 240 _ }	A234:TYR	-1.15	1.00	0.31	-0.4	ABL2|P42684/262	phosphosite	http://mechismo.russelllab.org/contact_hit?id=3453499&pos_a1=215&label_a1=Y215Yp
ABL1|P00519	hsa	Y215Yp	GLITTLHyPAPKRNK	PhosphoSitePlus,UniProt,dbPTM		ABL1|P00519	1opl-3-1-2-{ A 140 _ to A 240 _ }-{ CHAIN A }	A234:TYR	0.52	1.00	0.31	0.2	ABL2|P42684/262	phosphosite	http://mechismo.russelllab.org/contact_hit?id=3454055&pos_a1=215&label_a1=Y215Yp
ABL1|P00519	hsa	Y215Yp	GLITTLHyPAPKRNK	PhosphoSitePlus,UniProt,dbPTM		ABL1|P00519	1opl-3-1-2-{ CHAIN A }-{ CHAIN A }	A234:TYR	0.52	1.00	0.31	0.2	ABL2|P42684/262	phosphosite	http://mechismo.russelllab.org/contact_hit?id=3453481&pos_a1=215&label_a1=Y215Yp
ABL1|P00519	hsa	Y215Yp	GLITTLHyPAPKRNK	PhosphoSitePlus,UniProt,dbPTM		ABL1|P00519	1opl-3-2-1-{ CHAIN A }-{ A 140 _ to A 240 _ }	A234:TYR	-1.15	1.00	0.31	-0.4	ABL2|P42684/262	phosphosite	http://mechismo.russelllab.org/contact_hit?id=3581263&pos_a1=215&label_a1=Y215Yp
ABL1|P00519	hsa	Y215Yp	GLITTLHyPAPKRNK	PhosphoSitePlus,UniProt,dbPTM		ABL1|P00519	1opl-3-2-1-{ A 140 _ to A 240 _ }-{ CHAIN A }	A234:TYR	0.52	1.00	0.31	0.2	ABL2|P42684/262	phosphosite	http://mechismo.russelllab.org/contact_hit?id=3581245&pos_a1=215&label_a1=Y215Yp
ABL1|P00519	hsa	Y215Yp	GLITTLHyPAPKRNK	PhosphoSitePlus,UniProt,dbPTM		ABL1|P00519	1opl-3-1-2-{ CHAIN A }-{ CHAIN A }	A234:TYR	0.52	1.00	0.31	0.2	ABL2|P42684/262	phosphosite	http://mechismo.russelllab.org/contact_hit?id=48574&pos_a1=215&label_a1=Y215Yp
ABL1|P00519	hsa	Y215Yp	GLITTLHyPAPKRNK	PhosphoSitePlus,UniProt,dbPTM		ABL1|P00519	1opl-{ B 140 _ to B 237 _ }-{ B 252 _ to B 518 _ }	B234:TYR	-1.02	1.00	0.31	-0.3	ABL2|P42684/262	phosphosite	http://mechismo.russelllab.org/contact_hit?id=3454025&pos_a1=215&label_a1=Y215Yp
ABL1|P00519	hsa	Y215Yp	GLITTLHyPAPKRNK	PhosphoSitePlus,UniProt,dbPTM		ABL1|P00519	1opl-{ B 140 _ to B 237 _ }-{ B 252 _ to B 518 _ }	B234:TYR	-1.02	1.00	0.31	-0.3	ABL2|P42684/262	phosphosite	http://mechismo.russelllab.org/contact_hit?id=3581327&pos_a1=215&label_a1=Y215Yp
ABL1|P00519	hsa	Y215Yp	GLITTLHyPAPKRNK	PhosphoSitePlus,UniProt,dbPTM		ABL2|P42684	1opl-{ B 140 _ to B 237 _ }-{ B 252 _ to B 518 _ }	B234:TYR	-1.02	0.93	0.31	-0.3	ABL2|P42684/262	phosphosite	http://mechismo.russelllab.org/contact_hit?id=3454026&pos_a1=215&label_a1=Y215Yp
ABL1|P00519	hsa	Y215Yp	GLITTLHyPAPKRNK	PhosphoSitePlus,UniProt,dbPTM		ABL2|P42684	1opl-3-1-2-{ A 140 _ to A 240 _ }-{ CHAIN A }	A234:TYR	0.52	0.91	0.31	0.1	ABL2|P42684/262	phosphosite	http://mechismo.russelllab.org/contact_hit?id=3454056&pos_a1=215&label_a1=Y215Yp
ABL1|P00519	hsa	Y215Yp	GLITTLHyPAPKRNK	PhosphoSitePlus,UniProt,dbPTM		ABL2|P42684	1opl-3-1-2-{ CHAIN A }-{ CHAIN A }	A234:TYR	0.52	0.91	0.31	0.1	ABL2|P42684/262	phosphosite	http://mechismo.russelllab.org/contact_hit?id=48262&pos_a1=215&label_a1=Y215Yp
ABL1|P00519	hsa	Y215Yp	GLITTLHyPAPKRNK	PhosphoSitePlus,UniProt,dbPTM		ABL2|P42684	1opl-3-1-2-{ CHAIN A }-{ CHAIN A }	A234:TYR	0.52	0.91	0.31	0.1	ABL2|P42684/262	phosphosite	http://mechismo.russelllab.org/contact_hit?id=3453482&pos_a1=215&label_a1=Y215Yp
ABL1|P00519	hsa	Y215Yp	GLITTLHyPAPKRNK	PhosphoSitePlus,UniProt,dbPTM		ABL2|P42684	1opl-3-1-2-{ A 140 _ to A 240 _ }-{ A 140 _ to A 240 _ }	A234:TYR	-1.15	0.89	0.31	-0.3	ABL2|P42684/262	phosphosite	http://mechismo.russelllab.org/contact_hit?id=3454070&pos_a1=215&label_a1=Y215Yp
ABL1|P00519	hsa	Y215Yp	GLITTLHyPAPKRNK	PhosphoSitePlus,UniProt,dbPTM		ABL2|P42684	1opl-3-1-2-{ CHAIN A }-{ A 140 _ to A 240 _ }	A234:TYR	-1.15	0.89	0.31	-0.3	ABL2|P42684/262	phosphosite	http://mechismo.russelllab.org/contact_hit?id=3453500&pos_a1=215&label_a1=Y215Yp
ABL1|P00519	hsa	Y215Yp	GLITTLHyPAPKRNK	PhosphoSitePlus,UniProt,dbPTM		LYN|P07948	1opl-{ B 140 _ to B 237 _ }-{ B 252 _ to B 518 _ }	B234:TYR	-1.15	0.48	0.31	-0.2	ABL2|P42684/262	phosphosite	http://mechismo.russelllab.org/contact_hit?id=3454021&pos_a1=215&label_a1=Y215Yp
ABL1|P00519	hsa	Y215Yp	GLITTLHyPAPKRNK	PhosphoSitePlus,UniProt,dbPTM		YES1|P07947	1opl-3-1-2-{ A 140 _ to A 240 _ }-{ CHAIN A }	A234:TYR	0.52	0.44	0.31	0.1	ABL2|P42684/262	phosphosite	http://mechismo.russelllab.org/contact_hit?id=3454060&pos_a1=215&label_a1=Y215Yp
ABL1|P00519	hsa	Y215Yp	GLITTLHyPAPKRNK	PhosphoSitePlus,UniProt,dbPTM		YES1|P07947	1opl-3-1-2-{ CHAIN A }-{ CHAIN A }	A234:TYR	0.52	0.44	0.31	0.1	ABL2|P42684/262	phosphosite	http://mechismo.russelllab.org/contact_hit?id=3453486&pos_a1=215&label_a1=Y215Yp
ABL1|P00519	hsa	Y215Yp	GLITTLHyPAPKRNK	PhosphoSitePlus,UniProt,dbPTM		YES1|P07947	1opl-3-1-2-{ CHAIN A }-{ CHAIN A }	A234:TYR	0.52	0.44	0.31	0.1	ABL2|P42684/262	phosphosite	http://mechismo.russelllab.org/contact_hit?id=48743&pos_a1=215&label_a1=Y215Yp
ABL1|P00519	hsa	Y215Yp	GLITTLHyPAPKRNK	PhosphoSitePlus,UniProt,dbPTM		LCK|P06239	1opl-3-1-2-{ CHAIN A }-{ CHAIN A }	A234:TYR	1.67	0.44	0.31	0.2	ABL2|P42684/262	phosphosite	http://mechismo.russelllab.org/contact_hit?id=3453484&pos_a1=215&label_a1=Y215Yp
ABL1|P00519	hsa	Y215Yp	GLITTLHyPAPKRNK	PhosphoSitePlus,UniProt,dbPTM		LCK|P06239	1opl-3-1-2-{ A 140 _ to A 240 _ }-{ CHAIN A }	A234:TYR	1.67	0.44	0.31	0.2	ABL2|P42684/262	phosphosite	http://mechismo.russelllab.org/contact_hit?id=3454058&pos_a1=215&label_a1=Y215Yp
ABL1|P00519	hsa	Y215Yp	GLITTLHyPAPKRNK	PhosphoSitePlus,UniProt,dbPTM		LCK|P06239	1opl-3-1-2-{ CHAIN A }-{ CHAIN A }	A234:TYR	1.67	0.44	0.31	0.2	ABL2|P42684/262	phosphosite	http://mechismo.russelllab.org/contact_hit?id=48602&pos_a1=215&label_a1=Y215Yp
ABL1|P00519	hsa	Y215Yp	GLITTLHyPAPKRNK	PhosphoSitePlus,UniProt,dbPTM		SRC|P12931	1opl-3-1-2-{ CHAIN A }-{ CHAIN A }	A234:TYR	0.52	0.44	0.31	0.1	ABL2|P42684/262	phosphosite	http://mechismo.russelllab.org/contact_hit?id=3453490&pos_a1=215&label_a1=Y215Yp
ABL1|P00519	hsa	Y215Yp	GLITTLHyPAPKRNK	PhosphoSitePlus,UniProt,dbPTM		SRC|P12931	1opl-3-1-2-{ A 140 _ to A 240 _ }-{ CHAIN A }	A234:TYR	0.52	0.44	0.31	0.1	ABL2|P42684/262	phosphosite	http://mechismo.russelllab.org/contact_hit?id=3454064&pos_a1=215&label_a1=Y215Yp
ABL1|P00519	hsa	Y215Yp	GLITTLHyPAPKRNK	PhosphoSitePlus,UniProt,dbPTM		SRC|P12931	1opl-3-1-2-{ CHAIN A }-{ CHAIN A }	A234:TYR	0.52	0.44	0.31	0.1	ABL2|P42684/262	phosphosite	http://mechismo.russelllab.org/contact_hit?id=48926&pos_a1=215&label_a1=Y215Yp
ABL1|P00519	hsa	Y215Yp	GLITTLHyPAPKRNK	PhosphoSitePlus,UniProt,dbPTM		FGR|P09769	1opl-3-1-2-{ A 140 _ to A 240 _ }-{ CHAIN A }	A234:TYR	1.67	0.44	0.31	0.2	ABL2|P42684/262	phosphosite	http://mechismo.russelllab.org/contact_hit?id=3454057&pos_a1=215&label_a1=Y215Yp
ABL1|P00519	hsa	Y215Yp	GLITTLHyPAPKRNK	PhosphoSitePlus,UniProt,dbPTM		FGR|P09769	1opl-3-1-2-{ CHAIN A }-{ CHAIN A }	A234:TYR	1.67	0.44	0.31	0.2	ABL2|P42684/262	phosphosite	http://mechismo.russelllab.org/contact_hit?id=48604&pos_a1=215&label_a1=Y215Yp
ABL1|P00519	hsa	Y215Yp	GLITTLHyPAPKRNK	PhosphoSitePlus,UniProt,dbPTM		FGR|P09769	1opl-3-1-2-{ CHAIN A }-{ CHAIN A }	A234:TYR	1.67	0.44	0.31	0.2	ABL2|P42684/262	phosphosite	http://mechismo.russelllab.org/contact_hit?id=3453483&pos_a1=215&label_a1=Y215Yp
ABL1|P00519	hsa	Y215Yp	GLITTLHyPAPKRNK	PhosphoSitePlus,UniProt,dbPTM		HCK|P08631	1opl-3-1-2-{ CHAIN A }-{ CHAIN A }	A234:TYR	4.79	0.44	0.31	0.7	ABL2|P42684/262	phosphosite	http://mechismo.russelllab.org/contact_hit?id=3453488&pos_a1=215&label_a1=Y215Yp
ABL1|P00519	hsa	Y215Yp	GLITTLHyPAPKRNK	PhosphoSitePlus,UniProt,dbPTM		HCK|P08631	1opl-3-1-2-{ A 140 _ to A 240 _ }-{ CHAIN A }	A234:TYR	4.79	0.44	0.31	0.7	ABL2|P42684/262	phosphosite	http://mechismo.russelllab.org/contact_hit?id=3454062&pos_a1=215&label_a1=Y215Yp
ABL1|P00519	hsa	Y215Yp	GLITTLHyPAPKRNK	PhosphoSitePlus,UniProt,dbPTM		HCK|P08631	1opl-3-1-2-{ CHAIN A }-{ CHAIN A }	A234:TYR	4.79	0.44	0.31	0.7	ABL2|P42684/262	phosphosite	http://mechismo.russelllab.org/contact_hit?id=47964&pos_a1=215&label_a1=Y215Yp
ABL1|P00519	hsa	Y215Yp	GLITTLHyPAPKRNK	PhosphoSitePlus,UniProt,dbPTM		FYN|P06241	1opl-3-1-2-{ CHAIN A }-{ CHAIN A }	A234:TYR	3.32	0.44	0.31	0.5	ABL2|P42684/262	phosphosite	http://mechismo.russelllab.org/contact_hit?id=3453487&pos_a1=215&label_a1=Y215Yp
ABL1|P00519	hsa	Y215Yp	GLITTLHyPAPKRNK	PhosphoSitePlus,UniProt,dbPTM		FYN|P06241	1opl-3-1-2-{ A 140 _ to A 240 _ }-{ CHAIN A }	A234:TYR	3.32	0.44	0.31	0.5	ABL2|P42684/262	phosphosite	http://mechismo.russelllab.org/contact_hit?id=3454061&pos_a1=215&label_a1=Y215Yp
ABL1|P00519	hsa	Y215Yp	GLITTLHyPAPKRNK	PhosphoSitePlus,UniProt,dbPTM		FYN|P06241	1opl-3-1-2-{ CHAIN A }-{ CHAIN A }	A234:TYR	3.32	0.44	0.31	0.5	ABL2|P42684/262	phosphosite	http://mechismo.russelllab.org/contact_hit?id=48692&pos_a1=215&label_a1=Y215Yp
ABL1|P00519	hsa	Y215Yp	GLITTLHyPAPKRNK	PhosphoSitePlus,UniProt,dbPTM		LYN|P07948	1opl-3-1-2-{ A 140 _ to A 240 _ }-{ CHAIN A }	A234:TYR	0.52	0.42	0.31	0.1	ABL2|P42684/262	phosphosite	http://mechismo.russelllab.org/contact_hit?id=3454059&pos_a1=215&label_a1=Y215Yp
ABL1|P00519	hsa	Y215Yp	GLITTLHyPAPKRNK	PhosphoSitePlus,UniProt,dbPTM		LYN|P07948	1opl-3-1-2-{ CHAIN A }-{ CHAIN A }	A234:TYR	0.52	0.42	0.31	0.1	ABL2|P42684/262	phosphosite	http://mechismo.russelllab.org/contact_hit?id=48095&pos_a1=215&label_a1=Y215Yp
ABL1|P00519	hsa	Y215Yp	GLITTLHyPAPKRNK	PhosphoSitePlus,UniProt,dbPTM		LYN|P07948	1opl-3-1-2-{ CHAIN A }-{ CHAIN A }	A234:TYR	0.52	0.42	0.31	0.1	ABL2|P42684/262	phosphosite	http://mechismo.russelllab.org/contact_hit?id=3453485&pos_a1=215&label_a1=Y215Yp
ABL1|P00519	hsa	Y215Yp	GLITTLHyPAPKRNK	PhosphoSitePlus,UniProt,dbPTM		EPHB1|P54762	1opl-{ B 140 _ to B 237 _ }-{ B 252 _ to B 518 _ }	B234:TYR	1.07	0.41	0.31	0.1	ABL2|P42684/262	phosphosite	http://mechismo.russelllab.org/contact_hit?id=3454037&pos_a1=215&label_a1=Y215Yp
ABL1|P00519	hsa	Y215Yp	GLITTLHyPAPKRNK	PhosphoSitePlus,UniProt,dbPTM		ABL1|P00519	1x27-{ CHAIN B }-{ CHAIN D }	B222:ARG	0.97	0.41	0.31	0.1	ABL2|P42684/262	phosphosite	http://mechismo.russelllab.org/contact_hit?id=3453563&pos_a1=215&label_a1=Y215Yp
ABL1|P00519	hsa	Y215Yp	GLITTLHyPAPKRNK	PhosphoSitePlus,UniProt,dbPTM		ABL1|P00519	1x27-{ CHAIN D }-{ CHAIN B }	D222:ARG	0.97	0.41	0.31	0.1	ABL2|P42684/262	phosphosite	http://mechismo.russelllab.org/contact_hit?id=3453609&pos_a1=215&label_a1=Y215Yp
ABL1|P00519	hsa	Y215Yp	GLITTLHyPAPKRNK	PhosphoSitePlus,UniProt,dbPTM		ABL1|P00519	1x27-{ CHAIN A }-{ CHAIN F }	A222:ARG	0.97	0.41	0.31	0.1	ABL2|P42684/262	phosphosite	http://mechismo.russelllab.org/contact_hit?id=3581253&pos_a1=215&label_a1=Y215Yp
ABL1|P00519	hsa	Y215Yp	GLITTLHyPAPKRNK	PhosphoSitePlus,UniProt,dbPTM		ABL1|P00519	1x27-{ CHAIN F }-{ CHAIN A }	F222:ARG	0.97	0.41	0.31	0.1	ABL2|P42684/262	phosphosite	http://mechismo.russelllab.org/contact_hit?id=3581248&pos_a1=215&label_a1=Y215Yp
ABL1|P00519	hsa	Y215Yp	GLITTLHyPAPKRNK	PhosphoSitePlus,UniProt,dbPTM		ABL1|P00519	1x27-{ CHAIN A }-{ CHAIN F }	A222:ARG	0.97	0.41	0.31	0.1	ABL2|P42684/262	phosphosite	http://mechismo.russelllab.org/contact_hit?id=3453535&pos_a1=215&label_a1=Y215Yp
ABL1|P00519	hsa	Y215Yp	GLITTLHyPAPKRNK	PhosphoSitePlus,UniProt,dbPTM		ABL1|P00519	1x27-{ CHAIN C }-{ CHAIN E }	C222:ARG	0.97	0.41	0.31	0.1	ABL2|P42684/262	phosphosite	http://mechismo.russelllab.org/contact_hit?id=3453591&pos_a1=215&label_a1=Y215Yp
ABL1|P00519	hsa	Y215Yp	GLITTLHyPAPKRNK	PhosphoSitePlus,UniProt,dbPTM		ABL1|P00519	1x27-{ CHAIN E }-{ CHAIN C }	E222:ARG	0.97	0.41	0.31	0.1	ABL2|P42684/262	phosphosite	http://mechismo.russelllab.org/contact_hit?id=3453655&pos_a1=215&label_a1=Y215Yp
ABL1|P00519	hsa	Y215Yp	GLITTLHyPAPKRNK	PhosphoSitePlus,UniProt,dbPTM		ABL1|P00519	1x27-{ CHAIN F }-{ CHAIN A }	F222:ARG	0.97	0.41	0.31	0.1	ABL2|P42684/262	phosphosite	http://mechismo.russelllab.org/contact_hit?id=3453666&pos_a1=215&label_a1=Y215Yp
ABL1|P00519	hsa	Y215Yp	GLITTLHyPAPKRNK	PhosphoSitePlus,UniProt,dbPTM		LYN|P07948	1x27-{ CHAIN E }-{ CHAIN C }	E222:ARG	0.62	0.41	0.31	0.1	ABL2|P42684/262	phosphosite	http://mechismo.russelllab.org/contact_hit?id=3453658&pos_a1=215&label_a1=Y215Yp
ABL1|P00519	hsa	Y215Yp	GLITTLHyPAPKRNK	PhosphoSitePlus,UniProt,dbPTM		LYN|P07948	1x27-{ CHAIN B }-{ CHAIN D }	B222:ARG	0.62	0.41	0.31	0.1	ABL2|P42684/262	phosphosite	http://mechismo.russelllab.org/contact_hit?id=3453568&pos_a1=215&label_a1=Y215Yp
ABL1|P00519	hsa	Y215Yp	GLITTLHyPAPKRNK	PhosphoSitePlus,UniProt,dbPTM		LYN|P07948	1x27-{ CHAIN F }-{ CHAIN A }	F222:ARG	0.62	0.41	0.31	0.1	ABL2|P42684/262	phosphosite	http://mechismo.russelllab.org/contact_hit?id=3453671&pos_a1=215&label_a1=Y215Yp
ABL1|P00519	hsa	Y215Yp	GLITTLHyPAPKRNK	PhosphoSitePlus,UniProt,dbPTM		LYN|P07948	1x27-{ CHAIN C }-{ CHAIN E }	C222:ARG	0.62	0.41	0.31	0.1	ABL2|P42684/262	phosphosite	http://mechismo.russelllab.org/contact_hit?id=3453596&pos_a1=215&label_a1=Y215Yp
ABL1|P00519	hsa	Y215Yp	GLITTLHyPAPKRNK	PhosphoSitePlus,UniProt,dbPTM		LYN|P07948	1x27-{ CHAIN A }-{ CHAIN F }	A222:ARG	-1.03	0.41	0.31	-0.1	ABL2|P42684/262	phosphosite	http://mechismo.russelllab.org/contact_hit?id=3453540&pos_a1=215&label_a1=Y215Yp
ABL1|P00519	hsa	Y215Yp	GLITTLHyPAPKRNK	PhosphoSitePlus,UniProt,dbPTM		LYN|P07948	1x27-{ CHAIN D }-{ CHAIN B }	D222:ARG	0.62	0.41	0.31	0.1	ABL2|P42684/262	phosphosite	http://mechismo.russelllab.org/contact_hit?id=3453612&pos_a1=215&label_a1=Y215Yp
ABL1|P00519	hsa	Y215Yp	GLITTLHyPAPKRNK	PhosphoSitePlus,UniProt,dbPTM		SRC|P12931	1x27-{ CHAIN E }-{ CHAIN C }	E222:ARG	0.86	0.41	0.31	0.1	ABL2|P42684/262	phosphosite	http://mechismo.russelllab.org/contact_hit?id=3453664&pos_a1=215&label_a1=Y215Yp
ABL1|P00519	hsa	Y215Yp	GLITTLHyPAPKRNK	PhosphoSitePlus,UniProt,dbPTM		SRC|P12931	1x27-{ CHAIN A }-{ CHAIN F }	A222:ARG	-1.03	0.41	0.31	-0.1	ABL2|P42684/262	phosphosite	http://mechismo.russelllab.org/contact_hit?id=3453547&pos_a1=215&label_a1=Y215Yp
ABL1|P00519	hsa	Y215Yp	GLITTLHyPAPKRNK	PhosphoSitePlus,UniProt,dbPTM		SRC|P12931	1x27-{ CHAIN D }-{ CHAIN B }	D222:ARG	0.86	0.41	0.31	0.1	ABL2|P42684/262	phosphosite	http://mechismo.russelllab.org/contact_hit?id=3453618&pos_a1=215&label_a1=Y215Yp
ABL1|P00519	hsa	Y215Yp	GLITTLHyPAPKRNK	PhosphoSitePlus,UniProt,dbPTM		SRC|P12931	1x27-{ CHAIN F }-{ CHAIN A }	F222:ARG	0.86	0.41	0.31	0.1	ABL2|P42684/262	phosphosite	http://mechismo.russelllab.org/contact_hit?id=3453678&pos_a1=215&label_a1=Y215Yp
ABL1|P00519	hsa	Y215Yp	GLITTLHyPAPKRNK	PhosphoSitePlus,UniProt,dbPTM		SRC|P12931	1x27-{ CHAIN C }-{ CHAIN E }	C222:ARG	0.86	0.41	0.31	0.1	ABL2|P42684/262	phosphosite	http://mechismo.russelllab.org/contact_hit?id=3453603&pos_a1=215&label_a1=Y215Yp
ABL1|P00519	hsa	Y215Yp	GLITTLHyPAPKRNK	PhosphoSitePlus,UniProt,dbPTM		SRC|P12931	1x27-{ CHAIN B }-{ CHAIN D }	B222:ARG	0.86	0.41	0.31	0.1	ABL2|P42684/262	phosphosite	http://mechismo.russelllab.org/contact_hit?id=3453575&pos_a1=215&label_a1=Y215Yp
ABL1|P00519	hsa	Y215Yp	GLITTLHyPAPKRNK	PhosphoSitePlus,UniProt,dbPTM		YES1|P07947	1x27-{ CHAIN E }-{ CHAIN C }	E222:ARG	0.86	0.41	0.31	0.1	ABL2|P42684/262	phosphosite	http://mechismo.russelllab.org/contact_hit?id=3453653&pos_a1=215&label_a1=Y215Yp
ABL1|P00519	hsa	Y215Yp	GLITTLHyPAPKRNK	PhosphoSitePlus,UniProt,dbPTM		YES1|P07947	1x27-{ CHAIN A }-{ CHAIN F }	A222:ARG	-1.03	0.41	0.31	-0.1	ABL2|P42684/262	phosphosite	http://mechismo.russelllab.org/contact_hit?id=3453542&pos_a1=215&label_a1=Y215Yp
ABL1|P00519	hsa	Y215Yp	GLITTLHyPAPKRNK	PhosphoSitePlus,UniProt,dbPTM		YES1|P07947	1x27-{ CHAIN C }-{ CHAIN E }	C222:ARG	0.86	0.41	0.31	0.1	ABL2|P42684/262	phosphosite	http://mechismo.russelllab.org/contact_hit?id=3453598&pos_a1=215&label_a1=Y215Yp
ABL1|P00519	hsa	Y215Yp	GLITTLHyPAPKRNK	PhosphoSitePlus,UniProt,dbPTM		YES1|P07947	1x27-{ CHAIN F }-{ CHAIN A }	F222:ARG	0.86	0.41	0.31	0.1	ABL2|P42684/262	phosphosite	http://mechismo.russelllab.org/contact_hit?id=3453673&pos_a1=215&label_a1=Y215Yp
ABL1|P00519	hsa	Y215Yp	GLITTLHyPAPKRNK	PhosphoSitePlus,UniProt,dbPTM		YES1|P07947	1x27-{ CHAIN B }-{ CHAIN D }	B222:ARG	0.86	0.41	0.31	0.1	ABL2|P42684/262	phosphosite	http://mechismo.russelllab.org/contact_hit?id=3453570&pos_a1=215&label_a1=Y215Yp
ABL1|P00519	hsa	Y215Yp	GLITTLHyPAPKRNK	PhosphoSitePlus,UniProt,dbPTM		YES1|P07947	1x27-{ CHAIN D }-{ CHAIN B }	D222:ARG	0.86	0.41	0.31	0.1	ABL2|P42684/262	phosphosite	http://mechismo.russelllab.org/contact_hit?id=3453607&pos_a1=215&label_a1=Y215Yp
ABL1|P00519	hsa	Y215Yp	GLITTLHyPAPKRNK	PhosphoSitePlus,UniProt,dbPTM		LCK|P06239	1x27-{ CHAIN F }-{ CHAIN A }	F222:ARG	0.62	0.41	0.31	0.1	ABL2|P42684/262	phosphosite	http://mechismo.russelllab.org/contact_hit?id=3453672&pos_a1=215&label_a1=Y215Yp
ABL1|P00519	hsa	Y215Yp	GLITTLHyPAPKRNK	PhosphoSitePlus,UniProt,dbPTM		LCK|P06239	1x27-{ CHAIN E }-{ CHAIN C }	E222:ARG	0.62	0.41	0.31	0.1	ABL2|P42684/262	phosphosite	http://mechismo.russelllab.org/contact_hit?id=3453659&pos_a1=215&label_a1=Y215Yp
ABL1|P00519	hsa	Y215Yp	GLITTLHyPAPKRNK	PhosphoSitePlus,UniProt,dbPTM		LCK|P06239	1x27-{ CHAIN D }-{ CHAIN B }	D222:ARG	0.62	0.41	0.31	0.1	ABL2|P42684/262	phosphosite	http://mechismo.russelllab.org/contact_hit?id=3453608&pos_a1=215&label_a1=Y215Yp
ABL1|P00519	hsa	Y215Yp	GLITTLHyPAPKRNK	PhosphoSitePlus,UniProt,dbPTM		LCK|P06239	1x27-{ CHAIN E }-{ CHAIN C }	E222:ARG	0.62	0.41	0.31	0.1	ABL2|P42684/262	phosphosite	http://mechismo.russelllab.org/contact_hit?id=3453654&pos_a1=215&label_a1=Y215Yp
ABL1|P00519	hsa	Y215Yp	GLITTLHyPAPKRNK	PhosphoSitePlus,UniProt,dbPTM		LCK|P06239	1x27-{ CHAIN B }-{ CHAIN D }	B222:ARG	0.62	0.41	0.31	0.1	ABL2|P42684/262	phosphosite	http://mechismo.russelllab.org/contact_hit?id=3453569&pos_a1=215&label_a1=Y215Yp
ABL1|P00519	hsa	Y215Yp	GLITTLHyPAPKRNK	PhosphoSitePlus,UniProt,dbPTM		LCK|P06239	1x27-{ CHAIN A }-{ CHAIN F }	A222:ARG	-1.03	0.41	0.31	-0.1	ABL2|P42684/262	phosphosite	http://mechismo.russelllab.org/contact_hit?id=3453541&pos_a1=215&label_a1=Y215Yp
ABL1|P00519	hsa	Y215Yp	GLITTLHyPAPKRNK	PhosphoSitePlus,UniProt,dbPTM		LCK|P06239	1x27-{ CHAIN C }-{ CHAIN E }	C222:ARG	0.62	0.41	0.31	0.1	ABL2|P42684/262	phosphosite	http://mechismo.russelllab.org/contact_hit?id=3453597&pos_a1=215&label_a1=Y215Yp
ABL1|P00519	hsa	Y215Yp	GLITTLHyPAPKRNK	PhosphoSitePlus,UniProt,dbPTM		LCK|P06239	1x27-{ CHAIN D }-{ CHAIN B }	D222:ARG	0.62	0.41	0.31	0.1	ABL2|P42684/262	phosphosite	http://mechismo.russelllab.org/contact_hit?id=3453613&pos_a1=215&label_a1=Y215Yp
ABL1|P00519	hsa	Y215Yp	GLITTLHyPAPKRNK	PhosphoSitePlus,UniProt,dbPTM		FGR|P09769	1x27-{ CHAIN D }-{ CHAIN B }	D222:ARG	0.86	0.41	0.31	0.1	ABL2|P42684/262	phosphosite	http://mechismo.russelllab.org/contact_hit?id=3453605&pos_a1=215&label_a1=Y215Yp
ABL1|P00519	hsa	Y215Yp	GLITTLHyPAPKRNK	PhosphoSitePlus,UniProt,dbPTM		FGR|P09769	1x27-{ CHAIN C }-{ CHAIN E }	C222:ARG	0.86	0.41	0.31	0.1	ABL2|P42684/262	phosphosite	http://mechismo.russelllab.org/contact_hit?id=3453594&pos_a1=215&label_a1=Y215Yp
ABL1|P00519	hsa	Y215Yp	GLITTLHyPAPKRNK	PhosphoSitePlus,UniProt,dbPTM		FGR|P09769	1x27-{ CHAIN A }-{ CHAIN F }	A222:ARG	-1.03	0.41	0.31	-0.1	ABL2|P42684/262	phosphosite	http://mechismo.russelllab.org/contact_hit?id=3453538&pos_a1=215&label_a1=Y215Yp
ABL1|P00519	hsa	Y215Yp	GLITTLHyPAPKRNK	PhosphoSitePlus,UniProt,dbPTM		FGR|P09769	1x27-{ CHAIN B }-{ CHAIN D }	B222:ARG	0.86	0.41	0.31	0.1	ABL2|P42684/262	phosphosite	http://mechismo.russelllab.org/contact_hit?id=3453566&pos_a1=215&label_a1=Y215Yp
ABL1|P00519	hsa	Y215Yp	GLITTLHyPAPKRNK	PhosphoSitePlus,UniProt,dbPTM		FGR|P09769	1x27-{ CHAIN F }-{ CHAIN A }	F222:ARG	0.86	0.41	0.31	0.1	ABL2|P42684/262	phosphosite	http://mechismo.russelllab.org/contact_hit?id=3453669&pos_a1=215&label_a1=Y215Yp
ABL1|P00519	hsa	Y215Yp	GLITTLHyPAPKRNK	PhosphoSitePlus,UniProt,dbPTM		FGR|P09769	1x27-{ CHAIN E }-{ CHAIN C }	E222:ARG	0.86	0.41	0.31	0.1	ABL2|P42684/262	phosphosite	http://mechismo.russelllab.org/contact_hit?id=3453651&pos_a1=215&label_a1=Y215Yp
ABL1|P00519	hsa	Y215Yp	GLITTLHyPAPKRNK	PhosphoSitePlus,UniProt,dbPTM		HCK|P08631	1x27-{ CHAIN A }-{ CHAIN F }	A222:ARG	-1.03	0.41	0.31	-0.1	ABL2|P42684/262	phosphosite	http://mechismo.russelllab.org/contact_hit?id=3453543&pos_a1=215&label_a1=Y215Yp
ABL1|P00519	hsa	Y215Yp	GLITTLHyPAPKRNK	PhosphoSitePlus,UniProt,dbPTM		HCK|P08631	1x27-{ CHAIN E }-{ CHAIN C }	E222:ARG	0.62	0.41	0.31	0.1	ABL2|P42684/262	phosphosite	http://mechismo.russelllab.org/contact_hit?id=3453660&pos_a1=215&label_a1=Y215Yp
ABL1|P00519	hsa	Y215Yp	GLITTLHyPAPKRNK	PhosphoSitePlus,UniProt,dbPTM		HCK|P08631	1x27-{ CHAIN C }-{ CHAIN E }	C222:ARG	0.62	0.41	0.31	0.1	ABL2|P42684/262	phosphosite	http://mechismo.russelllab.org/contact_hit?id=3453599&pos_a1=215&label_a1=Y215Yp
ABL1|P00519	hsa	Y215Yp	GLITTLHyPAPKRNK	PhosphoSitePlus,UniProt,dbPTM		HCK|P08631	1x27-{ CHAIN B }-{ CHAIN D }	B222:ARG	0.62	0.41	0.31	0.1	ABL2|P42684/262	phosphosite	http://mechismo.russelllab.org/contact_hit?id=3453571&pos_a1=215&label_a1=Y215Yp
ABL1|P00519	hsa	Y215Yp	GLITTLHyPAPKRNK	PhosphoSitePlus,UniProt,dbPTM		HCK|P08631	1x27-{ CHAIN F }-{ CHAIN A }	F222:ARG	0.62	0.41	0.31	0.1	ABL2|P42684/262	phosphosite	http://mechismo.russelllab.org/contact_hit?id=3453674&pos_a1=215&label_a1=Y215Yp
ABL1|P00519	hsa	Y215Yp	GLITTLHyPAPKRNK	PhosphoSitePlus,UniProt,dbPTM		HCK|P08631	1x27-{ CHAIN D }-{ CHAIN B }	D222:ARG	0.62	0.41	0.31	0.1	ABL2|P42684/262	phosphosite	http://mechismo.russelllab.org/contact_hit?id=3453614&pos_a1=215&label_a1=Y215Yp
ABL1|P00519	hsa	Y215Yp	GLITTLHyPAPKRNK	PhosphoSitePlus,UniProt,dbPTM		FYN|P06241	1x27-{ CHAIN D }-{ CHAIN B }	D222:ARG	0.86	0.41	0.31	0.1	ABL2|P42684/262	phosphosite	http://mechismo.russelllab.org/contact_hit?id=3453606&pos_a1=215&label_a1=Y215Yp
ABL1|P00519	hsa	Y215Yp	GLITTLHyPAPKRNK	PhosphoSitePlus,UniProt,dbPTM		FYN|P06241	1x27-{ CHAIN E }-{ CHAIN C }	E222:ARG	0.86	0.41	0.31	0.1	ABL2|P42684/262	phosphosite	http://mechismo.russelllab.org/contact_hit?id=3453652&pos_a1=215&label_a1=Y215Yp
ABL1|P00519	hsa	Y215Yp	GLITTLHyPAPKRNK	PhosphoSitePlus,UniProt,dbPTM		FYN|P06241	1x27-{ CHAIN A }-{ CHAIN F }	A222:ARG	-1.03	0.41	0.31	-0.1	ABL2|P42684/262	phosphosite	http://mechismo.russelllab.org/contact_hit?id=3453539&pos_a1=215&label_a1=Y215Yp
ABL1|P00519	hsa	Y215Yp	GLITTLHyPAPKRNK	PhosphoSitePlus,UniProt,dbPTM		FYN|P06241	1x27-{ CHAIN C }-{ CHAIN E }	C222:ARG	0.86	0.41	0.31	0.1	ABL2|P42684/262	phosphosite	http://mechismo.russelllab.org/contact_hit?id=3453595&pos_a1=215&label_a1=Y215Yp
ABL1|P00519	hsa	Y215Yp	GLITTLHyPAPKRNK	PhosphoSitePlus,UniProt,dbPTM		FYN|P06241	1x27-{ CHAIN F }-{ CHAIN A }	F222:ARG	0.86	0.41	0.31	0.1	ABL2|P42684/262	phosphosite	http://mechismo.russelllab.org/contact_hit?id=3453670&pos_a1=215&label_a1=Y215Yp
ABL1|P00519	hsa	Y215Yp	GLITTLHyPAPKRNK	PhosphoSitePlus,UniProt,dbPTM		FYN|P06241	1x27-{ CHAIN B }-{ CHAIN D }	B222:ARG	0.86	0.41	0.31	0.1	ABL2|P42684/262	phosphosite	http://mechismo.russelllab.org/contact_hit?id=3453567&pos_a1=215&label_a1=Y215Yp
ABL1|P00519	hsa	Y215Yp	GLITTLHyPAPKRNK	PhosphoSitePlus,UniProt,dbPTM		ABL2|P42684	1x27-{ CHAIN D }-{ CHAIN B }	D222:ARG	0.97	0.40	0.31	0.1	ABL2|P42684/262	phosphosite	http://mechismo.russelllab.org/contact_hit?id=3453610&pos_a1=215&label_a1=Y215Yp
ABL1|P00519	hsa	Y215Yp	GLITTLHyPAPKRNK	PhosphoSitePlus,UniProt,dbPTM		ABL2|P42684	1x27-{ CHAIN C }-{ CHAIN E }	C222:ARG	0.97	0.40	0.31	0.1	ABL2|P42684/262	phosphosite	http://mechismo.russelllab.org/contact_hit?id=3453592&pos_a1=215&label_a1=Y215Yp
ABL1|P00519	hsa	Y215Yp	GLITTLHyPAPKRNK	PhosphoSitePlus,UniProt,dbPTM		ABL2|P42684	1x27-{ CHAIN B }-{ CHAIN D }	B222:ARG	0.97	0.40	0.31	0.1	ABL2|P42684/262	phosphosite	http://mechismo.russelllab.org/contact_hit?id=3453564&pos_a1=215&label_a1=Y215Yp
ABL1|P00519	hsa	Y215Yp	GLITTLHyPAPKRNK	PhosphoSitePlus,UniProt,dbPTM		ABL2|P42684	1x27-{ CHAIN F }-{ CHAIN A }	F222:ARG	0.97	0.40	0.31	0.1	ABL2|P42684/262	phosphosite	http://mechismo.russelllab.org/contact_hit?id=3453667&pos_a1=215&label_a1=Y215Yp
ABL1|P00519	hsa	Y215Yp	GLITTLHyPAPKRNK	PhosphoSitePlus,UniProt,dbPTM		ABL2|P42684	1x27-{ CHAIN A }-{ CHAIN F }	A222:ARG	0.97	0.40	0.31	0.1	ABL2|P42684/262	phosphosite	http://mechismo.russelllab.org/contact_hit?id=3453536&pos_a1=215&label_a1=Y215Yp
ABL1|P00519	hsa	Y215Yp	GLITTLHyPAPKRNK	PhosphoSitePlus,UniProt,dbPTM		ABL2|P42684	1x27-{ CHAIN E }-{ CHAIN C }	E222:ARG	0.97	0.40	0.31	0.1	ABL2|P42684/262	phosphosite	http://mechismo.russelllab.org/contact_hit?id=3453656&pos_a1=215&label_a1=Y215Yp
ABL1|P00519	hsa	Y215Yp	GLITTLHyPAPKRNK	PhosphoSitePlus,UniProt,dbPTM		EPHB2|P29323	1opl-{ B 140 _ to B 237 _ }-{ B 252 _ to B 518 _ }	B234:TYR	3.12	0.40	0.31	0.4	ABL2|P42684/262	phosphosite	http://mechismo.russelllab.org/contact_hit?id=3454038&pos_a1=215&label_a1=Y215Yp
ABL1|P00519	hsa	Y215Yp	GLITTLHyPAPKRNK	PhosphoSitePlus,UniProt,dbPTM		ERBB4|Q15303	1opl-{ B 140 _ to B 237 _ }-{ B 252 _ to B 518 _ }	B234:TYR	-1.02	0.40	0.31	-0.1	ABL2|P42684/262	phosphosite	http://mechismo.russelllab.org/contact_hit?id=3454041&pos_a1=215&label_a1=Y215Yp
ABL1|P00519	hsa	Y215Yp	GLITTLHyPAPKRNK	PhosphoSitePlus,UniProt,dbPTM		GRAP2|O75791	1opl-3-1-2-{ A 140 _ to A 240 _ }-{ CHAIN A }	A234:TYR	1.89	0.36	0.31	0.2	ABL2|P42684/262	phosphosite	http://mechismo.russelllab.org/contact_hit?id=47905&pos_a1=215&label_a1=Y215Yp
ABL1|P00519	hsa	Y215Yp	GLITTLHyPAPKRNK	PhosphoSitePlus,UniProt,dbPTM		GRB2|P62993	1opl-3-1-2-{ A 140 _ to A 240 _ }-{ CHAIN A }	A234:TYR	2.47	0.35	0.31	0.3	ABL2|P42684/262	phosphosite	http://mechismo.russelllab.org/contact_hit?id=48049&pos_a1=215&label_a1=Y215Yp
ABL1|P00519	hsa	Y215Yp	GLITTLHyPAPKRNK	PhosphoSitePlus,UniProt,dbPTM		ZAP70|P43403	1opl-3-1-2-{ CHAIN A }-{ CHAIN A }	A234:TYR	-1.15	0.33	0.31	-0.1	ABL2|P42684/262	phosphosite	http://mechismo.russelllab.org/contact_hit?id=48746&pos_a1=215&label_a1=Y215Yp
ABL1|P00519	hsa	Y215Yp	GLITTLHyPAPKRNK	PhosphoSitePlus,UniProt,dbPTM		NCK2|O43639	1opl-3-1-2-{ A 140 _ to A 240 _ }-{ CHAIN A }	A234:TYR	1.67	0.32	0.31	0.2	ABL2|P42684/262	phosphosite	http://mechismo.russelllab.org/contact_hit?id=48318&pos_a1=215&label_a1=Y215Yp
ABL1|P00519	hsa	Y172Yp	LRYEGRVyHYRINTA	PhosphoSitePlus,UniProt,dbPTM		LCK|P06239	1ad5-{ A 146 _ to A 248 _ }-{ A 249 _ to A 531 _ }	A200:LYS	1.29	0.42	0.27	0.1	ABL2|P42684/219	phosphosite	http://mechismo.russelllab.org/contact_hit?id=3454252&pos_a1=172&label_a1=Y172Yp
ABL1|P00519	hsa	Y172Yp	LRYEGRVyHYRINTA	PhosphoSitePlus,UniProt,dbPTM		LCK|P06239	2hck-{ B 146 _ to B 248 _ }-{ B 249 _ to B 531 _ }	B200:LYS	1.29	0.42	0.27	0.1	ABL2|P42684/219	phosphosite	http://mechismo.russelllab.org/contact_hit?id=3454276&pos_a1=172&label_a1=Y172Yp
ABL1|P00519	hsa	Y172Yp	LRYEGRVyHYRINTA	PhosphoSitePlus,UniProt,dbPTM		LCK|P06239	2hck-{ A 146 _ to A 248 _ }-{ A 249 _ to A 531 _ }	A200:LYS	1.29	0.42	0.27	0.1	ABL2|P42684/219	phosphosite	http://mechismo.russelllab.org/contact_hit?id=3454268&pos_a1=172&label_a1=Y172Yp
ABL1|P00519	hsa	Y172Yp	LRYEGRVyHYRINTA	PhosphoSitePlus,UniProt,dbPTM		LCK|P06239	1ad5-{ B 146 _ to B 248 _ }-{ B 249 _ to B 531 _ }	B200:LYS	1.29	0.42	0.27	0.1	ABL2|P42684/219	phosphosite	http://mechismo.russelllab.org/contact_hit?id=3454260&pos_a1=172&label_a1=Y172Yp
ABL1|P00519	hsa	Y172Yp	LRYEGRVyHYRINTA	PhosphoSitePlus,UniProt,dbPTM		HCK|P08631	1ad5-{ A 146 _ to A 248 _ }-{ A 249 _ to A 531 _ }	A200:LYS	1.29	0.42	0.27	0.1	ABL2|P42684/219	phosphosite	http://mechismo.russelllab.org/contact_hit?id=3454251&pos_a1=172&label_a1=Y172Yp
ABL1|P00519	hsa	Y172Yp	LRYEGRVyHYRINTA	PhosphoSitePlus,UniProt,dbPTM		HCK|P08631	2hck-{ A 146 _ to A 248 _ }-{ A 249 _ to A 531 _ }	A200:LYS	1.29	0.42	0.27	0.1	ABL2|P42684/219	phosphosite	http://mechismo.russelllab.org/contact_hit?id=3454267&pos_a1=172&label_a1=Y172Yp
ABL1|P00519	hsa	Y172Yp	LRYEGRVyHYRINTA	PhosphoSitePlus,UniProt,dbPTM		HCK|P08631	2hck-{ B 146 _ to B 248 _ }-{ B 249 _ to B 531 _ }	B200:LYS	1.29	0.42	0.27	0.1	ABL2|P42684/219	phosphosite	http://mechismo.russelllab.org/contact_hit?id=3454275&pos_a1=172&label_a1=Y172Yp
ABL1|P00519	hsa	Y172Yp	LRYEGRVyHYRINTA	PhosphoSitePlus,UniProt,dbPTM		HCK|P08631	1ad5-{ B 146 _ to B 248 _ }-{ B 249 _ to B 531 _ }	B200:LYS	1.29	0.42	0.27	0.1	ABL2|P42684/219	phosphosite	http://mechismo.russelllab.org/contact_hit?id=3454259&pos_a1=172&label_a1=Y172Yp
ABL1|P00519	hsa	Y172Yp	LRYEGRVyHYRINTA	PhosphoSitePlus,UniProt,dbPTM		FGR|P09769	2hck-{ B 146 _ to B 248 _ }-{ B 249 _ to B 531 _ }	B200:LYS	1.29	0.42	0.27	0.1	ABL2|P42684/219	phosphosite	http://mechismo.russelllab.org/contact_hit?id=3454279&pos_a1=172&label_a1=Y172Yp
ABL1|P00519	hsa	Y172Yp	LRYEGRVyHYRINTA	PhosphoSitePlus,UniProt,dbPTM		FGR|P09769	2hck-{ A 146 _ to A 248 _ }-{ A 249 _ to A 531 _ }	A200:LYS	1.29	0.42	0.27	0.1	ABL2|P42684/219	phosphosite	http://mechismo.russelllab.org/contact_hit?id=3454271&pos_a1=172&label_a1=Y172Yp
ABL1|P00519	hsa	Y172Yp	LRYEGRVyHYRINTA	PhosphoSitePlus,UniProt,dbPTM		FGR|P09769	1ad5-{ A 146 _ to A 248 _ }-{ A 249 _ to A 531 _ }	A200:LYS	1.29	0.42	0.27	0.1	ABL2|P42684/219	phosphosite	http://mechismo.russelllab.org/contact_hit?id=3454255&pos_a1=172&label_a1=Y172Yp
ABL1|P00519	hsa	Y172Yp	LRYEGRVyHYRINTA	PhosphoSitePlus,UniProt,dbPTM		FGR|P09769	1ad5-{ B 146 _ to B 248 _ }-{ B 249 _ to B 531 _ }	B200:LYS	1.29	0.42	0.27	0.1	ABL2|P42684/219	phosphosite	http://mechismo.russelllab.org/contact_hit?id=3454263&pos_a1=172&label_a1=Y172Yp
ABL1|P00519	hsa	Y172Yp	LRYEGRVyHYRINTA	PhosphoSitePlus,UniProt,dbPTM		LYN|P07948	2hck-{ B 146 _ to B 248 _ }-{ B 249 _ to B 531 _ }	B200:LYS	1.29	0.42	0.27	0.1	ABL2|P42684/219	phosphosite	http://mechismo.russelllab.org/contact_hit?id=3454277&pos_a1=172&label_a1=Y172Yp
ABL1|P00519	hsa	Y172Yp	LRYEGRVyHYRINTA	PhosphoSitePlus,UniProt,dbPTM		LYN|P07948	2hck-{ A 146 _ to A 248 _ }-{ A 249 _ to A 531 _ }	A200:LYS	1.29	0.42	0.27	0.1	ABL2|P42684/219	phosphosite	http://mechismo.russelllab.org/contact_hit?id=3454269&pos_a1=172&label_a1=Y172Yp
ABL1|P00519	hsa	Y172Yp	LRYEGRVyHYRINTA	PhosphoSitePlus,UniProt,dbPTM		LYN|P07948	1ad5-{ B 146 _ to B 248 _ }-{ B 249 _ to B 531 _ }	B200:LYS	1.29	0.42	0.27	0.1	ABL2|P42684/219	phosphosite	http://mechismo.russelllab.org/contact_hit?id=3454261&pos_a1=172&label_a1=Y172Yp
ABL1|P00519	hsa	Y172Yp	LRYEGRVyHYRINTA	PhosphoSitePlus,UniProt,dbPTM		LYN|P07948	1ad5-{ A 146 _ to A 248 _ }-{ A 249 _ to A 531 _ }	A200:LYS	1.29	0.42	0.27	0.1	ABL2|P42684/219	phosphosite	http://mechismo.russelllab.org/contact_hit?id=3454253&pos_a1=172&label_a1=Y172Yp
ABL1|P00519	hsa	Y172Yp	LRYEGRVyHYRINTA	PhosphoSitePlus,UniProt,dbPTM		FYN|P06241	1ad5-{ B 146 _ to B 248 _ }-{ B 249 _ to B 531 _ }	B200:LYS	1.29	0.42	0.27	0.1	ABL2|P42684/219	phosphosite	http://mechismo.russelllab.org/contact_hit?id=3454264&pos_a1=172&label_a1=Y172Yp
ABL1|P00519	hsa	Y172Yp	LRYEGRVyHYRINTA	PhosphoSitePlus,UniProt,dbPTM		FYN|P06241	2hck-{ A 146 _ to A 248 _ }-{ A 249 _ to A 531 _ }	A200:LYS	1.29	0.42	0.27	0.1	ABL2|P42684/219	phosphosite	http://mechismo.russelllab.org/contact_hit?id=3454272&pos_a1=172&label_a1=Y172Yp
ABL1|P00519	hsa	Y172Yp	LRYEGRVyHYRINTA	PhosphoSitePlus,UniProt,dbPTM		FYN|P06241	2hck-{ B 146 _ to B 248 _ }-{ B 249 _ to B 531 _ }	B200:LYS	1.29	0.42	0.27	0.1	ABL2|P42684/219	phosphosite	http://mechismo.russelllab.org/contact_hit?id=3454280&pos_a1=172&label_a1=Y172Yp
ABL1|P00519	hsa	Y172Yp	LRYEGRVyHYRINTA	PhosphoSitePlus,UniProt,dbPTM		FYN|P06241	1ad5-{ A 146 _ to A 248 _ }-{ A 249 _ to A 531 _ }	A200:LYS	1.29	0.42	0.27	0.1	ABL2|P42684/219	phosphosite	http://mechismo.russelllab.org/contact_hit?id=3454256&pos_a1=172&label_a1=Y172Yp
ABL1|P00519	hsa	Y172Yp	LRYEGRVyHYRINTA	PhosphoSitePlus,UniProt,dbPTM		SRC|P12931	1ad5-{ B 146 _ to B 248 _ }-{ B 249 _ to B 531 _ }	B200:LYS	1.29	0.42	0.27	0.1	ABL2|P42684/219	phosphosite	http://mechismo.russelllab.org/contact_hit?id=3454257&pos_a1=172&label_a1=Y172Yp
ABL1|P00519	hsa	Y172Yp	LRYEGRVyHYRINTA	PhosphoSitePlus,UniProt,dbPTM		SRC|P12931	1ad5-{ A 146 _ to A 248 _ }-{ A 249 _ to A 531 _ }	A200:LYS	1.29	0.42	0.27	0.1	ABL2|P42684/219	phosphosite	http://mechismo.russelllab.org/contact_hit?id=3454249&pos_a1=172&label_a1=Y172Yp
ABL1|P00519	hsa	Y172Yp	LRYEGRVyHYRINTA	PhosphoSitePlus,UniProt,dbPTM		SRC|P12931	2hck-{ A 146 _ to A 248 _ }-{ A 249 _ to A 531 _ }	A200:LYS	1.29	0.42	0.27	0.1	ABL2|P42684/219	phosphosite	http://mechismo.russelllab.org/contact_hit?id=3454265&pos_a1=172&label_a1=Y172Yp
ABL1|P00519	hsa	Y172Yp	LRYEGRVyHYRINTA	PhosphoSitePlus,UniProt,dbPTM		SRC|P12931	2hck-{ B 146 _ to B 248 _ }-{ B 249 _ to B 531 _ }	B200:LYS	1.29	0.42	0.27	0.1	ABL2|P42684/219	phosphosite	http://mechismo.russelllab.org/contact_hit?id=3454273&pos_a1=172&label_a1=Y172Yp
ABL1|P00519	hsa	Y172Yp	LRYEGRVyHYRINTA	PhosphoSitePlus,UniProt,dbPTM		YES1|P07947	2hck-{ B 146 _ to B 248 _ }-{ B 249 _ to B 531 _ }	B200:LYS	1.29	0.42	0.27	0.1	ABL2|P42684/219	phosphosite	http://mechismo.russelllab.org/contact_hit?id=3454274&pos_a1=172&label_a1=Y172Yp
ABL1|P00519	hsa	Y172Yp	LRYEGRVyHYRINTA	PhosphoSitePlus,UniProt,dbPTM		YES1|P07947	1ad5-{ B 146 _ to B 248 _ }-{ B 249 _ to B 531 _ }	B200:LYS	1.29	0.42	0.27	0.1	ABL2|P42684/219	phosphosite	http://mechismo.russelllab.org/contact_hit?id=3454258&pos_a1=172&label_a1=Y172Yp
ABL1|P00519	hsa	Y172Yp	LRYEGRVyHYRINTA	PhosphoSitePlus,UniProt,dbPTM		YES1|P07947	2hck-{ A 146 _ to A 248 _ }-{ A 249 _ to A 531 _ }	A200:LYS	1.29	0.42	0.27	0.1	ABL2|P42684/219	phosphosite	http://mechismo.russelllab.org/contact_hit?id=3454266&pos_a1=172&label_a1=Y172Yp
ABL1|P00519	hsa	Y172Yp	LRYEGRVyHYRINTA	PhosphoSitePlus,UniProt,dbPTM		YES1|P07947	1ad5-{ A 146 _ to A 248 _ }-{ A 249 _ to A 531 _ }	A200:LYS	1.29	0.42	0.27	0.1	ABL2|P42684/219	phosphosite	http://mechismo.russelllab.org/contact_hit?id=3454250&pos_a1=172&label_a1=Y172Yp
ABL1|P00519	hsa	Y232Yp	VYGVSPNyDKWEMER	PhosphoSitePlus,dbPTM	12522270,16497976,18691976	ABL1|P00519	2g2i-3-1-2-{ CHAIN A }-{ CHAIN A }	A232:TYR	0.50	1.00	0.12	0.1	ABL2|P42684/279	phosphosite	http://mechismo.russelllab.org/contact_hit?id=3454961&pos_a1=232&label_a1=Y232Yp
ABL1|P00519	hsa	Y232Yp	VYGVSPNyDKWEMER	PhosphoSitePlus,dbPTM	12522270,16497976,18691976	ABL2|P42684	2g2i-3-1-2-{ CHAIN A }-{ CHAIN A }	A232:TYR	0.50	0.91	0.12	0.1	ABL2|P42684/279	phosphosite	http://mechismo.russelllab.org/contact_hit?id=3454962&pos_a1=232&label_a1=Y232Yp
ABL1|P00519	hsa	Y232Yp	VYGVSPNyDKWEMER	PhosphoSitePlus,dbPTM	12522270,16497976,18691976	SRC|P12931	2g2i-3-1-2-{ CHAIN A }-{ CHAIN A }	A232:TYR	0.63	0.50	0.12	0.0	ABL2|P42684/279	phosphosite	http://mechismo.russelllab.org/contact_hit?id=3454971&pos_a1=232&label_a1=Y232Yp
ABL1|P00519	hsa	Y232Yp	VYGVSPNyDKWEMER	PhosphoSitePlus,dbPTM	12522270,16497976,18691976	YES1|P07947	2g2i-3-1-2-{ CHAIN A }-{ CHAIN A }	A232:TYR	1.54	0.49	0.12	0.1	ABL2|P42684/279	phosphosite	http://mechismo.russelllab.org/contact_hit?id=3454978&pos_a1=232&label_a1=Y232Yp
ABL1|P00519	hsa	Y232Yp	VYGVSPNyDKWEMER	PhosphoSitePlus,dbPTM	12522270,16497976,18691976	LCK|P06239	2g2i-3-1-2-{ CHAIN A }-{ CHAIN A }	A232:TYR	2.94	0.48	0.12	0.2	ABL2|P42684/279	phosphosite	http://mechismo.russelllab.org/contact_hit?id=3454976&pos_a1=232&label_a1=Y232Yp
ABL1|P00519	hsa	Y232Yp	VYGVSPNyDKWEMER	PhosphoSitePlus,dbPTM	12522270,16497976,18691976	LYN|P07948	2g2i-3-1-2-{ CHAIN A }-{ CHAIN A }	A232:TYR	1.54	0.48	0.12	0.1	ABL2|P42684/279	phosphosite	http://mechismo.russelllab.org/contact_hit?id=3454977&pos_a1=232&label_a1=Y232Yp
ABL1|P00519	hsa	Y232Yp	VYGVSPNyDKWEMER	PhosphoSitePlus,dbPTM	12522270,16497976,18691976	HCK|P08631	2g2i-3-1-2-{ CHAIN A }-{ CHAIN A }	A232:TYR	1.54	0.47	0.12	0.1	ABL2|P42684/279	phosphosite	http://mechismo.russelllab.org/contact_hit?id=3454975&pos_a1=232&label_a1=Y232Yp
ABL1|P00519	hsa	Y232Yp	VYGVSPNyDKWEMER	PhosphoSitePlus,dbPTM	12522270,16497976,18691976	FGR|P09769	2g2i-3-1-2-{ CHAIN A }-{ CHAIN A }	A232:TYR	1.54	0.47	0.12	0.1	ABL2|P42684/279	phosphosite	http://mechismo.russelllab.org/contact_hit?id=3454979&pos_a1=232&label_a1=Y232Yp
ABL1|P00519	hsa	Y232Yp	VYGVSPNyDKWEMER	PhosphoSitePlus,dbPTM	12522270,16497976,18691976	FYN|P06241	2g2i-3-1-2-{ CHAIN A }-{ CHAIN A }	A232:TYR	1.54	0.47	0.12	0.1	ABL2|P42684/279	phosphosite	http://mechismo.russelllab.org/contact_hit?id=3454974&pos_a1=232&label_a1=Y232Yp
ABL1|P00519	hsa	Y232Yp	VYGVSPNyDKWEMER	PhosphoSitePlus,dbPTM	12522270,16497976,18691976	EPHB1|P54762	2g2i-3-1-2-{ CHAIN A }-{ CHAIN A }	A232:TYR	0.50	0.43	0.12	0.0	ABL2|P42684/279	phosphosite	http://mechismo.russelllab.org/contact_hit?id=3454997&pos_a1=232&label_a1=Y232Yp
ABL1|P00519	hsa	Y232Yp	VYGVSPNyDKWEMER	PhosphoSitePlus,dbPTM	12522270,16497976,18691976	EPHB2|P29323	2g2i-3-1-2-{ CHAIN A }-{ CHAIN A }	A232:TYR	0.50	0.43	0.12	0.0	ABL2|P42684/279	phosphosite	http://mechismo.russelllab.org/contact_hit?id=3454998&pos_a1=232&label_a1=Y232Yp
ABL1|P00519	hsa	Y232Yp	VYGVSPNyDKWEMER	PhosphoSitePlus,dbPTM	12522270,16497976,18691976	ERBB4|Q15303	2g2i-3-1-2-{ CHAIN A }-{ CHAIN A }	A232:TYR	0.50	0.42	0.12	0.0	ABL2|P42684/279	phosphosite	http://mechismo.russelllab.org/contact_hit?id=3455001&pos_a1=232&label_a1=Y232Yp
ABL1|P00519	hsa	Y232Yp	VYGVSPNyDKWEMER	PhosphoSitePlus,dbPTM	12522270,16497976,18691976	EPHB4|P54760	2g2i-3-1-2-{ CHAIN A }-{ CHAIN A }	A232:TYR	0.50	0.41	0.12	0.0	ABL2|P42684/279	phosphosite	http://mechismo.russelllab.org/contact_hit?id=3454999&pos_a1=232&label_a1=Y232Yp
ABL1|P00519	hsa	Y232Yp	VYGVSPNyDKWEMER	PhosphoSitePlus,dbPTM	12522270,16497976,18691976	ERBB2|P04626	2g2i-3-1-2-{ CHAIN A }-{ CHAIN A }	A232:TYR	1.97	0.41	0.12	0.1	ABL2|P42684/279	phosphosite	http://mechismo.russelllab.org/contact_hit?id=3455000&pos_a1=232&label_a1=Y232Yp
ABL1|P00519	hsa	T394Tp	LMTGDTYtAHAGAKF	PhosphoELM,PhosphoSitePlus,dbPTM	12522270	ABL1|P00519	3p08-{ CHAIN B }-{ CHAIN A }	B552:THR	1.27	0.47	0.78	0.5	ABL2|P42684/441	phosphosite	http://mechismo.russelllab.org/contact_hit?id=3458846&pos_a1=394&label_a1=T394Tp
ABL1|P00519	hsa	T394Tp	LMTGDTYtAHAGAKF	PhosphoELM,PhosphoSitePlus,dbPTM	12522270	ABL1|P00519	3p08-{ CHAIN B }-{ CHAIN A }	B552:THR	1.27	0.47	0.78	0.5	ABL2|P42684/441	phosphosite	http://mechismo.russelllab.org/contact_hit?id=3581387&pos_a1=394&label_a1=T394Tp
ABL1|P00519	hsa	T394Tp	LMTGDTYtAHAGAKF	PhosphoELM,PhosphoSitePlus,dbPTM	12522270	ABL2|P42684	3p08-{ CHAIN B }-{ CHAIN A }	B552:THR	1.27	0.46	0.78	0.5	ABL2|P42684/441	phosphosite	http://mechismo.russelllab.org/contact_hit?id=3458847&pos_a1=394&label_a1=T394Tp
ABL1|P00519	hsa	T394Tp	LMTGDTYtAHAGAKF	PhosphoELM,PhosphoSitePlus,dbPTM	12522270	ABL1|P00519	3d94-1-1-2-{ CHAIN A }-{ CHAIN A }	A1137:ARG	2.35	0.43	0.78	0.8	ABL2|P42684/441	phosphosite	http://mechismo.russelllab.org/contact_hit?id=3456640&pos_a1=394&label_a1=T394Tp
ABL1|P00519	hsa	T394Tp	LMTGDTYtAHAGAKF	PhosphoELM,PhosphoSitePlus,dbPTM	12522270	LCK|P06239	3sxr-{ CHAIN A }-{ CHAIN B }	A567:VAL	1.16	0.42	0.78	0.4	ABL2|P42684/441	phosphosite	http://mechismo.russelllab.org/contact_hit?id=3459178&pos_a1=394&label_a1=T394Tp
ABL1|P00519	hsa	T394Tp	LMTGDTYtAHAGAKF	PhosphoELM,PhosphoSitePlus,dbPTM	12522270	FGR|P09769	3sxr-{ CHAIN A }-{ CHAIN B }	A567:VAL	-0.32	0.42	0.78	-0.1	ABL2|P42684/441	phosphosite	http://mechismo.russelllab.org/contact_hit?id=3459174&pos_a1=394&label_a1=T394Tp
ABL1|P00519	hsa	T394Tp	LMTGDTYtAHAGAKF	PhosphoELM,PhosphoSitePlus,dbPTM	12522270	LYN|P07948	3sxr-{ CHAIN A }-{ CHAIN B }	A567:VAL	1.16	0.42	0.78	0.4	ABL2|P42684/441	phosphosite	http://mechismo.russelllab.org/contact_hit?id=3459179&pos_a1=394&label_a1=T394Tp
ABL1|P00519	hsa	T394Tp	LMTGDTYtAHAGAKF	PhosphoELM,PhosphoSitePlus,dbPTM	12522270	HCK|P08631	3sxr-{ CHAIN A }-{ CHAIN B }	A567:VAL	1.16	0.42	0.78	0.4	ABL2|P42684/441	phosphosite	http://mechismo.russelllab.org/contact_hit?id=3459177&pos_a1=394&label_a1=T394Tp
ABL1|P00519	hsa	T394Tp	LMTGDTYtAHAGAKF	PhosphoELM,PhosphoSitePlus,dbPTM	12522270	ABL2|P42684	3sxr-{ CHAIN A }-{ CHAIN B }	A567:VAL	-1.46	0.42	0.78	-0.5	ABL2|P42684/441	phosphosite	http://mechismo.russelllab.org/contact_hit?id=3459183&pos_a1=394&label_a1=T394Tp
ABL1|P00519	hsa	T394Tp	LMTGDTYtAHAGAKF	PhosphoELM,PhosphoSitePlus,dbPTM	12522270	SRC|P12931	3sxr-{ CHAIN A }-{ CHAIN B }	A567:VAL	-0.32	0.42	0.78	-0.1	ABL2|P42684/441	phosphosite	http://mechismo.russelllab.org/contact_hit?id=3459180&pos_a1=394&label_a1=T394Tp
ABL1|P00519	hsa	T394Tp	LMTGDTYtAHAGAKF	PhosphoELM,PhosphoSitePlus,dbPTM	12522270	FYN|P06241	3sxr-{ CHAIN A }-{ CHAIN B }	A567:VAL	-0.32	0.42	0.78	-0.1	ABL2|P42684/441	phosphosite	http://mechismo.russelllab.org/contact_hit?id=3459176&pos_a1=394&label_a1=T394Tp
ABL1|P00519	hsa	T394Tp	LMTGDTYtAHAGAKF	PhosphoELM,PhosphoSitePlus,dbPTM	12522270	YES1|P07947	3sxr-{ CHAIN A }-{ CHAIN B }	A567:VAL	-0.32	0.42	0.78	-0.1	ABL2|P42684/441	phosphosite	http://mechismo.russelllab.org/contact_hit?id=3459181&pos_a1=394&label_a1=T394Tp
ABL1|P00519	hsa	T394Tp	LMTGDTYtAHAGAKF	PhosphoELM,PhosphoSitePlus,dbPTM	12522270	ABL2|P42684	3d94-1-1-2-{ CHAIN A }-{ CHAIN A }	A1137:ARG	2.35	0.41	0.78	0.8	ABL2|P42684/441	phosphosite	http://mechismo.russelllab.org/contact_hit?id=3456639&pos_a1=394&label_a1=T394Tp
ABL1|P00519	hsa	T394Tp	LMTGDTYtAHAGAKF	PhosphoELM,PhosphoSitePlus,dbPTM	12522270	NTRK1|P04629	3d94-1-1-2-{ CHAIN A }-{ CHAIN A }	A1137:ARG	-0.70	0.41	0.78	-0.2	ABL2|P42684/441	phosphosite	http://mechismo.russelllab.org/contact_hit?id=3456647&pos_a1=394&label_a1=T394Tp
ABL1|P00519	hsa	T394Tp	LMTGDTYtAHAGAKF	PhosphoELM,PhosphoSitePlus,dbPTM	12522270	LCK|P06239	3sxr-{ CHAIN B }-{ CHAIN A }	B567:VAL	0.13	0.41	0.78	0.0	ABL2|P42684/441	phosphosite	http://mechismo.russelllab.org/contact_hit?id=3459203&pos_a1=394&label_a1=T394Tp
ABL1|P00519	hsa	T394Tp	LMTGDTYtAHAGAKF	PhosphoELM,PhosphoSitePlus,dbPTM	12522270	ABL1|P00519	3sxr-{ CHAIN B }-{ CHAIN A }	B567:VAL	0.13	0.41	0.78	0.0	ABL2|P42684/441	phosphosite	http://mechismo.russelllab.org/contact_hit?id=3581400&pos_a1=394&label_a1=T394Tp
ABL1|P00519	hsa	T394Tp	LMTGDTYtAHAGAKF	PhosphoELM,PhosphoSitePlus,dbPTM	12522270	ABL1|P00519	3sxr-{ CHAIN B }-{ CHAIN A }	B567:VAL	0.13	0.41	0.78	0.0	ABL2|P42684/441	phosphosite	http://mechismo.russelllab.org/contact_hit?id=3459207&pos_a1=394&label_a1=T394Tp
ABL1|P00519	hsa	T394Tp	LMTGDTYtAHAGAKF	PhosphoELM,PhosphoSitePlus,dbPTM	12522270	ABL1|P00519	3sxr-{ CHAIN A }-{ CHAIN B }	A567:VAL	-1.46	0.41	0.78	-0.5	ABL2|P42684/441	phosphosite	http://mechismo.russelllab.org/contact_hit?id=3459182&pos_a1=394&label_a1=T394Tp
ABL1|P00519	hsa	T394Tp	LMTGDTYtAHAGAKF	PhosphoELM,PhosphoSitePlus,dbPTM	12522270	ABL1|P00519	3sxr-{ CHAIN A }-{ CHAIN B }	A567:VAL	-1.46	0.41	0.78	-0.5	ABL2|P42684/441	phosphosite	http://mechismo.russelllab.org/contact_hit?id=3581401&pos_a1=394&label_a1=T394Tp
ABL1|P00519	hsa	T394Tp	LMTGDTYtAHAGAKF	PhosphoELM,PhosphoSitePlus,dbPTM	12522270	FGR|P09769	3sxr-{ CHAIN B }-{ CHAIN A }	B567:VAL	0.13	0.41	0.78	0.0	ABL2|P42684/441	phosphosite	http://mechismo.russelllab.org/contact_hit?id=3459199&pos_a1=394&label_a1=T394Tp
ABL1|P00519	hsa	T394Tp	LMTGDTYtAHAGAKF	PhosphoELM,PhosphoSitePlus,dbPTM	12522270	LYN|P07948	3sxr-{ CHAIN B }-{ CHAIN A }	B567:VAL	0.13	0.41	0.78	0.0	ABL2|P42684/441	phosphosite	http://mechismo.russelllab.org/contact_hit?id=3459204&pos_a1=394&label_a1=T394Tp
ABL1|P00519	hsa	T394Tp	LMTGDTYtAHAGAKF	PhosphoELM,PhosphoSitePlus,dbPTM	12522270	LYN|P07948	3p08-{ CHAIN B }-{ CHAIN A }	B552:THR	1.27	0.41	0.78	0.4	ABL2|P42684/441	phosphosite	http://mechismo.russelllab.org/contact_hit?id=3458842&pos_a1=394&label_a1=T394Tp
ABL1|P00519	hsa	T394Tp	LMTGDTYtAHAGAKF	PhosphoELM,PhosphoSitePlus,dbPTM	12522270	HCK|P08631	3sxr-{ CHAIN B }-{ CHAIN A }	B567:VAL	0.13	0.41	0.78	0.0	ABL2|P42684/441	phosphosite	http://mechismo.russelllab.org/contact_hit?id=3459202&pos_a1=394&label_a1=T394Tp
ABL1|P00519	hsa	T394Tp	LMTGDTYtAHAGAKF	PhosphoELM,PhosphoSitePlus,dbPTM	12522270	ABL2|P42684	3sxr-{ CHAIN B }-{ CHAIN A }	B567:VAL	0.13	0.41	0.78	0.0	ABL2|P42684/441	phosphosite	http://mechismo.russelllab.org/contact_hit?id=3459208&pos_a1=394&label_a1=T394Tp
ABL1|P00519	hsa	T394Tp	LMTGDTYtAHAGAKF	PhosphoELM,PhosphoSitePlus,dbPTM	12522270	SRC|P12931	3sxr-{ CHAIN B }-{ CHAIN A }	B567:VAL	0.13	0.41	0.78	0.0	ABL2|P42684/441	phosphosite	http://mechismo.russelllab.org/contact_hit?id=3459205&pos_a1=394&label_a1=T394Tp
ABL1|P00519	hsa	T394Tp	LMTGDTYtAHAGAKF	PhosphoELM,PhosphoSitePlus,dbPTM	12522270	FYN|P06241	3sxr-{ CHAIN B }-{ CHAIN A }	B567:VAL	0.13	0.41	0.78	0.0	ABL2|P42684/441	phosphosite	http://mechismo.russelllab.org/contact_hit?id=3459201&pos_a1=394&label_a1=T394Tp
ABL1|P00519	hsa	T394Tp	LMTGDTYtAHAGAKF	PhosphoELM,PhosphoSitePlus,dbPTM	12522270	YES1|P07947	3sxr-{ CHAIN B }-{ CHAIN A }	B567:VAL	0.13	0.41	0.78	0.0	ABL2|P42684/441	phosphosite	http://mechismo.russelllab.org/contact_hit?id=3459206&pos_a1=394&label_a1=T394Tp
ABL1|P00519	hsa	T394Tp	LMTGDTYtAHAGAKF	PhosphoELM,PhosphoSitePlus,dbPTM	12522270	LCK|P06239	3p08-{ CHAIN B }-{ CHAIN A }	B552:THR	1.71	0.41	0.78	0.5	ABL2|P42684/441	phosphosite	http://mechismo.russelllab.org/contact_hit?id=3458853&pos_a1=394&label_a1=T394Tp
ABL1|P00519	hsa	T394Tp	LMTGDTYtAHAGAKF	PhosphoELM,PhosphoSitePlus,dbPTM	12522270	SRC|P12931	3p08-{ CHAIN B }-{ CHAIN A }	B552:THR	1.27	0.40	0.78	0.4	ABL2|P42684/441	phosphosite	http://mechismo.russelllab.org/contact_hit?id=3458843&pos_a1=394&label_a1=T394Tp
ABL1|P00519	hsa	T394Tp	LMTGDTYtAHAGAKF	PhosphoELM,PhosphoSitePlus,dbPTM	12522270	FYN|P06241	3p08-{ CHAIN B }-{ CHAIN A }	B552:THR	1.27	0.40	0.78	0.4	ABL2|P42684/441	phosphosite	http://mechismo.russelllab.org/contact_hit?id=3458852&pos_a1=394&label_a1=T394Tp
ABL1|P00519	hsa	T394Tp	LMTGDTYtAHAGAKF	PhosphoELM,PhosphoSitePlus,dbPTM	12522270	CDKL5|O76039	3fe3-{ CHAIN A }-{ CHAIN B }	A210:ASP	0.72	0.29	0.78	0.2	ABL2|P42684/441	phosphosite	http://mechismo.russelllab.org/contact_hit?id=48750&pos_a1=394&label_a1=T394Tp
ABL1|P00519	hsa	T394Tp	LMTGDTYtAHAGAKF	PhosphoELM,PhosphoSitePlus,dbPTM	12522270	CCNA2|P20248	3ddq-{ CHAIN A }-{ B 181 _ to B 308 _ }	A157:ARG	-2.39	0.29	0.78	-0.5	ABL2|P42684/441	phosphosite	http://mechismo.russelllab.org/contact_hit?id=48478&pos_a1=394&label_a1=T394Tp
ABL1|P00519	hsa	T394Tp	LMTGDTYtAHAGAKF	PhosphoELM,PhosphoSitePlus,dbPTM	12522270	HCN2|Q9UL51	4din-{ CHAIN A }-{ CHAIN B }	A197:TPO	1.03	0.26	0.78	0.2	ABL2|P42684/441	phosphosite	http://mechismo.russelllab.org/contact_hit?id=48893&pos_a1=394&label_a1=T394Tp
ABL1|P00519	hsa	Y413Yp	TAPESLAyNKFSIKS	PhosphoSitePlus,dbPTM		HCN3|Q9P1Z3	2qcs-{ CHAIN A }-{ CHAIN B }	A212:SER	-1.20	0.27	0.72	-0.2	ABL2|P42684/460	phosphosite	http://mechismo.russelllab.org/contact_hit?id=48597&pos_a1=413&label_a1=Y413Yp
ABL1|P00519	hsa	Y413Yp	TAPESLAyNKFSIKS	PhosphoSitePlus,dbPTM		HCN4|Q9Y3Q4	3fhi-{ CHAIN A }-{ CHAIN B }	A212:SER	-1.51	0.25	0.72	-0.3	ABL2|P42684/460	phosphosite	http://mechismo.russelllab.org/contact_hit?id=48677&pos_a1=413&label_a1=Y413Yp
ABL1|P00519	hsa	Y413Yp	TAPESLAyNKFSIKS	PhosphoSitePlus,dbPTM		PAK2|Q13177	1f3m-{ CHAIN C }-{ CHAIN A }	C438:ARG	4.79	0.25	0.72	0.9	ABL2|P42684/460	phosphosite	http://mechismo.russelllab.org/contact_hit?id=48752&pos_a1=413&label_a1=Y413Yp
ABL1|P00519	hsa	Y257Yp	GGQYGEVyEGVWKKY	PhosphoSitePlus,dbPTM		ABL1|P00519	1k2p-{ CHAIN A }-{ CHAIN B }	A417:LYS	1.67	0.49	0.34	0.3	ABL2|P42684/304	phosphosite	http://mechismo.russelllab.org/contact_hit?id=3459502&pos_a1=257&label_a1=Y257Yp
ABL1|P00519	hsa	Y257Yp	GGQYGEVyEGVWKKY	PhosphoSitePlus,dbPTM		ABL1|P00519	1k2p-{ CHAIN B }-{ CHAIN A }	B417:LYS	1.67	0.49	0.34	0.3	ABL2|P42684/304	phosphosite	http://mechismo.russelllab.org/contact_hit?id=3581413&pos_a1=257&label_a1=Y257Yp
ABL1|P00519	hsa	Y257Yp	GGQYGEVyEGVWKKY	PhosphoSitePlus,dbPTM		ABL1|P00519	1k2p-{ CHAIN B }-{ CHAIN A }	B417:LYS	1.67	0.49	0.34	0.3	ABL2|P42684/304	phosphosite	http://mechismo.russelllab.org/contact_hit?id=3459530&pos_a1=257&label_a1=Y257Yp
ABL1|P00519	hsa	Y257Yp	GGQYGEVyEGVWKKY	PhosphoSitePlus,dbPTM		ABL1|P00519	1k2p-{ CHAIN A }-{ CHAIN B }	A417:LYS	1.67	0.49	0.34	0.3	ABL2|P42684/304	phosphosite	http://mechismo.russelllab.org/contact_hit?id=3581414&pos_a1=257&label_a1=Y257Yp
ABL1|P00519	hsa	Y257Yp	GGQYGEVyEGVWKKY	PhosphoSitePlus,dbPTM		ABL2|P42684	1k2p-{ CHAIN B }-{ CHAIN A }	B417:LYS	1.67	0.48	0.34	0.3	ABL2|P42684/304	phosphosite	http://mechismo.russelllab.org/contact_hit?id=3459531&pos_a1=257&label_a1=Y257Yp
ABL1|P00519	hsa	Y257Yp	GGQYGEVyEGVWKKY	PhosphoSitePlus,dbPTM		ABL2|P42684	1k2p-{ CHAIN A }-{ CHAIN B }	A417:LYS	1.67	0.48	0.34	0.3	ABL2|P42684/304	phosphosite	http://mechismo.russelllab.org/contact_hit?id=3459503&pos_a1=257&label_a1=Y257Yp
ABL1|P00519	hsa	Y257Yp	GGQYGEVyEGVWKKY	PhosphoSitePlus,dbPTM		ABL2|P42684	1k9a-7-2-1-{ D 178 _ to D 450 _ }-{ C 178 _ to C 450 _ }	D210:MET	2.96	0.44	0.34	0.4	ABL2|P42684/304	phosphosite	http://mechismo.russelllab.org/contact_hit?id=3458996&pos_a1=257&label_a1=Y257Yp
ABL1|P00519	hsa	Y257Yp	GGQYGEVyEGVWKKY	PhosphoSitePlus,dbPTM		LYN|P07948	1k9a-7-2-1-{ D 178 _ to D 450 _ }-{ C 178 _ to C 450 _ }	D210:MET	0.67	0.44	0.34	0.1	ABL2|P42684/304	phosphosite	http://mechismo.russelllab.org/contact_hit?id=3458985&pos_a1=257&label_a1=Y257Yp
ABL1|P00519	hsa	Y257Yp	GGQYGEVyEGVWKKY	PhosphoSitePlus,dbPTM		ABL1|P00519	1k9a-7-1-2-{ C 178 _ to C 450 _ }-{ D 178 _ to D 450 _ }	C210:MET	2.96	0.44	0.34	0.4	ABL2|P42684/304	phosphosite	http://mechismo.russelllab.org/contact_hit?id=3581394&pos_a1=257&label_a1=Y257Yp
ABL1|P00519	hsa	Y257Yp	GGQYGEVyEGVWKKY	PhosphoSitePlus,dbPTM		ABL1|P00519	1k9a-7-1-2-{ C 178 _ to C 450 _ }-{ D 178 _ to D 450 _ }	C210:MET	2.96	0.44	0.34	0.4	ABL2|P42684/304	phosphosite	http://mechismo.russelllab.org/contact_hit?id=3458961&pos_a1=257&label_a1=Y257Yp
ABL1|P00519	hsa	Y257Yp	GGQYGEVyEGVWKKY	PhosphoSitePlus,dbPTM		ABL1|P00519	1k9a-7-2-1-{ D 178 _ to D 450 _ }-{ C 178 _ to C 450 _ }	D210:MET	2.96	0.44	0.34	0.4	ABL2|P42684/304	phosphosite	http://mechismo.russelllab.org/contact_hit?id=3458995&pos_a1=257&label_a1=Y257Yp
ABL1|P00519	hsa	Y257Yp	GGQYGEVyEGVWKKY	PhosphoSitePlus,dbPTM		ABL1|P00519	1k9a-7-2-1-{ D 178 _ to D 450 _ }-{ C 178 _ to C 450 _ }	D210:MET	2.96	0.44	0.34	0.4	ABL2|P42684/304	phosphosite	http://mechismo.russelllab.org/contact_hit?id=3581393&pos_a1=257&label_a1=Y257Yp
ABL1|P00519	hsa	Y257Yp	GGQYGEVyEGVWKKY	PhosphoSitePlus,dbPTM		FGR|P09769	1k9a-7-1-2-{ C 178 _ to C 450 _ }-{ D 178 _ to D 450 _ }	C210:MET	0.50	0.44	0.34	0.1	ABL2|P42684/304	phosphosite	http://mechismo.russelllab.org/contact_hit?id=3458957&pos_a1=257&label_a1=Y257Yp
ABL1|P00519	hsa	Y257Yp	GGQYGEVyEGVWKKY	PhosphoSitePlus,dbPTM		LYN|P07948	1k9a-7-1-2-{ C 178 _ to C 450 _ }-{ D 178 _ to D 450 _ }	C210:MET	0.67	0.44	0.34	0.1	ABL2|P42684/304	phosphosite	http://mechismo.russelllab.org/contact_hit?id=3458951&pos_a1=257&label_a1=Y257Yp
ABL1|P00519	hsa	Y257Yp	GGQYGEVyEGVWKKY	PhosphoSitePlus,dbPTM		ABL2|P42684	1k9a-7-1-2-{ C 178 _ to C 450 _ }-{ D 178 _ to D 450 _ }	C210:MET	2.96	0.44	0.34	0.4	ABL2|P42684/304	phosphosite	http://mechismo.russelllab.org/contact_hit?id=3458962&pos_a1=257&label_a1=Y257Yp
ABL1|P00519	hsa	Y257Yp	GGQYGEVyEGVWKKY	PhosphoSitePlus,dbPTM		SRC|P12931	1k9a-7-2-1-{ D 178 _ to D 450 _ }-{ C 178 _ to C 450 _ }	D210:MET	0.50	0.44	0.34	0.1	ABL2|P42684/304	phosphosite	http://mechismo.russelllab.org/contact_hit?id=3458989&pos_a1=257&label_a1=Y257Yp
ABL1|P00519	hsa	Y257Yp	GGQYGEVyEGVWKKY	PhosphoSitePlus,dbPTM		SRC|P12931	1k9a-7-1-2-{ C 178 _ to C 450 _ }-{ D 178 _ to D 450 _ }	C210:MET	0.50	0.44	0.34	0.1	ABL2|P42684/304	phosphosite	http://mechismo.russelllab.org/contact_hit?id=3458955&pos_a1=257&label_a1=Y257Yp
ABL1|P00519	hsa	Y257Yp	GGQYGEVyEGVWKKY	PhosphoSitePlus,dbPTM		LCK|P06239	1k2p-{ CHAIN A }-{ CHAIN B }	A417:LYS	2.47	0.43	0.34	0.4	ABL2|P42684/304	phosphosite	http://mechismo.russelllab.org/contact_hit?id=3459505&pos_a1=257&label_a1=Y257Yp
ABL1|P00519	hsa	Y257Yp	GGQYGEVyEGVWKKY	PhosphoSitePlus,dbPTM		LCK|P06239	1k2p-{ CHAIN B }-{ CHAIN A }	B417:LYS	2.47	0.43	0.34	0.4	ABL2|P42684/304	phosphosite	http://mechismo.russelllab.org/contact_hit?id=3459533&pos_a1=257&label_a1=Y257Yp
ABL1|P00519	hsa	Y257Yp	GGQYGEVyEGVWKKY	PhosphoSitePlus,dbPTM		LYN|P07948	1k2p-{ CHAIN B }-{ CHAIN A }	B417:LYS	2.47	0.43	0.34	0.4	ABL2|P42684/304	phosphosite	http://mechismo.russelllab.org/contact_hit?id=3459534&pos_a1=257&label_a1=Y257Yp
ABL1|P00519	hsa	Y257Yp	GGQYGEVyEGVWKKY	PhosphoSitePlus,dbPTM		LYN|P07948	1k2p-{ CHAIN A }-{ CHAIN B }	A417:LYS	2.47	0.43	0.34	0.4	ABL2|P42684/304	phosphosite	http://mechismo.russelllab.org/contact_hit?id=3459506&pos_a1=257&label_a1=Y257Yp
ABL1|P00519	hsa	Y257Yp	GGQYGEVyEGVWKKY	PhosphoSitePlus,dbPTM		FGR|P09769	1k9a-7-2-1-{ D 178 _ to D 450 _ }-{ C 178 _ to C 450 _ }	D210:MET	0.50	0.43	0.34	0.1	ABL2|P42684/304	phosphosite	http://mechismo.russelllab.org/contact_hit?id=3458990&pos_a1=257&label_a1=Y257Yp
ABL1|P00519	hsa	Y257Yp	GGQYGEVyEGVWKKY	PhosphoSitePlus,dbPTM		LCK|P06239	1k9a-7-2-1-{ D 178 _ to D 450 _ }-{ C 178 _ to C 450 _ }	D210:MET	0.67	0.43	0.34	0.1	ABL2|P42684/304	phosphosite	http://mechismo.russelllab.org/contact_hit?id=3458984&pos_a1=257&label_a1=Y257Yp
ABL1|P00519	hsa	Y257Yp	GGQYGEVyEGVWKKY	PhosphoSitePlus,dbPTM		LCK|P06239	1k9a-7-1-2-{ C 178 _ to C 450 _ }-{ D 178 _ to D 450 _ }	C210:MET	0.67	0.43	0.34	0.1	ABL2|P42684/304	phosphosite	http://mechismo.russelllab.org/contact_hit?id=3458950&pos_a1=257&label_a1=Y257Yp
ABL1|P00519	hsa	Y257Yp	GGQYGEVyEGVWKKY	PhosphoSitePlus,dbPTM		SRC|P12931	1k2p-{ CHAIN B }-{ CHAIN A }	B417:LYS	1.67	0.43	0.34	0.2	ABL2|P42684/304	phosphosite	http://mechismo.russelllab.org/contact_hit?id=3459536&pos_a1=257&label_a1=Y257Yp
ABL1|P00519	hsa	Y257Yp	GGQYGEVyEGVWKKY	PhosphoSitePlus,dbPTM		SRC|P12931	1k2p-{ CHAIN A }-{ CHAIN B }	A417:LYS	1.67	0.43	0.34	0.2	ABL2|P42684/304	phosphosite	http://mechismo.russelllab.org/contact_hit?id=3459508&pos_a1=257&label_a1=Y257Yp
ABL1|P00519	hsa	Y257Yp	GGQYGEVyEGVWKKY	PhosphoSitePlus,dbPTM		FYN|P06241	1k9a-7-1-2-{ C 178 _ to C 450 _ }-{ D 178 _ to D 450 _ }	C210:MET	0.67	0.42	0.34	0.1	ABL2|P42684/304	phosphosite	http://mechismo.russelllab.org/contact_hit?id=3458960&pos_a1=257&label_a1=Y257Yp
ABL1|P00519	hsa	Y257Yp	GGQYGEVyEGVWKKY	PhosphoSitePlus,dbPTM		FYN|P06241	1k9a-7-2-1-{ D 178 _ to D 450 _ }-{ C 178 _ to C 450 _ }	D210:MET	0.67	0.42	0.34	0.1	ABL2|P42684/304	phosphosite	http://mechismo.russelllab.org/contact_hit?id=3458994&pos_a1=257&label_a1=Y257Yp
ABL1|P00519	hsa	Y257Yp	GGQYGEVyEGVWKKY	PhosphoSitePlus,dbPTM		HCK|P08631	1k9a-7-2-1-{ D 178 _ to D 450 _ }-{ C 178 _ to C 450 _ }	D210:MET	0.67	0.42	0.34	0.1	ABL2|P42684/304	phosphosite	http://mechismo.russelllab.org/contact_hit?id=3458983&pos_a1=257&label_a1=Y257Yp
ABL1|P00519	hsa	Y257Yp	GGQYGEVyEGVWKKY	PhosphoSitePlus,dbPTM		HCK|P08631	1k9a-7-1-2-{ C 178 _ to C 450 _ }-{ D 178 _ to D 450 _ }	C210:MET	0.67	0.42	0.34	0.1	ABL2|P42684/304	phosphosite	http://mechismo.russelllab.org/contact_hit?id=3458949&pos_a1=257&label_a1=Y257Yp
ABL1|P00519	hsa	Y257Yp	GGQYGEVyEGVWKKY	PhosphoSitePlus,dbPTM		YES1|P07947	1k9a-7-1-2-{ C 178 _ to C 450 _ }-{ D 178 _ to D 450 _ }	C210:MET	0.50	0.42	0.34	0.1	ABL2|P42684/304	phosphosite	http://mechismo.russelllab.org/contact_hit?id=3458956&pos_a1=257&label_a1=Y257Yp
ABL1|P00519	hsa	Y257Yp	GGQYGEVyEGVWKKY	PhosphoSitePlus,dbPTM		EPHB1|P54762	1k2p-{ CHAIN B }-{ CHAIN A }	B417:LYS	-0.01	0.42	0.34	-0.0	ABL2|P42684/304	phosphosite	http://mechismo.russelllab.org/contact_hit?id=3459532&pos_a1=257&label_a1=Y257Yp
ABL1|P00519	hsa	Y257Yp	GGQYGEVyEGVWKKY	PhosphoSitePlus,dbPTM		EPHB1|P54762	1k2p-{ CHAIN A }-{ CHAIN B }	A417:LYS	-0.01	0.42	0.34	-0.0	ABL2|P42684/304	phosphosite	http://mechismo.russelllab.org/contact_hit?id=3459504&pos_a1=257&label_a1=Y257Yp
ABL1|P00519	hsa	Y257Yp	GGQYGEVyEGVWKKY	PhosphoSitePlus,dbPTM		YES1|P07947	1k9a-7-2-1-{ D 178 _ to D 450 _ }-{ C 178 _ to C 450 _ }	D210:MET	0.50	0.42	0.34	0.1	ABL2|P42684/304	phosphosite	http://mechismo.russelllab.org/contact_hit?id=3458991&pos_a1=257&label_a1=Y257Yp
ABL1|P00519	hsa	Y257Yp	GGQYGEVyEGVWKKY	PhosphoSitePlus,dbPTM		HCK|P08631	1k2p-{ CHAIN A }-{ CHAIN B }	A417:LYS	1.67	0.41	0.34	0.2	ABL2|P42684/304	phosphosite	http://mechismo.russelllab.org/contact_hit?id=3459492&pos_a1=257&label_a1=Y257Yp
ABL1|P00519	hsa	Y257Yp	GGQYGEVyEGVWKKY	PhosphoSitePlus,dbPTM		HCK|P08631	1k2p-{ CHAIN B }-{ CHAIN A }	B417:LYS	1.67	0.41	0.34	0.2	ABL2|P42684/304	phosphosite	http://mechismo.russelllab.org/contact_hit?id=3459520&pos_a1=257&label_a1=Y257Yp
ABL1|P00519	hsa	Y257Yp	GGQYGEVyEGVWKKY	PhosphoSitePlus,dbPTM		FYN|P06241	1k2p-{ CHAIN A }-{ CHAIN B }	A417:LYS	2.47	0.41	0.34	0.4	ABL2|P42684/304	phosphosite	http://mechismo.russelllab.org/contact_hit?id=3459491&pos_a1=257&label_a1=Y257Yp
ABL1|P00519	hsa	Y257Yp	GGQYGEVyEGVWKKY	PhosphoSitePlus,dbPTM		FYN|P06241	1k2p-{ CHAIN B }-{ CHAIN A }	B417:LYS	2.47	0.41	0.34	0.4	ABL2|P42684/304	phosphosite	http://mechismo.russelllab.org/contact_hit?id=3459519&pos_a1=257&label_a1=Y257Yp
ABL1|P00519	hsa	Y257Yp	GGQYGEVyEGVWKKY	PhosphoSitePlus,dbPTM		YES1|P07947	1k2p-{ CHAIN B }-{ CHAIN A }	B417:LYS	1.67	0.41	0.34	0.2	ABL2|P42684/304	phosphosite	http://mechismo.russelllab.org/contact_hit?id=3459537&pos_a1=257&label_a1=Y257Yp
ABL1|P00519	hsa	Y257Yp	GGQYGEVyEGVWKKY	PhosphoSitePlus,dbPTM		YES1|P07947	1k2p-{ CHAIN A }-{ CHAIN B }	A417:LYS	1.67	0.41	0.34	0.2	ABL2|P42684/304	phosphosite	http://mechismo.russelllab.org/contact_hit?id=3459509&pos_a1=257&label_a1=Y257Yp
ABL1|P00519	hsa	Y257Yp	GGQYGEVyEGVWKKY	PhosphoSitePlus,dbPTM		FGR|P09769	1k2p-{ CHAIN A }-{ CHAIN B }	A417:LYS	2.47	0.41	0.34	0.3	ABL2|P42684/304	phosphosite	http://mechismo.russelllab.org/contact_hit?id=3459490&pos_a1=257&label_a1=Y257Yp
ABL1|P00519	hsa	Y257Yp	GGQYGEVyEGVWKKY	PhosphoSitePlus,dbPTM		FGR|P09769	1k2p-{ CHAIN B }-{ CHAIN A }	B417:LYS	2.47	0.41	0.34	0.3	ABL2|P42684/304	phosphosite	http://mechismo.russelllab.org/contact_hit?id=3459518&pos_a1=257&label_a1=Y257Yp
ABL1|P00519	hsa	Y257Yp	GGQYGEVyEGVWKKY	PhosphoSitePlus,dbPTM		SRC|P12931	1k9a-7-2-1-{ D 178 _ to D 450 _ }-{ CHAIN C }	D210:MET	0.50	0.41	0.34	0.1	ABL2|P42684/304	phosphosite	http://mechismo.russelllab.org/contact_hit?id=3458975&pos_a1=257&label_a1=Y257Yp
ABL1|P00519	hsa	Y257Yp	GGQYGEVyEGVWKKY	PhosphoSitePlus,dbPTM		ABL2|P42684	1k9a-7-2-1-{ D 178 _ to D 450 _ }-{ CHAIN C }	D210:MET	2.96	0.40	0.34	0.4	ABL2|P42684/304	phosphosite	http://mechismo.russelllab.org/contact_hit?id=3458976&pos_a1=257&label_a1=Y257Yp
ABL1|P00519	hsa	Y257Yp	GGQYGEVyEGVWKKY	PhosphoSitePlus,dbPTM		SRC|P12931	1k9a-7-1-2-{ C 178 _ to C 450 _ }-{ CHAIN D }	C210:MET	0.50	0.40	0.34	0.1	ABL2|P42684/304	phosphosite	http://mechismo.russelllab.org/contact_hit?id=3458933&pos_a1=257&label_a1=Y257Yp
ABL1|P00519	hsa	Y257Yp	GGQYGEVyEGVWKKY	PhosphoSitePlus,dbPTM		PAK2|Q13177	3ppz-{ CHAIN B }-{ CHAIN A }	B570:TRP	0.31	0.30	0.34	0.0	ABL2|P42684/304	phosphosite	http://mechismo.russelllab.org/contact_hit?id=48751&pos_a1=257&label_a1=Y257Yp
ABL1|P00519	hsa	Y257Yp	GGQYGEVyEGVWKKY	PhosphoSitePlus,dbPTM		CDKN1B|P46527	1jsu-{ CHAIN A }-{ CHAIN C }	A19:TYR	-2.79	0.28	0.34	-0.3	ABL2|P42684/304	phosphosite	http://mechismo.russelllab.org/contact_hit?id=47909&pos_a1=257&label_a1=Y257Yp
ABL1|P00519	hsa	Y257Yp	GGQYGEVyEGVWKKY	PhosphoSitePlus,dbPTM		NEK8|Q86SG6	3ppz-{ CHAIN B }-{ CHAIN A }	B570:TRP	1.65	0.28	0.34	0.2	ABL2|P42684/304	phosphosite	http://mechismo.russelllab.org/contact_hit?id=48506&pos_a1=257&label_a1=Y257Yp
ABL1|P00519	hsa	Y185Yp	TASDGKLyVSSESRF	PhosphoELM,PhosphoSitePlus,UniProt,dbPTM	12522270,18083107	LCK|P06239	2hck-{ CHAIN A }-{ B 249 _ to B 531 _ }	A213:TYR	2.36	0.43	0.68	0.7	ABL2|P42684/232	phosphosite	http://mechismo.russelllab.org/contact_hit?id=3453886&pos_a1=185&label_a1=Y185Yp
ABL1|P00519	hsa	Y185Yp	TASDGKLyVSSESRF	PhosphoELM,PhosphoSitePlus,UniProt,dbPTM	12522270,18083107	LCK|P06239	2hck-{ CHAIN A }-{ CHAIN B }	A213:TYR	2.36	0.43	0.68	0.7	ABL2|P42684/232	phosphosite	http://mechismo.russelllab.org/contact_hit?id=3453868&pos_a1=185&label_a1=Y185Yp
ABL1|P00519	hsa	Y185Yp	TASDGKLyVSSESRF	PhosphoELM,PhosphoSitePlus,UniProt,dbPTM	12522270,18083107	ABL1|P00519	2hck-{ CHAIN A }-{ CHAIN B }	A213:TYR	1.45	0.43	0.68	0.4	ABL2|P42684/232	phosphosite	http://mechismo.russelllab.org/contact_hit?id=3453869&pos_a1=185&label_a1=Y185Yp
ABL1|P00519	hsa	Y185Yp	TASDGKLyVSSESRF	PhosphoELM,PhosphoSitePlus,UniProt,dbPTM	12522270,18083107	FGR|P09769	2hck-{ CHAIN A }-{ B 249 _ to B 531 _ }	A213:TYR	-0.03	0.43	0.68	-0.0	ABL2|P42684/232	phosphosite	http://mechismo.russelllab.org/contact_hit?id=3453889&pos_a1=185&label_a1=Y185Yp
ABL1|P00519	hsa	Y185Yp	TASDGKLyVSSESRF	PhosphoELM,PhosphoSitePlus,UniProt,dbPTM	12522270,18083107	FGR|P09769	2hck-{ CHAIN A }-{ CHAIN B }	A213:TYR	-0.03	0.43	0.68	-0.0	ABL2|P42684/232	phosphosite	http://mechismo.russelllab.org/contact_hit?id=3453872&pos_a1=185&label_a1=Y185Yp
ABL1|P00519	hsa	Y185Yp	TASDGKLyVSSESRF	PhosphoELM,PhosphoSitePlus,UniProt,dbPTM	12522270,18083107	LYN|P07948	2hck-{ CHAIN A }-{ B 249 _ to B 531 _ }	A213:TYR	1.45	0.43	0.68	0.4	ABL2|P42684/232	phosphosite	http://mechismo.russelllab.org/contact_hit?id=3453887&pos_a1=185&label_a1=Y185Yp
ABL1|P00519	hsa	Y185Yp	TASDGKLyVSSESRF	PhosphoELM,PhosphoSitePlus,UniProt,dbPTM	12522270,18083107	LYN|P07948	2hck-{ CHAIN A }-{ CHAIN B }	A213:TYR	1.45	0.43	0.68	0.4	ABL2|P42684/232	phosphosite	http://mechismo.russelllab.org/contact_hit?id=3453876&pos_a1=185&label_a1=Y185Yp
ABL1|P00519	hsa	Y185Yp	TASDGKLyVSSESRF	PhosphoELM,PhosphoSitePlus,UniProt,dbPTM	12522270,18083107	HCK|P08631	2hck-{ CHAIN A }-{ B 249 _ to B 531 _ }	A213:TYR	1.45	0.43	0.68	0.4	ABL2|P42684/232	phosphosite	http://mechismo.russelllab.org/contact_hit?id=3453885&pos_a1=185&label_a1=Y185Yp
ABL1|P00519	hsa	Y185Yp	TASDGKLyVSSESRF	PhosphoELM,PhosphoSitePlus,UniProt,dbPTM	12522270,18083107	HCK|P08631	2hck-{ CHAIN A }-{ CHAIN B }	A213:TYR	1.45	0.43	0.68	0.4	ABL2|P42684/232	phosphosite	http://mechismo.russelllab.org/contact_hit?id=3453867&pos_a1=185&label_a1=Y185Yp
ABL1|P00519	hsa	Y185Yp	TASDGKLyVSSESRF	PhosphoELM,PhosphoSitePlus,UniProt,dbPTM	12522270,18083107	SRC|P12931	2hck-{ CHAIN A }-{ B 249 _ to B 531 _ }	A213:TYR	-0.03	0.43	0.68	-0.0	ABL2|P42684/232	phosphosite	http://mechismo.russelllab.org/contact_hit?id=3453883&pos_a1=185&label_a1=Y185Yp
ABL1|P00519	hsa	Y185Yp	TASDGKLyVSSESRF	PhosphoELM,PhosphoSitePlus,UniProt,dbPTM	12522270,18083107	SRC|P12931	2hck-{ CHAIN A }-{ CHAIN B }	A213:TYR	-0.03	0.43	0.68	-0.0	ABL2|P42684/232	phosphosite	http://mechismo.russelllab.org/contact_hit?id=3453879&pos_a1=185&label_a1=Y185Yp
ABL1|P00519	hsa	Y185Yp	TASDGKLyVSSESRF	PhosphoELM,PhosphoSitePlus,UniProt,dbPTM	12522270,18083107	FYN|P06241	2hck-{ CHAIN A }-{ CHAIN B }	A213:TYR	2.41	0.43	0.68	0.7	ABL2|P42684/232	phosphosite	http://mechismo.russelllab.org/contact_hit?id=3453873&pos_a1=185&label_a1=Y185Yp
ABL1|P00519	hsa	Y185Yp	TASDGKLyVSSESRF	PhosphoELM,PhosphoSitePlus,UniProt,dbPTM	12522270,18083107	FYN|P06241	2hck-{ CHAIN A }-{ B 249 _ to B 531 _ }	A213:TYR	2.41	0.43	0.68	0.7	ABL2|P42684/232	phosphosite	http://mechismo.russelllab.org/contact_hit?id=3453890&pos_a1=185&label_a1=Y185Yp
ABL1|P00519	hsa	Y185Yp	TASDGKLyVSSESRF	PhosphoELM,PhosphoSitePlus,UniProt,dbPTM	12522270,18083107	YES1|P07947	2hck-{ CHAIN A }-{ CHAIN B }	A213:TYR	2.41	0.43	0.68	0.7	ABL2|P42684/232	phosphosite	http://mechismo.russelllab.org/contact_hit?id=3453874&pos_a1=185&label_a1=Y185Yp
ABL1|P00519	hsa	Y185Yp	TASDGKLyVSSESRF	PhosphoELM,PhosphoSitePlus,UniProt,dbPTM	12522270,18083107	YES1|P07947	2hck-{ CHAIN A }-{ B 249 _ to B 531 _ }	A213:TYR	2.41	0.43	0.68	0.7	ABL2|P42684/232	phosphosite	http://mechismo.russelllab.org/contact_hit?id=3453884&pos_a1=185&label_a1=Y185Yp
ABL1|P00519	hsa	Y185Yp	TASDGKLyVSSESRF	PhosphoELM,PhosphoSitePlus,UniProt,dbPTM	12522270,18083107	ABL2|P42684	2hck-{ CHAIN A }-{ CHAIN B }	A213:TYR	0.27	0.43	0.68	0.1	ABL2|P42684/232	phosphosite	http://mechismo.russelllab.org/contact_hit?id=3453870&pos_a1=185&label_a1=Y185Yp
ABL1|P00519	hsa	Y185Yp	TASDGKLyVSSESRF	PhosphoELM,PhosphoSitePlus,UniProt,dbPTM	12522270,18083107	LCK|P06239	1ad5-{ A 146 _ to A 248 _ }-{ A 249 _ to A 531 _ }	A213:TYR	1.29	0.42	0.68	0.4	ABL2|P42684/232	phosphosite	http://mechismo.russelllab.org/contact_hit?id=3454252&pos_a1=185&label_a1=Y185Yp
ABL1|P00519	hsa	Y185Yp	TASDGKLyVSSESRF	PhosphoELM,PhosphoSitePlus,UniProt,dbPTM	12522270,18083107	LCK|P06239	2hck-{ B 146 _ to B 248 _ }-{ B 249 _ to B 531 _ }	B213:TYR	1.29	0.42	0.68	0.4	ABL2|P42684/232	phosphosite	http://mechismo.russelllab.org/contact_hit?id=3454276&pos_a1=185&label_a1=Y185Yp
ABL1|P00519	hsa	Y185Yp	TASDGKLyVSSESRF	PhosphoELM,PhosphoSitePlus,UniProt,dbPTM	12522270,18083107	LCK|P06239	2hck-{ A 146 _ to A 248 _ }-{ A 249 _ to A 531 _ }	A213:TYR	1.29	0.42	0.68	0.4	ABL2|P42684/232	phosphosite	http://mechismo.russelllab.org/contact_hit?id=3454268&pos_a1=185&label_a1=Y185Yp
ABL1|P00519	hsa	Y185Yp	TASDGKLyVSSESRF	PhosphoELM,PhosphoSitePlus,UniProt,dbPTM	12522270,18083107	LCK|P06239	1ad5-{ B 146 _ to B 248 _ }-{ B 249 _ to B 531 _ }	B213:TYR	1.29	0.42	0.68	0.4	ABL2|P42684/232	phosphosite	http://mechismo.russelllab.org/contact_hit?id=3454260&pos_a1=185&label_a1=Y185Yp
ABL1|P00519	hsa	Y185Yp	TASDGKLyVSSESRF	PhosphoELM,PhosphoSitePlus,UniProt,dbPTM	12522270,18083107	LYN|P07948	1ad5-{ A 146 _ to A 248 _ }-{ A 249 _ to A 531 _ }	A213:TYR	1.29	0.42	0.68	0.4	ABL2|P42684/232	phosphosite	http://mechismo.russelllab.org/contact_hit?id=3454253&pos_a1=185&label_a1=Y185Yp
ABL1|P00519	hsa	Y185Yp	TASDGKLyVSSESRF	PhosphoELM,PhosphoSitePlus,UniProt,dbPTM	12522270,18083107	LYN|P07948	2hck-{ B 146 _ to B 248 _ }-{ B 249 _ to B 531 _ }	B213:TYR	1.29	0.42	0.68	0.4	ABL2|P42684/232	phosphosite	http://mechismo.russelllab.org/contact_hit?id=3454277&pos_a1=185&label_a1=Y185Yp
ABL1|P00519	hsa	Y185Yp	TASDGKLyVSSESRF	PhosphoELM,PhosphoSitePlus,UniProt,dbPTM	12522270,18083107	LYN|P07948	2hck-{ A 146 _ to A 248 _ }-{ A 249 _ to A 531 _ }	A213:TYR	1.29	0.42	0.68	0.4	ABL2|P42684/232	phosphosite	http://mechismo.russelllab.org/contact_hit?id=3454269&pos_a1=185&label_a1=Y185Yp
ABL1|P00519	hsa	Y185Yp	TASDGKLyVSSESRF	PhosphoELM,PhosphoSitePlus,UniProt,dbPTM	12522270,18083107	LYN|P07948	1ad5-{ B 146 _ to B 248 _ }-{ B 249 _ to B 531 _ }	B213:TYR	1.29	0.42	0.68	0.4	ABL2|P42684/232	phosphosite	http://mechismo.russelllab.org/contact_hit?id=3454261&pos_a1=185&label_a1=Y185Yp
ABL1|P00519	hsa	Y185Yp	TASDGKLyVSSESRF	PhosphoELM,PhosphoSitePlus,UniProt,dbPTM	12522270,18083107	HCK|P08631	1ad5-{ A 146 _ to A 248 _ }-{ A 249 _ to A 531 _ }	A213:TYR	1.29	0.42	0.68	0.4	ABL2|P42684/232	phosphosite	http://mechismo.russelllab.org/contact_hit?id=3454251&pos_a1=185&label_a1=Y185Yp
ABL1|P00519	hsa	Y185Yp	TASDGKLyVSSESRF	PhosphoELM,PhosphoSitePlus,UniProt,dbPTM	12522270,18083107	HCK|P08631	2hck-{ A 146 _ to A 248 _ }-{ A 249 _ to A 531 _ }	A213:TYR	1.29	0.42	0.68	0.4	ABL2|P42684/232	phosphosite	http://mechismo.russelllab.org/contact_hit?id=3454267&pos_a1=185&label_a1=Y185Yp
ABL1|P00519	hsa	Y185Yp	TASDGKLyVSSESRF	PhosphoELM,PhosphoSitePlus,UniProt,dbPTM	12522270,18083107	HCK|P08631	2hck-{ B 146 _ to B 248 _ }-{ B 249 _ to B 531 _ }	B213:TYR	1.29	0.42	0.68	0.4	ABL2|P42684/232	phosphosite	http://mechismo.russelllab.org/contact_hit?id=3454275&pos_a1=185&label_a1=Y185Yp
ABL1|P00519	hsa	Y185Yp	TASDGKLyVSSESRF	PhosphoELM,PhosphoSitePlus,UniProt,dbPTM	12522270,18083107	HCK|P08631	1ad5-{ B 146 _ to B 248 _ }-{ B 249 _ to B 531 _ }	B213:TYR	1.29	0.42	0.68	0.4	ABL2|P42684/232	phosphosite	http://mechismo.russelllab.org/contact_hit?id=3454259&pos_a1=185&label_a1=Y185Yp
ABL1|P00519	hsa	Y185Yp	TASDGKLyVSSESRF	PhosphoELM,PhosphoSitePlus,UniProt,dbPTM	12522270,18083107	LCK|P06239	1x27-{ CHAIN A }-{ CHAIN E }	A192:TYR	2.50	0.41	0.68	0.7	ABL2|P42684/232	phosphosite	http://mechismo.russelllab.org/contact_hit?id=3453528&pos_a1=185&label_a1=Y185Yp
ABL1|P00519	hsa	Y185Yp	TASDGKLyVSSESRF	PhosphoELM,PhosphoSitePlus,UniProt,dbPTM	12522270,18083107	LCK|P06239	1x27-{ CHAIN E }-{ CHAIN A }	E192:TYR	-0.62	0.41	0.68	-0.2	ABL2|P42684/232	phosphosite	http://mechismo.russelllab.org/contact_hit?id=3453644&pos_a1=185&label_a1=Y185Yp
ABL1|P00519	hsa	Y185Yp	TASDGKLyVSSESRF	PhosphoELM,PhosphoSitePlus,UniProt,dbPTM	12522270,18083107	LCK|P06239	1x27-{ CHAIN B }-{ CHAIN C }	B192:TYR	-0.62	0.41	0.68	-0.2	ABL2|P42684/232	phosphosite	http://mechismo.russelllab.org/contact_hit?id=3453557&pos_a1=185&label_a1=Y185Yp
ABL1|P00519	hsa	Y185Yp	TASDGKLyVSSESRF	PhosphoELM,PhosphoSitePlus,UniProt,dbPTM	12522270,18083107	LCK|P06239	1x27-{ CHAIN C }-{ CHAIN B }	C192:TYR	-0.62	0.41	0.68	-0.2	ABL2|P42684/232	phosphosite	http://mechismo.russelllab.org/contact_hit?id=3453585&pos_a1=185&label_a1=Y185Yp
ABL1|P00519	hsa	Y185Yp	TASDGKLyVSSESRF	PhosphoELM,PhosphoSitePlus,UniProt,dbPTM	12522270,18083107	LCK|P06239	1x27-{ CHAIN D }-{ CHAIN F }	D192:TYR	-0.62	0.41	0.68	-0.2	ABL2|P42684/232	phosphosite	http://mechismo.russelllab.org/contact_hit?id=3453626&pos_a1=185&label_a1=Y185Yp
ABL1|P00519	hsa	Y185Yp	TASDGKLyVSSESRF	PhosphoELM,PhosphoSitePlus,UniProt,dbPTM	12522270,18083107	LCK|P06239	1x27-{ CHAIN F }-{ CHAIN D }	F192:TYR	-0.62	0.41	0.68	-0.2	ABL2|P42684/232	phosphosite	http://mechismo.russelllab.org/contact_hit?id=3453686&pos_a1=185&label_a1=Y185Yp
ABL1|P00519	hsa	Y185Yp	TASDGKLyVSSESRF	PhosphoELM,PhosphoSitePlus,UniProt,dbPTM	12522270,18083107	LCK|P06239	1x27-{ CHAIN B }-{ CHAIN C }	B192:TYR	-0.62	0.41	0.68	-0.2	ABL2|P42684/232	phosphosite	http://mechismo.russelllab.org/contact_hit?id=3453552&pos_a1=185&label_a1=Y185Yp
ABL1|P00519	hsa	Y185Yp	TASDGKLyVSSESRF	PhosphoELM,PhosphoSitePlus,UniProt,dbPTM	12522270,18083107	LCK|P06239	1x27-{ CHAIN C }-{ CHAIN B }	C192:TYR	-0.62	0.41	0.68	-0.2	ABL2|P42684/232	phosphosite	http://mechismo.russelllab.org/contact_hit?id=3453580&pos_a1=185&label_a1=Y185Yp
ABL1|P00519	hsa	Y185Yp	TASDGKLyVSSESRF	PhosphoELM,PhosphoSitePlus,UniProt,dbPTM	12522270,18083107	ABL1|P00519	1x27-{ CHAIN E }-{ CHAIN A }	E192:TYR	1.67	0.41	0.68	0.5	ABL2|P42684/232	phosphosite	http://mechismo.russelllab.org/contact_hit?id=3581247&pos_a1=185&label_a1=Y185Yp
ABL1|P00519	hsa	Y185Yp	TASDGKLyVSSESRF	PhosphoELM,PhosphoSitePlus,UniProt,dbPTM	12522270,18083107	ABL1|P00519	1x27-{ CHAIN D }-{ CHAIN F }	D192:TYR	1.67	0.41	0.68	0.5	ABL2|P42684/232	phosphosite	http://mechismo.russelllab.org/contact_hit?id=3453620&pos_a1=185&label_a1=Y185Yp
ABL1|P00519	hsa	Y185Yp	TASDGKLyVSSESRF	PhosphoELM,PhosphoSitePlus,UniProt,dbPTM	12522270,18083107	ABL1|P00519	1x27-{ CHAIN A }-{ CHAIN E }	A192:TYR	4.79	0.41	0.68	1.3	ABL2|P42684/232	phosphosite	http://mechismo.russelllab.org/contact_hit?id=3581252&pos_a1=185&label_a1=Y185Yp
ABL1|P00519	hsa	Y185Yp	TASDGKLyVSSESRF	PhosphoELM,PhosphoSitePlus,UniProt,dbPTM	12522270,18083107	ABL1|P00519	1x27-{ CHAIN A }-{ CHAIN E }	A192:TYR	4.79	0.41	0.68	1.3	ABL2|P42684/232	phosphosite	http://mechismo.russelllab.org/contact_hit?id=3453522&pos_a1=185&label_a1=Y185Yp
ABL1|P00519	hsa	Y185Yp	TASDGKLyVSSESRF	PhosphoELM,PhosphoSitePlus,UniProt,dbPTM	12522270,18083107	ABL1|P00519	1x27-{ CHAIN B }-{ CHAIN C }	B192:TYR	1.67	0.41	0.68	0.5	ABL2|P42684/232	phosphosite	http://mechismo.russelllab.org/contact_hit?id=3581250&pos_a1=185&label_a1=Y185Yp
ABL1|P00519	hsa	Y185Yp	TASDGKLyVSSESRF	PhosphoELM,PhosphoSitePlus,UniProt,dbPTM	12522270,18083107	ABL1|P00519	1x27-{ CHAIN F }-{ CHAIN D }	F192:TYR	1.67	0.41	0.68	0.5	ABL2|P42684/232	phosphosite	http://mechismo.russelllab.org/contact_hit?id=3581251&pos_a1=185&label_a1=Y185Yp
ABL1|P00519	hsa	Y185Yp	TASDGKLyVSSESRF	PhosphoELM,PhosphoSitePlus,UniProt,dbPTM	12522270,18083107	ABL1|P00519	1x27-{ CHAIN C }-{ CHAIN B }	C192:TYR	1.67	0.41	0.68	0.5	ABL2|P42684/232	phosphosite	http://mechismo.russelllab.org/contact_hit?id=3453581&pos_a1=185&label_a1=Y185Yp
ABL1|P00519	hsa	Y185Yp	TASDGKLyVSSESRF	PhosphoELM,PhosphoSitePlus,UniProt,dbPTM	12522270,18083107	ABL1|P00519	1x27-{ CHAIN D }-{ CHAIN F }	D192:TYR	1.67	0.41	0.68	0.5	ABL2|P42684/232	phosphosite	http://mechismo.russelllab.org/contact_hit?id=3581254&pos_a1=185&label_a1=Y185Yp
ABL1|P00519	hsa	Y185Yp	TASDGKLyVSSESRF	PhosphoELM,PhosphoSitePlus,UniProt,dbPTM	12522270,18083107	ABL1|P00519	1x27-{ CHAIN E }-{ CHAIN A }	E192:TYR	1.67	0.41	0.68	0.5	ABL2|P42684/232	phosphosite	http://mechismo.russelllab.org/contact_hit?id=3453638&pos_a1=185&label_a1=Y185Yp
ABL1|P00519	hsa	Y185Yp	TASDGKLyVSSESRF	PhosphoELM,PhosphoSitePlus,UniProt,dbPTM	12522270,18083107	ABL1|P00519	1x27-{ CHAIN C }-{ CHAIN B }	C192:TYR	1.67	0.41	0.68	0.5	ABL2|P42684/232	phosphosite	http://mechismo.russelllab.org/contact_hit?id=3581249&pos_a1=185&label_a1=Y185Yp
ABL1|P00519	hsa	Y185Yp	TASDGKLyVSSESRF	PhosphoELM,PhosphoSitePlus,UniProt,dbPTM	12522270,18083107	ABL1|P00519	1x27-{ CHAIN B }-{ CHAIN C }	B192:TYR	1.67	0.41	0.68	0.5	ABL2|P42684/232	phosphosite	http://mechismo.russelllab.org/contact_hit?id=3453553&pos_a1=185&label_a1=Y185Yp
ABL1|P00519	hsa	Y185Yp	TASDGKLyVSSESRF	PhosphoELM,PhosphoSitePlus,UniProt,dbPTM	12522270,18083107	ABL1|P00519	1x27-{ CHAIN F }-{ CHAIN D }	F192:TYR	1.67	0.41	0.68	0.5	ABL2|P42684/232	phosphosite	http://mechismo.russelllab.org/contact_hit?id=3453680&pos_a1=185&label_a1=Y185Yp
ABL1|P00519	hsa	Y185Yp	TASDGKLyVSSESRF	PhosphoELM,PhosphoSitePlus,UniProt,dbPTM	12522270,18083107	FGR|P09769	1x27-{ CHAIN F }-{ CHAIN D }	F192:TYR	1.67	0.41	0.68	0.5	ABL2|P42684/232	phosphosite	http://mechismo.russelllab.org/contact_hit?id=3453683&pos_a1=185&label_a1=Y185Yp
ABL1|P00519	hsa	Y185Yp	TASDGKLyVSSESRF	PhosphoELM,PhosphoSitePlus,UniProt,dbPTM	12522270,18083107	FGR|P09769	1x27-{ CHAIN B }-{ CHAIN C }	B192:TYR	1.67	0.41	0.68	0.5	ABL2|P42684/232	phosphosite	http://mechismo.russelllab.org/contact_hit?id=3453549&pos_a1=185&label_a1=Y185Yp
ABL1|P00519	hsa	Y185Yp	TASDGKLyVSSESRF	PhosphoELM,PhosphoSitePlus,UniProt,dbPTM	12522270,18083107	FGR|P09769	1x27-{ CHAIN D }-{ CHAIN F }	D192:TYR	1.67	0.41	0.68	0.5	ABL2|P42684/232	phosphosite	http://mechismo.russelllab.org/contact_hit?id=3453623&pos_a1=185&label_a1=Y185Yp
ABL1|P00519	hsa	Y185Yp	TASDGKLyVSSESRF	PhosphoELM,PhosphoSitePlus,UniProt,dbPTM	12522270,18083107	FGR|P09769	1x27-{ CHAIN A }-{ CHAIN E }	A192:TYR	4.14	0.41	0.68	1.2	ABL2|P42684/232	phosphosite	http://mechismo.russelllab.org/contact_hit?id=3453525&pos_a1=185&label_a1=Y185Yp
ABL1|P00519	hsa	Y185Yp	TASDGKLyVSSESRF	PhosphoELM,PhosphoSitePlus,UniProt,dbPTM	12522270,18083107	FGR|P09769	1x27-{ CHAIN C }-{ CHAIN B }	C192:TYR	1.67	0.41	0.68	0.5	ABL2|P42684/232	phosphosite	http://mechismo.russelllab.org/contact_hit?id=3453577&pos_a1=185&label_a1=Y185Yp
ABL1|P00519	hsa	Y185Yp	TASDGKLyVSSESRF	PhosphoELM,PhosphoSitePlus,UniProt,dbPTM	12522270,18083107	FGR|P09769	1x27-{ CHAIN E }-{ CHAIN A }	E192:TYR	1.67	0.41	0.68	0.5	ABL2|P42684/232	phosphosite	http://mechismo.russelllab.org/contact_hit?id=3453641&pos_a1=185&label_a1=Y185Yp
ABL1|P00519	hsa	Y185Yp	TASDGKLyVSSESRF	PhosphoELM,PhosphoSitePlus,UniProt,dbPTM	12522270,18083107	LYN|P07948	1x27-{ CHAIN A }-{ CHAIN E }	A192:TYR	2.44	0.41	0.68	0.7	ABL2|P42684/232	phosphosite	http://mechismo.russelllab.org/contact_hit?id=3453527&pos_a1=185&label_a1=Y185Yp
ABL1|P00519	hsa	Y185Yp	TASDGKLyVSSESRF	PhosphoELM,PhosphoSitePlus,UniProt,dbPTM	12522270,18083107	LYN|P07948	1x27-{ CHAIN C }-{ CHAIN B }	C192:TYR	1.67	0.41	0.68	0.5	ABL2|P42684/232	phosphosite	http://mechismo.russelllab.org/contact_hit?id=3453584&pos_a1=185&label_a1=Y185Yp
ABL1|P00519	hsa	Y185Yp	TASDGKLyVSSESRF	PhosphoELM,PhosphoSitePlus,UniProt,dbPTM	12522270,18083107	LYN|P07948	1x27-{ CHAIN D }-{ CHAIN F }	D192:TYR	1.67	0.41	0.68	0.5	ABL2|P42684/232	phosphosite	http://mechismo.russelllab.org/contact_hit?id=3453625&pos_a1=185&label_a1=Y185Yp
ABL1|P00519	hsa	Y185Yp	TASDGKLyVSSESRF	PhosphoELM,PhosphoSitePlus,UniProt,dbPTM	12522270,18083107	LYN|P07948	1x27-{ CHAIN B }-{ CHAIN C }	B192:TYR	1.67	0.41	0.68	0.5	ABL2|P42684/232	phosphosite	http://mechismo.russelllab.org/contact_hit?id=3453556&pos_a1=185&label_a1=Y185Yp
ABL1|P00519	hsa	Y185Yp	TASDGKLyVSSESRF	PhosphoELM,PhosphoSitePlus,UniProt,dbPTM	12522270,18083107	LYN|P07948	1x27-{ CHAIN F }-{ CHAIN D }	F192:TYR	1.67	0.41	0.68	0.5	ABL2|P42684/232	phosphosite	http://mechismo.russelllab.org/contact_hit?id=3453685&pos_a1=185&label_a1=Y185Yp
ABL1|P00519	hsa	Y185Yp	TASDGKLyVSSESRF	PhosphoELM,PhosphoSitePlus,UniProt,dbPTM	12522270,18083107	LYN|P07948	1x27-{ CHAIN E }-{ CHAIN A }	E192:TYR	1.67	0.41	0.68	0.5	ABL2|P42684/232	phosphosite	http://mechismo.russelllab.org/contact_hit?id=3453643&pos_a1=185&label_a1=Y185Yp
ABL1|P00519	hsa	Y185Yp	TASDGKLyVSSESRF	PhosphoELM,PhosphoSitePlus,UniProt,dbPTM	12522270,18083107	HCK|P08631	1x27-{ CHAIN A }-{ CHAIN E }	A192:TYR	2.44	0.41	0.68	0.7	ABL2|P42684/232	phosphosite	http://mechismo.russelllab.org/contact_hit?id=3453530&pos_a1=185&label_a1=Y185Yp
ABL1|P00519	hsa	Y185Yp	TASDGKLyVSSESRF	PhosphoELM,PhosphoSitePlus,UniProt,dbPTM	12522270,18083107	HCK|P08631	1x27-{ CHAIN F }-{ CHAIN D }	F192:TYR	1.67	0.41	0.68	0.5	ABL2|P42684/232	phosphosite	http://mechismo.russelllab.org/contact_hit?id=3453688&pos_a1=185&label_a1=Y185Yp
ABL1|P00519	hsa	Y185Yp	TASDGKLyVSSESRF	PhosphoELM,PhosphoSitePlus,UniProt,dbPTM	12522270,18083107	HCK|P08631	1x27-{ CHAIN E }-{ CHAIN A }	E192:TYR	1.67	0.41	0.68	0.5	ABL2|P42684/232	phosphosite	http://mechismo.russelllab.org/contact_hit?id=3453646&pos_a1=185&label_a1=Y185Yp
ABL1|P00519	hsa	Y185Yp	TASDGKLyVSSESRF	PhosphoELM,PhosphoSitePlus,UniProt,dbPTM	12522270,18083107	HCK|P08631	1x27-{ CHAIN D }-{ CHAIN F }	D192:TYR	1.67	0.41	0.68	0.5	ABL2|P42684/232	phosphosite	http://mechismo.russelllab.org/contact_hit?id=3453628&pos_a1=185&label_a1=Y185Yp
ABL1|P00519	hsa	Y185Yp	TASDGKLyVSSESRF	PhosphoELM,PhosphoSitePlus,UniProt,dbPTM	12522270,18083107	HCK|P08631	1x27-{ CHAIN C }-{ CHAIN B }	C192:TYR	1.67	0.41	0.68	0.5	ABL2|P42684/232	phosphosite	http://mechismo.russelllab.org/contact_hit?id=3453586&pos_a1=185&label_a1=Y185Yp
ABL1|P00519	hsa	Y185Yp	TASDGKLyVSSESRF	PhosphoELM,PhosphoSitePlus,UniProt,dbPTM	12522270,18083107	HCK|P08631	1x27-{ CHAIN B }-{ CHAIN C }	B192:TYR	1.67	0.41	0.68	0.5	ABL2|P42684/232	phosphosite	http://mechismo.russelllab.org/contact_hit?id=3453558&pos_a1=185&label_a1=Y185Yp
ABL1|P00519	hsa	Y185Yp	TASDGKLyVSSESRF	PhosphoELM,PhosphoSitePlus,UniProt,dbPTM	12522270,18083107	SRC|P12931	1x27-{ CHAIN A }-{ CHAIN E }	A192:TYR	4.14	0.41	0.68	1.2	ABL2|P42684/232	phosphosite	http://mechismo.russelllab.org/contact_hit?id=3453533&pos_a1=185&label_a1=Y185Yp
ABL1|P00519	hsa	Y185Yp	TASDGKLyVSSESRF	PhosphoELM,PhosphoSitePlus,UniProt,dbPTM	12522270,18083107	SRC|P12931	1x27-{ CHAIN C }-{ CHAIN B }	C192:TYR	1.67	0.41	0.68	0.5	ABL2|P42684/232	phosphosite	http://mechismo.russelllab.org/contact_hit?id=3453589&pos_a1=185&label_a1=Y185Yp
ABL1|P00519	hsa	Y185Yp	TASDGKLyVSSESRF	PhosphoELM,PhosphoSitePlus,UniProt,dbPTM	12522270,18083107	SRC|P12931	1x27-{ CHAIN E }-{ CHAIN A }	E192:TYR	1.67	0.41	0.68	0.5	ABL2|P42684/232	phosphosite	http://mechismo.russelllab.org/contact_hit?id=3453649&pos_a1=185&label_a1=Y185Yp
ABL1|P00519	hsa	Y185Yp	TASDGKLyVSSESRF	PhosphoELM,PhosphoSitePlus,UniProt,dbPTM	12522270,18083107	SRC|P12931	1x27-{ CHAIN F }-{ CHAIN D }	F192:TYR	1.67	0.41	0.68	0.5	ABL2|P42684/232	phosphosite	http://mechismo.russelllab.org/contact_hit?id=3453691&pos_a1=185&label_a1=Y185Yp
ABL1|P00519	hsa	Y185Yp	TASDGKLyVSSESRF	PhosphoELM,PhosphoSitePlus,UniProt,dbPTM	12522270,18083107	SRC|P12931	1x27-{ CHAIN B }-{ CHAIN C }	B192:TYR	1.67	0.41	0.68	0.5	ABL2|P42684/232	phosphosite	http://mechismo.russelllab.org/contact_hit?id=3453561&pos_a1=185&label_a1=Y185Yp
ABL1|P00519	hsa	Y185Yp	TASDGKLyVSSESRF	PhosphoELM,PhosphoSitePlus,UniProt,dbPTM	12522270,18083107	SRC|P12931	1x27-{ CHAIN D }-{ CHAIN F }	D192:TYR	1.67	0.41	0.68	0.5	ABL2|P42684/232	phosphosite	http://mechismo.russelllab.org/contact_hit?id=3453631&pos_a1=185&label_a1=Y185Yp
ABL1|P00519	hsa	Y185Yp	TASDGKLyVSSESRF	PhosphoELM,PhosphoSitePlus,UniProt,dbPTM	12522270,18083107	FYN|P06241	1x27-{ CHAIN C }-{ CHAIN B }	C192:TYR	1.67	0.41	0.68	0.5	ABL2|P42684/232	phosphosite	http://mechismo.russelllab.org/contact_hit?id=3453578&pos_a1=185&label_a1=Y185Yp
ABL1|P00519	hsa	Y185Yp	TASDGKLyVSSESRF	PhosphoELM,PhosphoSitePlus,UniProt,dbPTM	12522270,18083107	FYN|P06241	1x27-{ CHAIN B }-{ CHAIN C }	B192:TYR	1.67	0.41	0.68	0.5	ABL2|P42684/232	phosphosite	http://mechismo.russelllab.org/contact_hit?id=3453550&pos_a1=185&label_a1=Y185Yp
ABL1|P00519	hsa	Y185Yp	TASDGKLyVSSESRF	PhosphoELM,PhosphoSitePlus,UniProt,dbPTM	12522270,18083107	FYN|P06241	1x27-{ CHAIN E }-{ CHAIN A }	E192:TYR	1.67	0.41	0.68	0.5	ABL2|P42684/232	phosphosite	http://mechismo.russelllab.org/contact_hit?id=3453642&pos_a1=185&label_a1=Y185Yp
ABL1|P00519	hsa	Y185Yp	TASDGKLyVSSESRF	PhosphoELM,PhosphoSitePlus,UniProt,dbPTM	12522270,18083107	FYN|P06241	1x27-{ CHAIN D }-{ CHAIN F }	D192:TYR	1.67	0.41	0.68	0.5	ABL2|P42684/232	phosphosite	http://mechismo.russelllab.org/contact_hit?id=3453624&pos_a1=185&label_a1=Y185Yp
ABL1|P00519	hsa	Y185Yp	TASDGKLyVSSESRF	PhosphoELM,PhosphoSitePlus,UniProt,dbPTM	12522270,18083107	FYN|P06241	1x27-{ CHAIN A }-{ CHAIN E }	A192:TYR	4.14	0.41	0.68	1.2	ABL2|P42684/232	phosphosite	http://mechismo.russelllab.org/contact_hit?id=3453526&pos_a1=185&label_a1=Y185Yp
ABL1|P00519	hsa	Y185Yp	TASDGKLyVSSESRF	PhosphoELM,PhosphoSitePlus,UniProt,dbPTM	12522270,18083107	FYN|P06241	1x27-{ CHAIN F }-{ CHAIN D }	F192:TYR	1.67	0.41	0.68	0.5	ABL2|P42684/232	phosphosite	http://mechismo.russelllab.org/contact_hit?id=3453684&pos_a1=185&label_a1=Y185Yp
ABL1|P00519	hsa	Y185Yp	TASDGKLyVSSESRF	PhosphoELM,PhosphoSitePlus,UniProt,dbPTM	12522270,18083107	YES1|P07947	1x27-{ CHAIN B }-{ CHAIN C }	B192:TYR	1.67	0.41	0.68	0.5	ABL2|P42684/232	phosphosite	http://mechismo.russelllab.org/contact_hit?id=3453551&pos_a1=185&label_a1=Y185Yp
ABL1|P00519	hsa	Y185Yp	TASDGKLyVSSESRF	PhosphoELM,PhosphoSitePlus,UniProt,dbPTM	12522270,18083107	YES1|P07947	1x27-{ CHAIN E }-{ CHAIN A }	E192:TYR	1.67	0.41	0.68	0.5	ABL2|P42684/232	phosphosite	http://mechismo.russelllab.org/contact_hit?id=3453645&pos_a1=185&label_a1=Y185Yp
ABL1|P00519	hsa	Y185Yp	TASDGKLyVSSESRF	PhosphoELM,PhosphoSitePlus,UniProt,dbPTM	12522270,18083107	YES1|P07947	1x27-{ CHAIN F }-{ CHAIN D }	F192:TYR	1.67	0.41	0.68	0.5	ABL2|P42684/232	phosphosite	http://mechismo.russelllab.org/contact_hit?id=3453687&pos_a1=185&label_a1=Y185Yp
ABL1|P00519	hsa	Y185Yp	TASDGKLyVSSESRF	PhosphoELM,PhosphoSitePlus,UniProt,dbPTM	12522270,18083107	YES1|P07947	1x27-{ CHAIN C }-{ CHAIN B }	C192:TYR	1.67	0.41	0.68	0.5	ABL2|P42684/232	phosphosite	http://mechismo.russelllab.org/contact_hit?id=3453579&pos_a1=185&label_a1=Y185Yp
ABL1|P00519	hsa	Y185Yp	TASDGKLyVSSESRF	PhosphoELM,PhosphoSitePlus,UniProt,dbPTM	12522270,18083107	YES1|P07947	1x27-{ CHAIN D }-{ CHAIN F }	D192:TYR	1.67	0.41	0.68	0.5	ABL2|P42684/232	phosphosite	http://mechismo.russelllab.org/contact_hit?id=3453627&pos_a1=185&label_a1=Y185Yp
ABL1|P00519	hsa	Y185Yp	TASDGKLyVSSESRF	PhosphoELM,PhosphoSitePlus,UniProt,dbPTM	12522270,18083107	YES1|P07947	1x27-{ CHAIN A }-{ CHAIN E }	A192:TYR	4.14	0.41	0.68	1.2	ABL2|P42684/232	phosphosite	http://mechismo.russelllab.org/contact_hit?id=3453529&pos_a1=185&label_a1=Y185Yp
ABL1|P00519	hsa	Y185Yp	TASDGKLyVSSESRF	PhosphoELM,PhosphoSitePlus,UniProt,dbPTM	12522270,18083107	ABL2|P42684	1x27-{ CHAIN C }-{ CHAIN B }	C192:TYR	1.67	0.40	0.68	0.5	ABL2|P42684/232	phosphosite	http://mechismo.russelllab.org/contact_hit?id=3453582&pos_a1=185&label_a1=Y185Yp
ABL1|P00519	hsa	Y185Yp	TASDGKLyVSSESRF	PhosphoELM,PhosphoSitePlus,UniProt,dbPTM	12522270,18083107	ABL2|P42684	1x27-{ CHAIN D }-{ CHAIN F }	D192:TYR	1.67	0.40	0.68	0.5	ABL2|P42684/232	phosphosite	http://mechismo.russelllab.org/contact_hit?id=3453621&pos_a1=185&label_a1=Y185Yp
ABL1|P00519	hsa	Y185Yp	TASDGKLyVSSESRF	PhosphoELM,PhosphoSitePlus,UniProt,dbPTM	12522270,18083107	ABL2|P42684	1x27-{ CHAIN E }-{ CHAIN A }	E192:TYR	1.67	0.40	0.68	0.5	ABL2|P42684/232	phosphosite	http://mechismo.russelllab.org/contact_hit?id=3453639&pos_a1=185&label_a1=Y185Yp
ABL1|P00519	hsa	Y185Yp	TASDGKLyVSSESRF	PhosphoELM,PhosphoSitePlus,UniProt,dbPTM	12522270,18083107	ABL2|P42684	1x27-{ CHAIN B }-{ CHAIN C }	B192:TYR	1.67	0.40	0.68	0.5	ABL2|P42684/232	phosphosite	http://mechismo.russelllab.org/contact_hit?id=3453554&pos_a1=185&label_a1=Y185Yp
ABL1|P00519	hsa	Y185Yp	TASDGKLyVSSESRF	PhosphoELM,PhosphoSitePlus,UniProt,dbPTM	12522270,18083107	ABL2|P42684	1x27-{ CHAIN F }-{ CHAIN D }	F192:TYR	1.67	0.40	0.68	0.5	ABL2|P42684/232	phosphosite	http://mechismo.russelllab.org/contact_hit?id=3453681&pos_a1=185&label_a1=Y185Yp
ABL1|P00519	hsa	Y185Yp	TASDGKLyVSSESRF	PhosphoELM,PhosphoSitePlus,UniProt,dbPTM	12522270,18083107	ABL2|P42684	1x27-{ CHAIN A }-{ CHAIN E }	A192:TYR	4.79	0.40	0.68	1.3	ABL2|P42684/232	phosphosite	http://mechismo.russelllab.org/contact_hit?id=3453523&pos_a1=185&label_a1=Y185Yp
ABL1|P00519	hsa	Y185Yp	TASDGKLyVSSESRF	PhosphoELM,PhosphoSitePlus,UniProt,dbPTM	12522270,18083107	PTPN6|P29350	2ci8-1-1-2-{ CHAIN A }-{ CHAIN A }	A339:TYR	-0.61	0.37	0.68	-0.2	ABL2|P42684/232	phosphosite	http://mechismo.russelllab.org/contact_hit?id=48553&pos_a1=185&label_a1=Y185Yp
ABL1|P00519	hsa	Y185Yp	TASDGKLyVSSESRF	PhosphoELM,PhosphoSitePlus,UniProt,dbPTM	12522270,18083107	PTPN6|P29350	1r1p-{ CHAIN B }-{ CHAIN A }	B118:PHE	0.00	0.36	0.68	0.0	ABL2|P42684/232	phosphosite	http://mechismo.russelllab.org/contact_hit?id=48550&pos_a1=185&label_a1=Y185Yp
ABL1|P00519	hsa	Y253Yp	HKLGGGQyGEVYEGV	PhosphoSitePlus,dbPTM		ABL1|P00519	3p08-{ CHAIN A }-{ CHAIN B }	A413:PHE	1.41	0.47	0.27	0.2	ABL2|P42684/300	phosphosite	http://mechismo.russelllab.org/contact_hit?id=3458816&pos_a1=253&label_a1=Y253Yp
ABL1|P00519	hsa	Y253Yp	HKLGGGQyGEVYEGV	PhosphoSitePlus,dbPTM		ABL1|P00519	3p08-{ CHAIN A }-{ CHAIN B }	A413:PHE	1.41	0.47	0.27	0.2	ABL2|P42684/300	phosphosite	http://mechismo.russelllab.org/contact_hit?id=3581388&pos_a1=253&label_a1=Y253Yp
ABL1|P00519	hsa	Y253Yp	HKLGGGQyGEVYEGV	PhosphoSitePlus,dbPTM		ABL1|P00519	3p08-{ CHAIN B }-{ CHAIN A }	B413:PHE	1.41	0.47	0.27	0.2	ABL2|P42684/300	phosphosite	http://mechismo.russelllab.org/contact_hit?id=3458846&pos_a1=253&label_a1=Y253Yp
ABL1|P00519	hsa	Y253Yp	HKLGGGQyGEVYEGV	PhosphoSitePlus,dbPTM		ABL1|P00519	3p08-{ CHAIN B }-{ CHAIN A }	B413:PHE	1.41	0.47	0.27	0.2	ABL2|P42684/300	phosphosite	http://mechismo.russelllab.org/contact_hit?id=3581387&pos_a1=253&label_a1=Y253Yp
ABL1|P00519	hsa	Y253Yp	HKLGGGQyGEVYEGV	PhosphoSitePlus,dbPTM		ABL2|P42684	3p08-{ CHAIN A }-{ CHAIN B }	A413:PHE	1.41	0.47	0.27	0.2	ABL2|P42684/300	phosphosite	http://mechismo.russelllab.org/contact_hit?id=3458817&pos_a1=253&label_a1=Y253Yp
ABL1|P00519	hsa	Y253Yp	HKLGGGQyGEVYEGV	PhosphoSitePlus,dbPTM		ABL2|P42684	3p08-{ CHAIN B }-{ CHAIN A }	B413:PHE	1.41	0.46	0.27	0.2	ABL2|P42684/300	phosphosite	http://mechismo.russelllab.org/contact_hit?id=3458847&pos_a1=253&label_a1=Y253Yp
ABL1|P00519	hsa	Y253Yp	HKLGGGQyGEVYEGV	PhosphoSitePlus,dbPTM		ABL2|P42684	1k9a-7-2-1-{ D 178 _ to D 450 _ }-{ C 178 _ to C 450 _ }	D206:PHE	0.27	0.44	0.27	0.0	ABL2|P42684/300	phosphosite	http://mechismo.russelllab.org/contact_hit?id=3458996&pos_a1=253&label_a1=Y253Yp
ABL1|P00519	hsa	Y253Yp	HKLGGGQyGEVYEGV	PhosphoSitePlus,dbPTM		LYN|P07948	1k9a-7-2-1-{ D 178 _ to D 450 _ }-{ C 178 _ to C 450 _ }	D206:PHE	-1.82	0.44	0.27	-0.2	ABL2|P42684/300	phosphosite	http://mechismo.russelllab.org/contact_hit?id=3458985&pos_a1=253&label_a1=Y253Yp
ABL1|P00519	hsa	Y253Yp	HKLGGGQyGEVYEGV	PhosphoSitePlus,dbPTM		ABL1|P00519	1k9a-7-1-2-{ C 178 _ to C 450 _ }-{ D 178 _ to D 450 _ }	C206:PHE	1.94	0.44	0.27	0.2	ABL2|P42684/300	phosphosite	http://mechismo.russelllab.org/contact_hit?id=3458961&pos_a1=253&label_a1=Y253Yp
ABL1|P00519	hsa	Y253Yp	HKLGGGQyGEVYEGV	PhosphoSitePlus,dbPTM		ABL1|P00519	1k9a-7-1-2-{ C 178 _ to C 450 _ }-{ D 178 _ to D 450 _ }	C206:PHE	1.94	0.44	0.27	0.2	ABL2|P42684/300	phosphosite	http://mechismo.russelllab.org/contact_hit?id=3581394&pos_a1=253&label_a1=Y253Yp
ABL1|P00519	hsa	Y253Yp	HKLGGGQyGEVYEGV	PhosphoSitePlus,dbPTM		ABL1|P00519	1k9a-7-2-1-{ D 178 _ to D 450 _ }-{ C 178 _ to C 450 _ }	D206:PHE	0.27	0.44	0.27	0.0	ABL2|P42684/300	phosphosite	http://mechismo.russelllab.org/contact_hit?id=3581393&pos_a1=253&label_a1=Y253Yp
ABL1|P00519	hsa	Y253Yp	HKLGGGQyGEVYEGV	PhosphoSitePlus,dbPTM		ABL1|P00519	1k9a-7-2-1-{ D 178 _ to D 450 _ }-{ C 178 _ to C 450 _ }	D206:PHE	0.27	0.44	0.27	0.0	ABL2|P42684/300	phosphosite	http://mechismo.russelllab.org/contact_hit?id=3458995&pos_a1=253&label_a1=Y253Yp
ABL1|P00519	hsa	Y253Yp	HKLGGGQyGEVYEGV	PhosphoSitePlus,dbPTM		FGR|P09769	1k9a-7-1-2-{ C 178 _ to C 450 _ }-{ D 178 _ to D 450 _ }	C206:PHE	-0.15	0.44	0.27	-0.0	ABL2|P42684/300	phosphosite	http://mechismo.russelllab.org/contact_hit?id=3458957&pos_a1=253&label_a1=Y253Yp
ABL1|P00519	hsa	Y253Yp	HKLGGGQyGEVYEGV	PhosphoSitePlus,dbPTM		LYN|P07948	1k9a-7-1-2-{ C 178 _ to C 450 _ }-{ D 178 _ to D 450 _ }	C206:PHE	-0.15	0.44	0.27	-0.0	ABL2|P42684/300	phosphosite	http://mechismo.russelllab.org/contact_hit?id=3458951&pos_a1=253&label_a1=Y253Yp
ABL1|P00519	hsa	Y253Yp	HKLGGGQyGEVYEGV	PhosphoSitePlus,dbPTM		ABL2|P42684	1k9a-7-1-2-{ C 178 _ to C 450 _ }-{ D 178 _ to D 450 _ }	C206:PHE	1.94	0.44	0.27	0.2	ABL2|P42684/300	phosphosite	http://mechismo.russelllab.org/contact_hit?id=3458962&pos_a1=253&label_a1=Y253Yp
ABL1|P00519	hsa	Y253Yp	HKLGGGQyGEVYEGV	PhosphoSitePlus,dbPTM		SRC|P12931	1k9a-7-2-1-{ D 178 _ to D 450 _ }-{ C 178 _ to C 450 _ }	D206:PHE	-1.04	0.44	0.27	-0.1	ABL2|P42684/300	phosphosite	http://mechismo.russelllab.org/contact_hit?id=3458989&pos_a1=253&label_a1=Y253Yp
ABL1|P00519	hsa	Y253Yp	HKLGGGQyGEVYEGV	PhosphoSitePlus,dbPTM		SRC|P12931	1k9a-7-1-2-{ C 178 _ to C 450 _ }-{ D 178 _ to D 450 _ }	C206:PHE	0.63	0.44	0.27	0.1	ABL2|P42684/300	phosphosite	http://mechismo.russelllab.org/contact_hit?id=3458955&pos_a1=253&label_a1=Y253Yp
ABL1|P00519	hsa	Y253Yp	HKLGGGQyGEVYEGV	PhosphoSitePlus,dbPTM		FGR|P09769	1k9a-7-2-1-{ D 178 _ to D 450 _ }-{ C 178 _ to C 450 _ }	D206:PHE	-1.82	0.43	0.27	-0.2	ABL2|P42684/300	phosphosite	http://mechismo.russelllab.org/contact_hit?id=3458990&pos_a1=253&label_a1=Y253Yp
ABL1|P00519	hsa	Y253Yp	HKLGGGQyGEVYEGV	PhosphoSitePlus,dbPTM		ABL1|P00519	2zm3-5-5-6-{ B 982 _ to B 1285 _ }-{ CHAIN B }	B1010:PHE	-1.02	0.43	0.27	-0.1	ABL2|P42684/300	phosphosite	http://mechismo.russelllab.org/contact_hit?id=3457273&pos_a1=253&label_a1=Y253Yp
ABL1|P00519	hsa	Y253Yp	HKLGGGQyGEVYEGV	PhosphoSitePlus,dbPTM		ABL1|P00519	2zm3-5-5-6-{ B 982 _ to B 1285 _ }-{ B 982 _ to B 1285 _ }	B1010:PHE	-1.02	0.43	0.27	-0.1	ABL2|P42684/300	phosphosite	http://mechismo.russelllab.org/contact_hit?id=3457295&pos_a1=253&label_a1=Y253Yp
ABL1|P00519	hsa	Y253Yp	HKLGGGQyGEVYEGV	PhosphoSitePlus,dbPTM		ABL1|P00519	2zm3-5-5-6-{ CHAIN B }-{ B 982 _ to B 1285 _ }	B1010:PHE	-1.02	0.43	0.27	-0.1	ABL2|P42684/300	phosphosite	http://mechismo.russelllab.org/contact_hit?id=3457129&pos_a1=253&label_a1=Y253Yp
ABL1|P00519	hsa	Y253Yp	HKLGGGQyGEVYEGV	PhosphoSitePlus,dbPTM		ABL1|P00519	2zm3-5-5-6-{ CHAIN B }-{ CHAIN B }	B1010:PHE	-1.02	0.43	0.27	-0.1	ABL2|P42684/300	phosphosite	http://mechismo.russelllab.org/contact_hit?id=3457107&pos_a1=253&label_a1=Y253Yp
ABL1|P00519	hsa	Y253Yp	HKLGGGQyGEVYEGV	PhosphoSitePlus,dbPTM		LCK|P06239	1k9a-7-2-1-{ D 178 _ to D 450 _ }-{ C 178 _ to C 450 _ }	D206:PHE	-1.82	0.43	0.27	-0.2	ABL2|P42684/300	phosphosite	http://mechismo.russelllab.org/contact_hit?id=3458984&pos_a1=253&label_a1=Y253Yp
ABL1|P00519	hsa	Y253Yp	HKLGGGQyGEVYEGV	PhosphoSitePlus,dbPTM		LCK|P06239	1k9a-7-1-2-{ C 178 _ to C 450 _ }-{ D 178 _ to D 450 _ }	C206:PHE	-0.15	0.43	0.27	-0.0	ABL2|P42684/300	phosphosite	http://mechismo.russelllab.org/contact_hit?id=3458950&pos_a1=253&label_a1=Y253Yp
ABL1|P00519	hsa	Y253Yp	HKLGGGQyGEVYEGV	PhosphoSitePlus,dbPTM		ABL1|P00519	2zm3-5-3-5-{ CHAIN D }-{ C 982 _ to C 1285 _ }	D1010:PHE	-1.02	0.43	0.27	-0.1	ABL2|P42684/300	phosphosite	http://mechismo.russelllab.org/contact_hit?id=3457210&pos_a1=253&label_a1=Y253Yp
ABL1|P00519	hsa	Y253Yp	HKLGGGQyGEVYEGV	PhosphoSitePlus,dbPTM		ABL1|P00519	2zm3-5-5-3-{ C 982 _ to C 1285 _ }-{ D 982 _ to D 1285 _ }	C1010:PHE	-1.02	0.43	0.27	-0.1	ABL2|P42684/300	phosphosite	http://mechismo.russelllab.org/contact_hit?id=3457338&pos_a1=253&label_a1=Y253Yp
ABL1|P00519	hsa	Y253Yp	HKLGGGQyGEVYEGV	PhosphoSitePlus,dbPTM		ABL1|P00519	2zm3-5-3-5-{ D 982 _ to D 1285 _ }-{ C 982 _ to C 1285 _ }	D1010:PHE	-1.02	0.43	0.27	-0.1	ABL2|P42684/300	phosphosite	http://mechismo.russelllab.org/contact_hit?id=3581357&pos_a1=253&label_a1=Y253Yp
ABL1|P00519	hsa	Y253Yp	HKLGGGQyGEVYEGV	PhosphoSitePlus,dbPTM		ABL1|P00519	2zm3-5-5-3-{ CHAIN C }-{ D 982 _ to D 1285 _ }	C1010:PHE	-1.02	0.43	0.27	-0.1	ABL2|P42684/300	phosphosite	http://mechismo.russelllab.org/contact_hit?id=3581358&pos_a1=253&label_a1=Y253Yp
ABL1|P00519	hsa	Y253Yp	HKLGGGQyGEVYEGV	PhosphoSitePlus,dbPTM		ABL1|P00519	2zm3-5-3-5-{ D 982 _ to D 1285 _ }-{ CHAIN C }	D1010:PHE	-1.02	0.43	0.27	-0.1	ABL2|P42684/300	phosphosite	http://mechismo.russelllab.org/contact_hit?id=3457359&pos_a1=253&label_a1=Y253Yp
ABL1|P00519	hsa	Y253Yp	HKLGGGQyGEVYEGV	PhosphoSitePlus,dbPTM		ABL1|P00519	2zm3-5-5-3-{ C 982 _ to C 1285 _ }-{ CHAIN D }	C1010:PHE	-1.02	0.43	0.27	-0.1	ABL2|P42684/300	phosphosite	http://mechismo.russelllab.org/contact_hit?id=3457320&pos_a1=253&label_a1=Y253Yp
ABL1|P00519	hsa	Y253Yp	HKLGGGQyGEVYEGV	PhosphoSitePlus,dbPTM		ABL1|P00519	2zm3-5-3-5-{ D 982 _ to D 1285 _ }-{ C 982 _ to C 1285 _ }	D1010:PHE	-1.02	0.43	0.27	-0.1	ABL2|P42684/300	phosphosite	http://mechismo.russelllab.org/contact_hit?id=3457376&pos_a1=253&label_a1=Y253Yp
ABL1|P00519	hsa	Y253Yp	HKLGGGQyGEVYEGV	PhosphoSitePlus,dbPTM		ABL1|P00519	2zm3-5-5-3-{ C 982 _ to C 1285 _ }-{ D 982 _ to D 1285 _ }	C1010:PHE	-1.02	0.43	0.27	-0.1	ABL2|P42684/300	phosphosite	http://mechismo.russelllab.org/contact_hit?id=3581359&pos_a1=253&label_a1=Y253Yp
ABL1|P00519	hsa	Y253Yp	HKLGGGQyGEVYEGV	PhosphoSitePlus,dbPTM		ABL1|P00519	2zm3-5-5-3-{ CHAIN C }-{ CHAIN D }	C1010:PHE	-1.02	0.43	0.27	-0.1	ABL2|P42684/300	phosphosite	http://mechismo.russelllab.org/contact_hit?id=3581354&pos_a1=253&label_a1=Y253Yp
ABL1|P00519	hsa	Y253Yp	HKLGGGQyGEVYEGV	PhosphoSitePlus,dbPTM		ABL1|P00519	2zm3-5-5-3-{ CHAIN C }-{ CHAIN D }	C1010:PHE	-1.02	0.43	0.27	-0.1	ABL2|P42684/300	phosphosite	http://mechismo.russelllab.org/contact_hit?id=3457154&pos_a1=253&label_a1=Y253Yp
ABL1|P00519	hsa	Y253Yp	HKLGGGQyGEVYEGV	PhosphoSitePlus,dbPTM		ABL1|P00519	2zm3-5-3-5-{ CHAIN D }-{ CHAIN C }	D1010:PHE	-1.02	0.43	0.27	-0.1	ABL2|P42684/300	phosphosite	http://mechismo.russelllab.org/contact_hit?id=3581352&pos_a1=253&label_a1=Y253Yp
ABL1|P00519	hsa	Y253Yp	HKLGGGQyGEVYEGV	PhosphoSitePlus,dbPTM		ABL1|P00519	2zm3-5-5-3-{ CHAIN C }-{ D 982 _ to D 1285 _ }	C1010:PHE	-1.02	0.43	0.27	-0.1	ABL2|P42684/300	phosphosite	http://mechismo.russelllab.org/contact_hit?id=3457172&pos_a1=253&label_a1=Y253Yp
ABL1|P00519	hsa	Y253Yp	HKLGGGQyGEVYEGV	PhosphoSitePlus,dbPTM		ABL1|P00519	2zm3-5-3-5-{ CHAIN D }-{ C 982 _ to C 1285 _ }	D1010:PHE	-1.02	0.43	0.27	-0.1	ABL2|P42684/300	phosphosite	http://mechismo.russelllab.org/contact_hit?id=3581356&pos_a1=253&label_a1=Y253Yp
ABL1|P00519	hsa	Y253Yp	HKLGGGQyGEVYEGV	PhosphoSitePlus,dbPTM		ABL1|P00519	2zm3-5-3-5-{ CHAIN D }-{ CHAIN C }	D1010:PHE	-1.02	0.43	0.27	-0.1	ABL2|P42684/300	phosphosite	http://mechismo.russelllab.org/contact_hit?id=3457193&pos_a1=253&label_a1=Y253Yp
ABL1|P00519	hsa	Y253Yp	HKLGGGQyGEVYEGV	PhosphoSitePlus,dbPTM		ABL1|P00519	2zm3-5-5-3-{ C 982 _ to C 1285 _ }-{ CHAIN D }	C1010:PHE	-1.02	0.43	0.27	-0.1	ABL2|P42684/300	phosphosite	http://mechismo.russelllab.org/contact_hit?id=3581355&pos_a1=253&label_a1=Y253Yp
ABL1|P00519	hsa	Y253Yp	HKLGGGQyGEVYEGV	PhosphoSitePlus,dbPTM		ABL1|P00519	2zm3-5-3-5-{ D 982 _ to D 1285 _ }-{ CHAIN C }	D1010:PHE	-1.02	0.43	0.27	-0.1	ABL2|P42684/300	phosphosite	http://mechismo.russelllab.org/contact_hit?id=3581353&pos_a1=253&label_a1=Y253Yp
ABL1|P00519	hsa	Y253Yp	HKLGGGQyGEVYEGV	PhosphoSitePlus,dbPTM		LYN|P07948	3p08-{ CHAIN A }-{ CHAIN B }	A413:PHE	1.41	0.43	0.27	0.2	ABL2|P42684/300	phosphosite	http://mechismo.russelllab.org/contact_hit?id=3458828&pos_a1=253&label_a1=Y253Yp
ABL1|P00519	hsa	Y253Yp	HKLGGGQyGEVYEGV	PhosphoSitePlus,dbPTM		ABL1|P00519	2zm3-5-1-2-{ CHAIN A }-{ A 982 _ to A 1285 _ }	A1010:PHE	-1.02	0.43	0.27	-0.1	ABL2|P42684/300	phosphosite	http://mechismo.russelllab.org/contact_hit?id=3457087&pos_a1=253&label_a1=Y253Yp
ABL1|P00519	hsa	Y253Yp	HKLGGGQyGEVYEGV	PhosphoSitePlus,dbPTM		ABL1|P00519	2zm3-5-1-2-{ A 982 _ to A 1285 _ }-{ CHAIN A }	A1010:PHE	-1.02	0.43	0.27	-0.1	ABL2|P42684/300	phosphosite	http://mechismo.russelllab.org/contact_hit?id=3457232&pos_a1=253&label_a1=Y253Yp
ABL1|P00519	hsa	Y253Yp	HKLGGGQyGEVYEGV	PhosphoSitePlus,dbPTM		ABL1|P00519	2zm3-5-1-2-{ CHAIN A }-{ CHAIN A }	A1010:PHE	-1.02	0.43	0.27	-0.1	ABL2|P42684/300	phosphosite	http://mechismo.russelllab.org/contact_hit?id=3457066&pos_a1=253&label_a1=Y253Yp
ABL1|P00519	hsa	Y253Yp	HKLGGGQyGEVYEGV	PhosphoSitePlus,dbPTM		ABL1|P00519	2zm3-5-1-2-{ A 982 _ to A 1285 _ }-{ A 982 _ to A 1285 _ }	A1010:PHE	-1.02	0.43	0.27	-0.1	ABL2|P42684/300	phosphosite	http://mechismo.russelllab.org/contact_hit?id=3457253&pos_a1=253&label_a1=Y253Yp
ABL1|P00519	hsa	Y253Yp	HKLGGGQyGEVYEGV	PhosphoSitePlus,dbPTM		LCK|P06239	3p08-{ CHAIN A }-{ CHAIN B }	A413:PHE	2.06	0.42	0.27	0.2	ABL2|P42684/300	phosphosite	http://mechismo.russelllab.org/contact_hit?id=3458827&pos_a1=253&label_a1=Y253Yp
ABL1|P00519	hsa	Y253Yp	HKLGGGQyGEVYEGV	PhosphoSitePlus,dbPTM		FYN|P06241	1k9a-7-1-2-{ C 178 _ to C 450 _ }-{ D 178 _ to D 450 _ }	C206:PHE	0.63	0.42	0.27	0.1	ABL2|P42684/300	phosphosite	http://mechismo.russelllab.org/contact_hit?id=3458960&pos_a1=253&label_a1=Y253Yp
ABL1|P00519	hsa	Y253Yp	HKLGGGQyGEVYEGV	PhosphoSitePlus,dbPTM		FYN|P06241	1k9a-7-2-1-{ D 178 _ to D 450 _ }-{ C 178 _ to C 450 _ }	D206:PHE	-1.04	0.42	0.27	-0.1	ABL2|P42684/300	phosphosite	http://mechismo.russelllab.org/contact_hit?id=3458994&pos_a1=253&label_a1=Y253Yp
ABL1|P00519	hsa	Y253Yp	HKLGGGQyGEVYEGV	PhosphoSitePlus,dbPTM		NTRK1|P04629	1p4o-{ CHAIN A }-{ CHAIN B }	A980:PHE	1.29	0.42	0.27	0.1	ABL2|P42684/300	phosphosite	http://mechismo.russelllab.org/contact_hit?id=3457006&pos_a1=253&label_a1=Y253Yp
ABL1|P00519	hsa	Y253Yp	HKLGGGQyGEVYEGV	PhosphoSitePlus,dbPTM		NTRK1|P04629	1p4o-{ CHAIN A }-{ CHAIN B }	A980:PHE	1.29	0.42	0.27	0.1	ABL2|P42684/300	phosphosite	http://mechismo.russelllab.org/contact_hit?id=48229&pos_a1=253&label_a1=Y253Yp
ABL1|P00519	hsa	Y253Yp	HKLGGGQyGEVYEGV	PhosphoSitePlus,dbPTM		HCK|P08631	1k9a-7-2-1-{ D 178 _ to D 450 _ }-{ C 178 _ to C 450 _ }	D206:PHE	-1.82	0.42	0.27	-0.2	ABL2|P42684/300	phosphosite	http://mechismo.russelllab.org/contact_hit?id=3458983&pos_a1=253&label_a1=Y253Yp
ABL1|P00519	hsa	Y253Yp	HKLGGGQyGEVYEGV	PhosphoSitePlus,dbPTM		HCK|P08631	1k9a-7-1-2-{ C 178 _ to C 450 _ }-{ D 178 _ to D 450 _ }	C206:PHE	-0.15	0.42	0.27	-0.0	ABL2|P42684/300	phosphosite	http://mechismo.russelllab.org/contact_hit?id=3458949&pos_a1=253&label_a1=Y253Yp
ABL1|P00519	hsa	Y253Yp	HKLGGGQyGEVYEGV	PhosphoSitePlus,dbPTM		YES1|P07947	1k9a-7-1-2-{ C 178 _ to C 450 _ }-{ D 178 _ to D 450 _ }	C206:PHE	0.63	0.42	0.27	0.1	ABL2|P42684/300	phosphosite	http://mechismo.russelllab.org/contact_hit?id=3458956&pos_a1=253&label_a1=Y253Yp
ABL1|P00519	hsa	Y253Yp	HKLGGGQyGEVYEGV	PhosphoSitePlus,dbPTM		YES1|P07947	1k9a-7-2-1-{ D 178 _ to D 450 _ }-{ C 178 _ to C 450 _ }	D206:PHE	-1.04	0.42	0.27	-0.1	ABL2|P42684/300	phosphosite	http://mechismo.russelllab.org/contact_hit?id=3458991&pos_a1=253&label_a1=Y253Yp
ABL1|P00519	hsa	Y253Yp	HKLGGGQyGEVYEGV	PhosphoSitePlus,dbPTM		ABL2|P42684	2zm3-5-5-6-{ CHAIN B }-{ B 982 _ to B 1285 _ }	B1010:PHE	-0.11	0.42	0.27	-0.0	ABL2|P42684/300	phosphosite	http://mechismo.russelllab.org/contact_hit?id=3457128&pos_a1=253&label_a1=Y253Yp
ABL1|P00519	hsa	Y253Yp	HKLGGGQyGEVYEGV	PhosphoSitePlus,dbPTM		ABL2|P42684	2zm3-5-5-6-{ CHAIN B }-{ CHAIN B }	B1010:PHE	-0.11	0.42	0.27	-0.0	ABL2|P42684/300	phosphosite	http://mechismo.russelllab.org/contact_hit?id=3457106&pos_a1=253&label_a1=Y253Yp
ABL1|P00519	hsa	Y253Yp	HKLGGGQyGEVYEGV	PhosphoSitePlus,dbPTM		ABL2|P42684	2zm3-5-5-6-{ B 982 _ to B 1285 _ }-{ CHAIN B }	B1010:PHE	-0.11	0.42	0.27	-0.0	ABL2|P42684/300	phosphosite	http://mechismo.russelllab.org/contact_hit?id=3457272&pos_a1=253&label_a1=Y253Yp
ABL1|P00519	hsa	Y253Yp	HKLGGGQyGEVYEGV	PhosphoSitePlus,dbPTM		ABL2|P42684	2zm3-5-5-6-{ B 982 _ to B 1285 _ }-{ B 982 _ to B 1285 _ }	B1010:PHE	-0.11	0.42	0.27	-0.0	ABL2|P42684/300	phosphosite	http://mechismo.russelllab.org/contact_hit?id=3457294&pos_a1=253&label_a1=Y253Yp
ABL1|P00519	hsa	Y253Yp	HKLGGGQyGEVYEGV	PhosphoSitePlus,dbPTM		HCK|P08631	3p08-{ CHAIN A }-{ CHAIN B }	A413:PHE	-0.25	0.42	0.27	-0.0	ABL2|P42684/300	phosphosite	http://mechismo.russelllab.org/contact_hit?id=3458826&pos_a1=253&label_a1=Y253Yp
ABL1|P00519	hsa	Y253Yp	HKLGGGQyGEVYEGV	PhosphoSitePlus,dbPTM		SRC|P12931	3p08-{ CHAIN A }-{ CHAIN B }	A413:PHE	0.53	0.42	0.27	0.1	ABL2|P42684/300	phosphosite	http://mechismo.russelllab.org/contact_hit?id=3458829&pos_a1=253&label_a1=Y253Yp
ABL1|P00519	hsa	Y253Yp	HKLGGGQyGEVYEGV	PhosphoSitePlus,dbPTM		NTRK1|P04629	2zm3-5-1-2-{ A 982 _ to A 1285 _ }-{ A 982 _ to A 1285 _ }	A1010:PHE	-0.11	0.41	0.27	-0.0	ABL2|P42684/300	phosphosite	http://mechismo.russelllab.org/contact_hit?id=3457258&pos_a1=253&label_a1=Y253Yp
ABL1|P00519	hsa	Y253Yp	HKLGGGQyGEVYEGV	PhosphoSitePlus,dbPTM		NTRK1|P04629	2zm3-5-1-2-{ CHAIN A }-{ A 982 _ to A 1285 _ }	A1010:PHE	-0.11	0.41	0.27	-0.0	ABL2|P42684/300	phosphosite	http://mechismo.russelllab.org/contact_hit?id=3457092&pos_a1=253&label_a1=Y253Yp
ABL1|P00519	hsa	Y253Yp	HKLGGGQyGEVYEGV	PhosphoSitePlus,dbPTM		LYN|P07948	3p08-{ CHAIN B }-{ CHAIN A }	B413:PHE	1.41	0.41	0.27	0.2	ABL2|P42684/300	phosphosite	http://mechismo.russelllab.org/contact_hit?id=3458842&pos_a1=253&label_a1=Y253Yp
ABL1|P00519	hsa	Y253Yp	HKLGGGQyGEVYEGV	PhosphoSitePlus,dbPTM		ABL2|P42684	2zm3-5-5-3-{ CHAIN C }-{ CHAIN D }	C1010:PHE	-0.11	0.41	0.27	-0.0	ABL2|P42684/300	phosphosite	http://mechismo.russelllab.org/contact_hit?id=3457153&pos_a1=253&label_a1=Y253Yp
ABL1|P00519	hsa	Y253Yp	HKLGGGQyGEVYEGV	PhosphoSitePlus,dbPTM		ABL2|P42684	2zm3-5-5-3-{ C 982 _ to C 1285 _ }-{ D 982 _ to D 1285 _ }	C1010:PHE	-0.11	0.41	0.27	-0.0	ABL2|P42684/300	phosphosite	http://mechismo.russelllab.org/contact_hit?id=3457337&pos_a1=253&label_a1=Y253Yp
ABL1|P00519	hsa	Y253Yp	HKLGGGQyGEVYEGV	PhosphoSitePlus,dbPTM		ABL2|P42684	2zm3-5-5-3-{ CHAIN C }-{ D 982 _ to D 1285 _ }	C1010:PHE	-0.11	0.41	0.27	-0.0	ABL2|P42684/300	phosphosite	http://mechismo.russelllab.org/contact_hit?id=3457171&pos_a1=253&label_a1=Y253Yp
ABL1|P00519	hsa	Y253Yp	HKLGGGQyGEVYEGV	PhosphoSitePlus,dbPTM		ABL2|P42684	2zm3-5-5-3-{ C 982 _ to C 1285 _ }-{ CHAIN D }	C1010:PHE	-0.11	0.41	0.27	-0.0	ABL2|P42684/300	phosphosite	http://mechismo.russelllab.org/contact_hit?id=3457319&pos_a1=253&label_a1=Y253Yp
ABL1|P00519	hsa	Y253Yp	HKLGGGQyGEVYEGV	PhosphoSitePlus,dbPTM		ABL2|P42684	2zm3-5-3-5-{ D 982 _ to D 1285 _ }-{ CHAIN C }	D1010:PHE	-0.11	0.41	0.27	-0.0	ABL2|P42684/300	phosphosite	http://mechismo.russelllab.org/contact_hit?id=3457358&pos_a1=253&label_a1=Y253Yp
ABL1|P00519	hsa	Y253Yp	HKLGGGQyGEVYEGV	PhosphoSitePlus,dbPTM		ABL2|P42684	2zm3-5-3-5-{ CHAIN D }-{ C 982 _ to C 1285 _ }	D1010:PHE	-0.11	0.41	0.27	-0.0	ABL2|P42684/300	phosphosite	http://mechismo.russelllab.org/contact_hit?id=3457209&pos_a1=253&label_a1=Y253Yp
ABL1|P00519	hsa	Y253Yp	HKLGGGQyGEVYEGV	PhosphoSitePlus,dbPTM		ABL2|P42684	2zm3-5-3-5-{ CHAIN D }-{ CHAIN C }	D1010:PHE	-0.11	0.41	0.27	-0.0	ABL2|P42684/300	phosphosite	http://mechismo.russelllab.org/contact_hit?id=3457192&pos_a1=253&label_a1=Y253Yp
ABL1|P00519	hsa	Y253Yp	HKLGGGQyGEVYEGV	PhosphoSitePlus,dbPTM		ABL2|P42684	2zm3-5-3-5-{ D 982 _ to D 1285 _ }-{ C 982 _ to C 1285 _ }	D1010:PHE	-0.11	0.41	0.27	-0.0	ABL2|P42684/300	phosphosite	http://mechismo.russelllab.org/contact_hit?id=3457375&pos_a1=253&label_a1=Y253Yp
ABL1|P00519	hsa	Y253Yp	HKLGGGQyGEVYEGV	PhosphoSitePlus,dbPTM		LCK|P06239	3p08-{ CHAIN B }-{ CHAIN A }	B413:PHE	2.06	0.41	0.27	0.2	ABL2|P42684/300	phosphosite	http://mechismo.russelllab.org/contact_hit?id=3458853&pos_a1=253&label_a1=Y253Yp
ABL1|P00519	hsa	Y253Yp	HKLGGGQyGEVYEGV	PhosphoSitePlus,dbPTM		FYN|P06241	3p08-{ CHAIN A }-{ CHAIN B }	A413:PHE	0.53	0.41	0.27	0.1	ABL2|P42684/300	phosphosite	http://mechismo.russelllab.org/contact_hit?id=3458825&pos_a1=253&label_a1=Y253Yp
ABL1|P00519	hsa	Y253Yp	HKLGGGQyGEVYEGV	PhosphoSitePlus,dbPTM		NTRK1|P04629	2zm3-5-1-2-{ CHAIN A }-{ CHAIN A }	A1010:PHE	-0.11	0.41	0.27	-0.0	ABL2|P42684/300	phosphosite	http://mechismo.russelllab.org/contact_hit?id=3457059&pos_a1=253&label_a1=Y253Yp
ABL1|P00519	hsa	Y253Yp	HKLGGGQyGEVYEGV	PhosphoSitePlus,dbPTM		NTRK1|P04629	2zm3-5-1-2-{ A 982 _ to A 1285 _ }-{ CHAIN A }	A1010:PHE	-0.11	0.41	0.27	-0.0	ABL2|P42684/300	phosphosite	http://mechismo.russelllab.org/contact_hit?id=3457225&pos_a1=253&label_a1=Y253Yp
ABL1|P00519	hsa	Y253Yp	HKLGGGQyGEVYEGV	PhosphoSitePlus,dbPTM		ABL2|P42684	2psq-{ CHAIN B }-{ CHAIN A }	B492:PHE	1.67	0.41	0.27	0.2	ABL2|P42684/300	phosphosite	http://mechismo.russelllab.org/contact_hit?id=3457922&pos_a1=253&label_a1=Y253Yp
ABL1|P00519	hsa	Y253Yp	HKLGGGQyGEVYEGV	PhosphoSitePlus,dbPTM		ABL2|P42684	2psq-{ B 468 _ to B 765 _ }-{ CHAIN A }	B492:PHE	1.67	0.41	0.27	0.2	ABL2|P42684/300	phosphosite	http://mechismo.russelllab.org/contact_hit?id=3458561&pos_a1=253&label_a1=Y253Yp
ABL1|P00519	hsa	Y253Yp	HKLGGGQyGEVYEGV	PhosphoSitePlus,dbPTM		NTRK1|P04629	2zm3-5-5-6-{ CHAIN B }-{ B 982 _ to B 1285 _ }	B1010:PHE	-0.11	0.41	0.27	-0.0	ABL2|P42684/300	phosphosite	http://mechismo.russelllab.org/contact_hit?id=3457134&pos_a1=253&label_a1=Y253Yp
ABL1|P00519	hsa	Y253Yp	HKLGGGQyGEVYEGV	PhosphoSitePlus,dbPTM		NTRK1|P04629	2zm3-5-5-6-{ B 982 _ to B 1285 _ }-{ B 982 _ to B 1285 _ }	B1010:PHE	-0.11	0.41	0.27	-0.0	ABL2|P42684/300	phosphosite	http://mechismo.russelllab.org/contact_hit?id=3457300&pos_a1=253&label_a1=Y253Yp
ABL1|P00519	hsa	Y253Yp	HKLGGGQyGEVYEGV	PhosphoSitePlus,dbPTM		NTRK1|P04629	2zm3-5-3-5-{ D 982 _ to D 1285 _ }-{ C 982 _ to C 1285 _ }	D1010:PHE	-0.11	0.41	0.27	-0.0	ABL2|P42684/300	phosphosite	http://mechismo.russelllab.org/contact_hit?id=3457381&pos_a1=253&label_a1=Y253Yp
ABL1|P00519	hsa	Y253Yp	HKLGGGQyGEVYEGV	PhosphoSitePlus,dbPTM		NTRK1|P04629	2zm3-5-3-5-{ CHAIN D }-{ C 982 _ to C 1285 _ }	D1010:PHE	-0.11	0.41	0.27	-0.0	ABL2|P42684/300	phosphosite	http://mechismo.russelllab.org/contact_hit?id=3457215&pos_a1=253&label_a1=Y253Yp
ABL1|P00519	hsa	Y253Yp	HKLGGGQyGEVYEGV	PhosphoSitePlus,dbPTM		ABL1|P00519	2psq-{ B 468 _ to B 765 _ }-{ CHAIN A }	B492:PHE	1.67	0.41	0.27	0.2	ABL2|P42684/300	phosphosite	http://mechismo.russelllab.org/contact_hit?id=3458560&pos_a1=253&label_a1=Y253Yp
ABL1|P00519	hsa	Y253Yp	HKLGGGQyGEVYEGV	PhosphoSitePlus,dbPTM		ABL1|P00519	2psq-{ B 468 _ to B 765 _ }-{ CHAIN A }	B492:PHE	1.67	0.41	0.27	0.2	ABL2|P42684/300	phosphosite	http://mechismo.russelllab.org/contact_hit?id=3581367&pos_a1=253&label_a1=Y253Yp
ABL1|P00519	hsa	Y253Yp	HKLGGGQyGEVYEGV	PhosphoSitePlus,dbPTM		ABL1|P00519	2psq-{ CHAIN B }-{ CHAIN A }	B492:PHE	1.67	0.41	0.27	0.2	ABL2|P42684/300	phosphosite	http://mechismo.russelllab.org/contact_hit?id=3581366&pos_a1=253&label_a1=Y253Yp
ABL1|P00519	hsa	Y253Yp	HKLGGGQyGEVYEGV	PhosphoSitePlus,dbPTM		ABL1|P00519	2psq-{ CHAIN B }-{ CHAIN A }	B492:PHE	1.67	0.41	0.27	0.2	ABL2|P42684/300	phosphosite	http://mechismo.russelllab.org/contact_hit?id=3457921&pos_a1=253&label_a1=Y253Yp
ABL1|P00519	hsa	Y253Yp	HKLGGGQyGEVYEGV	PhosphoSitePlus,dbPTM		ABL2|P42684	2zm3-5-1-2-{ A 982 _ to A 1285 _ }-{ A 982 _ to A 1285 _ }	A1010:PHE	-0.11	0.41	0.27	-0.0	ABL2|P42684/300	phosphosite	http://mechismo.russelllab.org/contact_hit?id=3457252&pos_a1=253&label_a1=Y253Yp
ABL1|P00519	hsa	Y253Yp	HKLGGGQyGEVYEGV	PhosphoSitePlus,dbPTM		ABL2|P42684	2zm3-5-1-2-{ A 982 _ to A 1285 _ }-{ CHAIN A }	A1010:PHE	-0.11	0.41	0.27	-0.0	ABL2|P42684/300	phosphosite	http://mechismo.russelllab.org/contact_hit?id=3457231&pos_a1=253&label_a1=Y253Yp
ABL1|P00519	hsa	Y253Yp	HKLGGGQyGEVYEGV	PhosphoSitePlus,dbPTM		ABL2|P42684	2zm3-5-1-2-{ CHAIN A }-{ CHAIN A }	A1010:PHE	-0.11	0.41	0.27	-0.0	ABL2|P42684/300	phosphosite	http://mechismo.russelllab.org/contact_hit?id=3457065&pos_a1=253&label_a1=Y253Yp
ABL1|P00519	hsa	Y253Yp	HKLGGGQyGEVYEGV	PhosphoSitePlus,dbPTM		ABL2|P42684	2zm3-5-1-2-{ CHAIN A }-{ A 982 _ to A 1285 _ }	A1010:PHE	-0.11	0.41	0.27	-0.0	ABL2|P42684/300	phosphosite	http://mechismo.russelllab.org/contact_hit?id=3457086&pos_a1=253&label_a1=Y253Yp
ABL1|P00519	hsa	Y253Yp	HKLGGGQyGEVYEGV	PhosphoSitePlus,dbPTM		NTRK1|P04629	2zm3-5-3-5-{ CHAIN D }-{ CHAIN C }	D1010:PHE	-0.11	0.41	0.27	-0.0	ABL2|P42684/300	phosphosite	http://mechismo.russelllab.org/contact_hit?id=3457186&pos_a1=253&label_a1=Y253Yp
ABL1|P00519	hsa	Y253Yp	HKLGGGQyGEVYEGV	PhosphoSitePlus,dbPTM		NTRK1|P04629	2zm3-5-5-6-{ CHAIN B }-{ CHAIN B }	B1010:PHE	-0.11	0.41	0.27	-0.0	ABL2|P42684/300	phosphosite	http://mechismo.russelllab.org/contact_hit?id=3457100&pos_a1=253&label_a1=Y253Yp
ABL1|P00519	hsa	Y253Yp	HKLGGGQyGEVYEGV	PhosphoSitePlus,dbPTM		NTRK1|P04629	2zm3-5-3-5-{ D 982 _ to D 1285 _ }-{ CHAIN C }	D1010:PHE	-0.11	0.41	0.27	-0.0	ABL2|P42684/300	phosphosite	http://mechismo.russelllab.org/contact_hit?id=3457352&pos_a1=253&label_a1=Y253Yp
ABL1|P00519	hsa	Y253Yp	HKLGGGQyGEVYEGV	PhosphoSitePlus,dbPTM		NTRK1|P04629	2zm3-5-5-6-{ B 982 _ to B 1285 _ }-{ CHAIN B }	B1010:PHE	-0.11	0.41	0.27	-0.0	ABL2|P42684/300	phosphosite	http://mechismo.russelllab.org/contact_hit?id=3457266&pos_a1=253&label_a1=Y253Yp
ABL1|P00519	hsa	Y253Yp	HKLGGGQyGEVYEGV	PhosphoSitePlus,dbPTM		SRC|P12931	1k9a-7-2-1-{ D 178 _ to D 450 _ }-{ CHAIN C }	D206:PHE	-1.04	0.41	0.27	-0.1	ABL2|P42684/300	phosphosite	http://mechismo.russelllab.org/contact_hit?id=3458975&pos_a1=253&label_a1=Y253Yp
ABL1|P00519	hsa	Y253Yp	HKLGGGQyGEVYEGV	PhosphoSitePlus,dbPTM		FGR|P09769	3p08-{ CHAIN A }-{ CHAIN B }	A413:PHE	1.41	0.40	0.27	0.2	ABL2|P42684/300	phosphosite	http://mechismo.russelllab.org/contact_hit?id=3458824&pos_a1=253&label_a1=Y253Yp
ABL1|P00519	hsa	Y253Yp	HKLGGGQyGEVYEGV	PhosphoSitePlus,dbPTM		NTRK1|P04629	2zm3-5-5-3-{ CHAIN C }-{ D 982 _ to D 1285 _ }	C1010:PHE	-0.11	0.40	0.27	-0.0	ABL2|P42684/300	phosphosite	http://mechismo.russelllab.org/contact_hit?id=3457177&pos_a1=253&label_a1=Y253Yp
ABL1|P00519	hsa	Y253Yp	HKLGGGQyGEVYEGV	PhosphoSitePlus,dbPTM		NTRK1|P04629	2zm3-5-5-3-{ C 982 _ to C 1285 _ }-{ D 982 _ to D 1285 _ }	C1010:PHE	-0.11	0.40	0.27	-0.0	ABL2|P42684/300	phosphosite	http://mechismo.russelllab.org/contact_hit?id=3457343&pos_a1=253&label_a1=Y253Yp
ABL1|P00519	hsa	Y253Yp	HKLGGGQyGEVYEGV	PhosphoSitePlus,dbPTM		ABL2|P42684	1k9a-7-2-1-{ D 178 _ to D 450 _ }-{ CHAIN C }	D206:PHE	0.27	0.40	0.27	0.0	ABL2|P42684/300	phosphosite	http://mechismo.russelllab.org/contact_hit?id=3458976&pos_a1=253&label_a1=Y253Yp
ABL1|P00519	hsa	Y253Yp	HKLGGGQyGEVYEGV	PhosphoSitePlus,dbPTM		EPHB1|P54762	3p08-{ CHAIN A }-{ CHAIN B }	A413:PHE	2.49	0.40	0.27	0.3	ABL2|P42684/300	phosphosite	http://mechismo.russelllab.org/contact_hit?id=3458836&pos_a1=253&label_a1=Y253Yp
ABL1|P00519	hsa	Y253Yp	HKLGGGQyGEVYEGV	PhosphoSitePlus,dbPTM		SRC|P12931	3p08-{ CHAIN B }-{ CHAIN A }	B413:PHE	0.53	0.40	0.27	0.1	ABL2|P42684/300	phosphosite	http://mechismo.russelllab.org/contact_hit?id=3458843&pos_a1=253&label_a1=Y253Yp
ABL1|P00519	hsa	Y253Yp	HKLGGGQyGEVYEGV	PhosphoSitePlus,dbPTM		SRC|P12931	1k9a-7-1-2-{ C 178 _ to C 450 _ }-{ CHAIN D }	C206:PHE	0.63	0.40	0.27	0.1	ABL2|P42684/300	phosphosite	http://mechismo.russelllab.org/contact_hit?id=3458933&pos_a1=253&label_a1=Y253Yp
ABL1|P00519	hsa	Y253Yp	HKLGGGQyGEVYEGV	PhosphoSitePlus,dbPTM		NTRK1|P04629	2zm3-5-5-3-{ C 982 _ to C 1285 _ }-{ CHAIN D }	C1010:PHE	-0.11	0.40	0.27	-0.0	ABL2|P42684/300	phosphosite	http://mechismo.russelllab.org/contact_hit?id=3457313&pos_a1=253&label_a1=Y253Yp
ABL1|P00519	hsa	Y253Yp	HKLGGGQyGEVYEGV	PhosphoSitePlus,dbPTM		NTRK1|P04629	2zm3-5-5-3-{ CHAIN C }-{ CHAIN D }	C1010:PHE	-0.11	0.40	0.27	-0.0	ABL2|P42684/300	phosphosite	http://mechismo.russelllab.org/contact_hit?id=3457147&pos_a1=253&label_a1=Y253Yp
ABL1|P00519	hsa	Y253Yp	HKLGGGQyGEVYEGV	PhosphoSitePlus,dbPTM		FYN|P06241	3p08-{ CHAIN B }-{ CHAIN A }	B413:PHE	0.53	0.40	0.27	0.1	ABL2|P42684/300	phosphosite	http://mechismo.russelllab.org/contact_hit?id=3458852&pos_a1=253&label_a1=Y253Yp
ABL1|P00519	hsa	Y253Yp	HKLGGGQyGEVYEGV	PhosphoSitePlus,dbPTM		YES1|P07947	3p08-{ CHAIN A }-{ CHAIN B }	A413:PHE	0.53	0.40	0.27	0.1	ABL2|P42684/300	phosphosite	http://mechismo.russelllab.org/contact_hit?id=3458830&pos_a1=253&label_a1=Y253Yp
ABL1|P00519	hsa	Y253Yp	HKLGGGQyGEVYEGV	PhosphoSitePlus,dbPTM		PAK2|Q13177	1f3m-{ CHAIN C }-{ CHAIN A }	C281:SER	1.29	0.25	0.27	0.1	ABL2|P42684/300	phosphosite	http://mechismo.russelllab.org/contact_hit?id=48752&pos_a1=253&label_a1=Y253Yp
ABL1|P00519	hsa	Y226Yp	KRNKPTVyGVSPNYD	PhosphoELM,PhosphoSitePlus,UniProt,dbPTM	10964922,11847100,12522270	LCK|P06239	1y57-{ A 249 _ to A 533 _ }-{ A 85 _ to A 140 _ }	A253:GLN	-1.33	0.48	0.24	-0.2	ABL2|P42684/273	phosphosite	http://mechismo.russelllab.org/contact_hit?id=3454308&pos_a1=226&label_a1=Y226Yp
ABL1|P00519	hsa	Y226Yp	KRNKPTVyGVSPNYD	PhosphoELM,PhosphoSitePlus,UniProt,dbPTM	10964922,11847100,12522270	LCK|P06239	2h8h-{ A 249 _ to A 529 _ }-{ A 85 _ to A 140 _ }	A253:GLN	-1.02	0.48	0.24	-0.1	ABL2|P42684/273	phosphosite	http://mechismo.russelllab.org/contact_hit?id=3454338&pos_a1=226&label_a1=Y226Yp
ABL1|P00519	hsa	Y226Yp	KRNKPTVyGVSPNYD	PhosphoELM,PhosphoSitePlus,UniProt,dbPTM	10964922,11847100,12522270	HCK|P08631	2h8h-{ A 249 _ to A 529 _ }-{ A 85 _ to A 140 _ }	A253:GLN	-1.02	0.48	0.24	-0.1	ABL2|P42684/273	phosphosite	http://mechismo.russelllab.org/contact_hit?id=3454337&pos_a1=226&label_a1=Y226Yp
ABL1|P00519	hsa	Y226Yp	KRNKPTVyGVSPNYD	PhosphoELM,PhosphoSitePlus,UniProt,dbPTM	10964922,11847100,12522270	HCK|P08631	1y57-{ A 249 _ to A 533 _ }-{ A 85 _ to A 140 _ }	A253:GLN	2.41	0.48	0.24	0.3	ABL2|P42684/273	phosphosite	http://mechismo.russelllab.org/contact_hit?id=3454307&pos_a1=226&label_a1=Y226Yp
ABL1|P00519	hsa	Y226Yp	KRNKPTVyGVSPNYD	PhosphoELM,PhosphoSitePlus,UniProt,dbPTM	10964922,11847100,12522270	FGR|P09769	1y57-{ A 249 _ to A 533 _ }-{ A 85 _ to A 140 _ }	A253:GLN	3.32	0.48	0.24	0.4	ABL2|P42684/273	phosphosite	http://mechismo.russelllab.org/contact_hit?id=3454301&pos_a1=226&label_a1=Y226Yp
ABL1|P00519	hsa	Y226Yp	KRNKPTVyGVSPNYD	PhosphoELM,PhosphoSitePlus,UniProt,dbPTM	10964922,11847100,12522270	FGR|P09769	2h8h-{ A 249 _ to A 529 _ }-{ A 85 _ to A 140 _ }	A253:GLN	-0.11	0.48	0.24	-0.0	ABL2|P42684/273	phosphosite	http://mechismo.russelllab.org/contact_hit?id=3454331&pos_a1=226&label_a1=Y226Yp
ABL1|P00519	hsa	Y226Yp	KRNKPTVyGVSPNYD	PhosphoELM,PhosphoSitePlus,UniProt,dbPTM	10964922,11847100,12522270	LYN|P07948	2h8h-{ A 249 _ to A 529 _ }-{ A 85 _ to A 140 _ }	A253:GLN	-1.02	0.48	0.24	-0.1	ABL2|P42684/273	phosphosite	http://mechismo.russelllab.org/contact_hit?id=3454339&pos_a1=226&label_a1=Y226Yp
ABL1|P00519	hsa	Y226Yp	KRNKPTVyGVSPNYD	PhosphoELM,PhosphoSitePlus,UniProt,dbPTM	10964922,11847100,12522270	LYN|P07948	1y57-{ A 249 _ to A 533 _ }-{ A 85 _ to A 140 _ }	A253:GLN	2.41	0.48	0.24	0.3	ABL2|P42684/273	phosphosite	http://mechismo.russelllab.org/contact_hit?id=3454309&pos_a1=226&label_a1=Y226Yp
ABL1|P00519	hsa	Y226Yp	KRNKPTVyGVSPNYD	PhosphoELM,PhosphoSitePlus,UniProt,dbPTM	10964922,11847100,12522270	FYN|P06241	2h8h-{ A 249 _ to A 529 _ }-{ A 85 _ to A 140 _ }	A253:GLN	-0.11	0.48	0.24	-0.0	ABL2|P42684/273	phosphosite	http://mechismo.russelllab.org/contact_hit?id=3454332&pos_a1=226&label_a1=Y226Yp
ABL1|P00519	hsa	Y226Yp	KRNKPTVyGVSPNYD	PhosphoELM,PhosphoSitePlus,UniProt,dbPTM	10964922,11847100,12522270	FYN|P06241	1y57-{ A 249 _ to A 533 _ }-{ A 85 _ to A 140 _ }	A253:GLN	3.32	0.48	0.24	0.4	ABL2|P42684/273	phosphosite	http://mechismo.russelllab.org/contact_hit?id=3454302&pos_a1=226&label_a1=Y226Yp
ABL1|P00519	hsa	Y226Yp	KRNKPTVyGVSPNYD	PhosphoELM,PhosphoSitePlus,UniProt,dbPTM	10964922,11847100,12522270	SRC|P12931	2h8h-{ A 249 _ to A 529 _ }-{ A 85 _ to A 140 _ }	A253:GLN	-0.11	0.48	0.24	-0.0	ABL2|P42684/273	phosphosite	http://mechismo.russelllab.org/contact_hit?id=3454328&pos_a1=226&label_a1=Y226Yp
ABL1|P00519	hsa	Y226Yp	KRNKPTVyGVSPNYD	PhosphoELM,PhosphoSitePlus,UniProt,dbPTM	10964922,11847100,12522270	SRC|P12931	1y57-{ A 249 _ to A 533 _ }-{ A 85 _ to A 140 _ }	A253:GLN	3.32	0.48	0.24	0.4	ABL2|P42684/273	phosphosite	http://mechismo.russelllab.org/contact_hit?id=3454298&pos_a1=226&label_a1=Y226Yp
ABL1|P00519	hsa	Y226Yp	KRNKPTVyGVSPNYD	PhosphoELM,PhosphoSitePlus,UniProt,dbPTM	10964922,11847100,12522270	YES1|P07947	1y57-{ A 249 _ to A 533 _ }-{ A 85 _ to A 140 _ }	A253:GLN	3.32	0.48	0.24	0.4	ABL2|P42684/273	phosphosite	http://mechismo.russelllab.org/contact_hit?id=3454303&pos_a1=226&label_a1=Y226Yp
ABL1|P00519	hsa	Y226Yp	KRNKPTVyGVSPNYD	PhosphoELM,PhosphoSitePlus,UniProt,dbPTM	10964922,11847100,12522270	YES1|P07947	2h8h-{ A 249 _ to A 529 _ }-{ A 85 _ to A 140 _ }	A253:GLN	-0.11	0.48	0.24	-0.0	ABL2|P42684/273	phosphosite	http://mechismo.russelllab.org/contact_hit?id=3454333&pos_a1=226&label_a1=Y226Yp
ABL1|P00519	hsa	Y312Yp	CTREPPFyIITEFMT	PhosphoSitePlus,dbPTM		ABL1|P00519	3p08-{ CHAIN B }-{ CHAIN A }	B471:PHE	1.67	0.47	0.90	0.7	ABL2|P42684/359	phosphosite	http://mechismo.russelllab.org/contact_hit?id=3458846&pos_a1=312&label_a1=Y312Yp
ABL1|P00519	hsa	Y312Yp	CTREPPFyIITEFMT	PhosphoSitePlus,dbPTM		ABL1|P00519	3p08-{ CHAIN A }-{ CHAIN B }	A471:PHE	1.67	0.47	0.90	0.7	ABL2|P42684/359	phosphosite	http://mechismo.russelllab.org/contact_hit?id=3581388&pos_a1=312&label_a1=Y312Yp
ABL1|P00519	hsa	Y312Yp	CTREPPFyIITEFMT	PhosphoSitePlus,dbPTM		ABL1|P00519	3p08-{ CHAIN B }-{ CHAIN A }	B471:PHE	1.67	0.47	0.90	0.7	ABL2|P42684/359	phosphosite	http://mechismo.russelllab.org/contact_hit?id=3581387&pos_a1=312&label_a1=Y312Yp
ABL1|P00519	hsa	Y312Yp	CTREPPFyIITEFMT	PhosphoSitePlus,dbPTM		ABL1|P00519	3p08-{ CHAIN A }-{ CHAIN B }	A471:PHE	1.67	0.47	0.90	0.7	ABL2|P42684/359	phosphosite	http://mechismo.russelllab.org/contact_hit?id=3458816&pos_a1=312&label_a1=Y312Yp
ABL1|P00519	hsa	Y312Yp	CTREPPFyIITEFMT	PhosphoSitePlus,dbPTM		ABL2|P42684	3p08-{ CHAIN A }-{ CHAIN B }	A471:PHE	1.67	0.47	0.90	0.7	ABL2|P42684/359	phosphosite	http://mechismo.russelllab.org/contact_hit?id=3458817&pos_a1=312&label_a1=Y312Yp
ABL1|P00519	hsa	Y312Yp	CTREPPFyIITEFMT	PhosphoSitePlus,dbPTM		ABL2|P42684	3p08-{ CHAIN B }-{ CHAIN A }	B471:PHE	1.67	0.46	0.90	0.7	ABL2|P42684/359	phosphosite	http://mechismo.russelllab.org/contact_hit?id=3458847&pos_a1=312&label_a1=Y312Yp
ABL1|P00519	hsa	Y312Yp	CTREPPFyIITEFMT	PhosphoSitePlus,dbPTM		ABL2|P42684	1k9a-7-2-1-{ D 178 _ to D 450 _ }-{ C 178 _ to C 450 _ }	D263:TYR	1.67	0.44	0.90	0.7	ABL2|P42684/359	phosphosite	http://mechismo.russelllab.org/contact_hit?id=3458996&pos_a1=312&label_a1=Y312Yp
ABL1|P00519	hsa	Y312Yp	CTREPPFyIITEFMT	PhosphoSitePlus,dbPTM		LYN|P07948	1k9a-7-2-1-{ D 178 _ to D 450 _ }-{ C 178 _ to C 450 _ }	D263:TYR	-0.62	0.44	0.90	-0.2	ABL2|P42684/359	phosphosite	http://mechismo.russelllab.org/contact_hit?id=3458985&pos_a1=312&label_a1=Y312Yp
ABL1|P00519	hsa	Y312Yp	CTREPPFyIITEFMT	PhosphoSitePlus,dbPTM		ABL1|P00519	1k9a-7-2-1-{ D 178 _ to D 450 _ }-{ C 178 _ to C 450 _ }	D263:TYR	1.67	0.44	0.90	0.7	ABL2|P42684/359	phosphosite	http://mechismo.russelllab.org/contact_hit?id=3458995&pos_a1=312&label_a1=Y312Yp
ABL1|P00519	hsa	Y312Yp	CTREPPFyIITEFMT	PhosphoSitePlus,dbPTM		ABL1|P00519	1k9a-7-2-1-{ D 178 _ to D 450 _ }-{ C 178 _ to C 450 _ }	D263:TYR	1.67	0.44	0.90	0.7	ABL2|P42684/359	phosphosite	http://mechismo.russelllab.org/contact_hit?id=3581393&pos_a1=312&label_a1=Y312Yp
ABL1|P00519	hsa	Y312Yp	CTREPPFyIITEFMT	PhosphoSitePlus,dbPTM		SRC|P12931	1k9a-7-2-1-{ D 178 _ to D 450 _ }-{ C 178 _ to C 450 _ }	D263:TYR	-0.62	0.44	0.90	-0.2	ABL2|P42684/359	phosphosite	http://mechismo.russelllab.org/contact_hit?id=3458989&pos_a1=312&label_a1=Y312Yp
ABL1|P00519	hsa	Y312Yp	CTREPPFyIITEFMT	PhosphoSitePlus,dbPTM		FGR|P09769	1k9a-7-2-1-{ D 178 _ to D 450 _ }-{ C 178 _ to C 450 _ }	D263:TYR	-0.62	0.43	0.90	-0.2	ABL2|P42684/359	phosphosite	http://mechismo.russelllab.org/contact_hit?id=3458990&pos_a1=312&label_a1=Y312Yp
ABL1|P00519	hsa	Y312Yp	CTREPPFyIITEFMT	PhosphoSitePlus,dbPTM		LCK|P06239	1k9a-7-2-1-{ D 178 _ to D 450 _ }-{ C 178 _ to C 450 _ }	D263:TYR	-0.62	0.43	0.90	-0.2	ABL2|P42684/359	phosphosite	http://mechismo.russelllab.org/contact_hit?id=3458984&pos_a1=312&label_a1=Y312Yp
ABL1|P00519	hsa	Y312Yp	CTREPPFyIITEFMT	PhosphoSitePlus,dbPTM		LYN|P07948	3p08-{ CHAIN A }-{ CHAIN B }	A471:PHE	-0.62	0.43	0.90	-0.2	ABL2|P42684/359	phosphosite	http://mechismo.russelllab.org/contact_hit?id=3458828&pos_a1=312&label_a1=Y312Yp
ABL1|P00519	hsa	Y312Yp	CTREPPFyIITEFMT	PhosphoSitePlus,dbPTM		LCK|P06239	3p08-{ CHAIN A }-{ CHAIN B }	A471:PHE	-0.62	0.42	0.90	-0.2	ABL2|P42684/359	phosphosite	http://mechismo.russelllab.org/contact_hit?id=3458827&pos_a1=312&label_a1=Y312Yp
ABL1|P00519	hsa	Y312Yp	CTREPPFyIITEFMT	PhosphoSitePlus,dbPTM		FYN|P06241	1k9a-7-2-1-{ D 178 _ to D 450 _ }-{ C 178 _ to C 450 _ }	D263:TYR	-0.62	0.42	0.90	-0.2	ABL2|P42684/359	phosphosite	http://mechismo.russelllab.org/contact_hit?id=3458994&pos_a1=312&label_a1=Y312Yp
ABL1|P00519	hsa	Y312Yp	CTREPPFyIITEFMT	PhosphoSitePlus,dbPTM		HCK|P08631	1k9a-7-2-1-{ D 178 _ to D 450 _ }-{ C 178 _ to C 450 _ }	D263:TYR	-0.62	0.42	0.90	-0.2	ABL2|P42684/359	phosphosite	http://mechismo.russelllab.org/contact_hit?id=3458983&pos_a1=312&label_a1=Y312Yp
ABL1|P00519	hsa	Y312Yp	CTREPPFyIITEFMT	PhosphoSitePlus,dbPTM		YES1|P07947	1k9a-7-2-1-{ D 178 _ to D 450 _ }-{ C 178 _ to C 450 _ }	D263:TYR	-0.62	0.42	0.90	-0.2	ABL2|P42684/359	phosphosite	http://mechismo.russelllab.org/contact_hit?id=3458991&pos_a1=312&label_a1=Y312Yp
ABL1|P00519	hsa	Y312Yp	CTREPPFyIITEFMT	PhosphoSitePlus,dbPTM		HCK|P08631	3p08-{ CHAIN A }-{ CHAIN B }	A471:PHE	-0.62	0.42	0.90	-0.2	ABL2|P42684/359	phosphosite	http://mechismo.russelllab.org/contact_hit?id=3458826&pos_a1=312&label_a1=Y312Yp
ABL1|P00519	hsa	Y312Yp	CTREPPFyIITEFMT	PhosphoSitePlus,dbPTM		SRC|P12931	3p08-{ CHAIN A }-{ CHAIN B }	A471:PHE	-0.62	0.42	0.90	-0.2	ABL2|P42684/359	phosphosite	http://mechismo.russelllab.org/contact_hit?id=3458829&pos_a1=312&label_a1=Y312Yp
ABL1|P00519	hsa	Y312Yp	CTREPPFyIITEFMT	PhosphoSitePlus,dbPTM		LYN|P07948	3p08-{ CHAIN B }-{ CHAIN A }	B471:PHE	-0.62	0.41	0.90	-0.2	ABL2|P42684/359	phosphosite	http://mechismo.russelllab.org/contact_hit?id=3458842&pos_a1=312&label_a1=Y312Yp
ABL1|P00519	hsa	Y312Yp	CTREPPFyIITEFMT	PhosphoSitePlus,dbPTM		LCK|P06239	3p08-{ CHAIN B }-{ CHAIN A }	B471:PHE	-0.62	0.41	0.90	-0.2	ABL2|P42684/359	phosphosite	http://mechismo.russelllab.org/contact_hit?id=3458853&pos_a1=312&label_a1=Y312Yp
ABL1|P00519	hsa	Y312Yp	CTREPPFyIITEFMT	PhosphoSitePlus,dbPTM		FYN|P06241	3p08-{ CHAIN A }-{ CHAIN B }	A471:PHE	-0.62	0.41	0.90	-0.2	ABL2|P42684/359	phosphosite	http://mechismo.russelllab.org/contact_hit?id=3458825&pos_a1=312&label_a1=Y312Yp
ABL1|P00519	hsa	Y312Yp	CTREPPFyIITEFMT	PhosphoSitePlus,dbPTM		SRC|P12931	1k9a-7-2-1-{ D 178 _ to D 450 _ }-{ CHAIN C }	D263:TYR	-0.62	0.41	0.90	-0.2	ABL2|P42684/359	phosphosite	http://mechismo.russelllab.org/contact_hit?id=3458975&pos_a1=312&label_a1=Y312Yp
ABL1|P00519	hsa	Y312Yp	CTREPPFyIITEFMT	PhosphoSitePlus,dbPTM		FGR|P09769	3p08-{ CHAIN A }-{ CHAIN B }	A471:PHE	-0.62	0.40	0.90	-0.2	ABL2|P42684/359	phosphosite	http://mechismo.russelllab.org/contact_hit?id=3458824&pos_a1=312&label_a1=Y312Yp
ABL1|P00519	hsa	Y312Yp	CTREPPFyIITEFMT	PhosphoSitePlus,dbPTM		ABL2|P42684	1k9a-7-2-1-{ D 178 _ to D 450 _ }-{ CHAIN C }	D263:TYR	1.67	0.40	0.90	0.6	ABL2|P42684/359	phosphosite	http://mechismo.russelllab.org/contact_hit?id=3458976&pos_a1=312&label_a1=Y312Yp
ABL1|P00519	hsa	Y312Yp	CTREPPFyIITEFMT	PhosphoSitePlus,dbPTM		EPHB1|P54762	3p08-{ CHAIN A }-{ CHAIN B }	A471:PHE	-0.62	0.40	0.90	-0.2	ABL2|P42684/359	phosphosite	http://mechismo.russelllab.org/contact_hit?id=3458836&pos_a1=312&label_a1=Y312Yp
ABL1|P00519	hsa	Y312Yp	CTREPPFyIITEFMT	PhosphoSitePlus,dbPTM		SRC|P12931	3p08-{ CHAIN B }-{ CHAIN A }	B471:PHE	-0.62	0.40	0.90	-0.2	ABL2|P42684/359	phosphosite	http://mechismo.russelllab.org/contact_hit?id=3458843&pos_a1=312&label_a1=Y312Yp
ABL1|P00519	hsa	Y312Yp	CTREPPFyIITEFMT	PhosphoSitePlus,dbPTM		FYN|P06241	3p08-{ CHAIN B }-{ CHAIN A }	B471:PHE	-0.62	0.40	0.90	-0.2	ABL2|P42684/359	phosphosite	http://mechismo.russelllab.org/contact_hit?id=3458852&pos_a1=312&label_a1=Y312Yp
ABL1|P00519	hsa	Y312Yp	CTREPPFyIITEFMT	PhosphoSitePlus,dbPTM		YES1|P07947	3p08-{ CHAIN A }-{ CHAIN B }	A471:PHE	-0.62	0.40	0.90	-0.2	ABL2|P42684/359	phosphosite	http://mechismo.russelllab.org/contact_hit?id=3458830&pos_a1=312&label_a1=Y312Yp
ABL1|P00519	hsa	Y312Yp	CTREPPFyIITEFMT	PhosphoSitePlus,dbPTM		CDKN1B|P46527	1jsu-{ CHAIN A }-{ CHAIN C }	A77:TYR	1.65	0.28	0.90	0.4	ABL2|P42684/359	phosphosite	http://mechismo.russelllab.org/contact_hit?id=47909&pos_a1=312&label_a1=Y312Yp
ABL1|P00519	hsa	Y393Yp	RLMTGDTyTAHAGAK	PhosphoELM,PhosphoSitePlus,UniProt,dbPTM,PDB		ABL1|P00519	3p08-{ CHAIN B }-{ CHAIN A }	B551:TYR	1.56	0.47	0.92	0.7	ABL2|P42684/440	phosphosite	http://mechismo.russelllab.org/contact_hit?id=3458846&pos_a1=393&label_a1=Y393Yp
ABL1|P00519	hsa	Y393Yp	RLMTGDTyTAHAGAK	PhosphoELM,PhosphoSitePlus,UniProt,dbPTM,PDB		ABL1|P00519	3p08-{ CHAIN B }-{ CHAIN A }	B551:TYR	1.56	0.47	0.92	0.7	ABL2|P42684/440	phosphosite	http://mechismo.russelllab.org/contact_hit?id=3581387&pos_a1=393&label_a1=Y393Yp
ABL1|P00519	hsa	Y393Yp	RLMTGDTyTAHAGAK	PhosphoELM,PhosphoSitePlus,UniProt,dbPTM,PDB		ABL2|P42684	3p08-{ CHAIN B }-{ CHAIN A }	B551:TYR	1.56	0.46	0.92	0.7	ABL2|P42684/440	phosphosite	http://mechismo.russelllab.org/contact_hit?id=3458847&pos_a1=393&label_a1=Y393Yp
ABL1|P00519	hsa	Y393Yp	RLMTGDTyTAHAGAK	PhosphoELM,PhosphoSitePlus,UniProt,dbPTM,PDB		ABL1|P00519	3d94-1-1-2-{ CHAIN A }-{ CHAIN A }	A1136:TYR	3.12	0.43	0.92	1.2	ABL2|P42684/440	phosphosite	http://mechismo.russelllab.org/contact_hit?id=3456640&pos_a1=393&label_a1=Y393Yp
ABL1|P00519	hsa	Y393Yp	RLMTGDTyTAHAGAK	PhosphoELM,PhosphoSitePlus,UniProt,dbPTM,PDB		ABL2|P42684	3d94-1-1-2-{ CHAIN A }-{ CHAIN A }	A1136:TYR	3.12	0.41	0.92	1.2	ABL2|P42684/440	phosphosite	http://mechismo.russelllab.org/contact_hit?id=3456639&pos_a1=393&label_a1=Y393Yp
ABL1|P00519	hsa	Y393Yp	RLMTGDTyTAHAGAK	PhosphoELM,PhosphoSitePlus,UniProt,dbPTM,PDB		NTRK1|P04629	3d94-1-1-2-{ CHAIN A }-{ CHAIN A }	A1136:TYR	1.89	0.41	0.92	0.7	ABL2|P42684/440	phosphosite	http://mechismo.russelllab.org/contact_hit?id=3456647&pos_a1=393&label_a1=Y393Yp
ABL1|P00519	hsa	Y393Yp	RLMTGDTyTAHAGAK	PhosphoELM,PhosphoSitePlus,UniProt,dbPTM,PDB		LYN|P07948	3p08-{ CHAIN B }-{ CHAIN A }	B551:TYR	1.56	0.41	0.92	0.6	ABL2|P42684/440	phosphosite	http://mechismo.russelllab.org/contact_hit?id=3458842&pos_a1=393&label_a1=Y393Yp
ABL1|P00519	hsa	Y393Yp	RLMTGDTyTAHAGAK	PhosphoELM,PhosphoSitePlus,UniProt,dbPTM,PDB		LCK|P06239	3p08-{ CHAIN B }-{ CHAIN A }	B551:TYR	1.56	0.41	0.92	0.6	ABL2|P42684/440	phosphosite	http://mechismo.russelllab.org/contact_hit?id=3458853&pos_a1=393&label_a1=Y393Yp
ABL1|P00519	hsa	Y393Yp	RLMTGDTyTAHAGAK	PhosphoELM,PhosphoSitePlus,UniProt,dbPTM,PDB		SRC|P12931	3p08-{ CHAIN B }-{ CHAIN A }	B551:TYR	1.56	0.40	0.92	0.6	ABL2|P42684/440	phosphosite	http://mechismo.russelllab.org/contact_hit?id=3458843&pos_a1=393&label_a1=Y393Yp
ABL1|P00519	hsa	Y393Yp	RLMTGDTyTAHAGAK	PhosphoELM,PhosphoSitePlus,UniProt,dbPTM,PDB		EPHA3|P29320	3d94-1-1-2-{ CHAIN A }-{ CHAIN A }	A1136:TYR	1.29	0.40	0.92	0.5	ABL2|P42684/440	phosphosite	http://mechismo.russelllab.org/contact_hit?id=3456646&pos_a1=393&label_a1=Y393Yp
ABL1|P00519	hsa	Y393Yp	RLMTGDTyTAHAGAK	PhosphoELM,PhosphoSitePlus,UniProt,dbPTM,PDB		FYN|P06241	3p08-{ CHAIN B }-{ CHAIN A }	B551:TYR	1.56	0.40	0.92	0.6	ABL2|P42684/440	phosphosite	http://mechismo.russelllab.org/contact_hit?id=3458852&pos_a1=393&label_a1=Y393Yp
ABL1|P00519	hsa	Y393Yp	RLMTGDTyTAHAGAK	PhosphoELM,PhosphoSitePlus,UniProt,dbPTM,PDB		HCN2|Q9UL51	4din-{ CHAIN A }-{ CHAIN B }	A196:TRP	-0.07	0.26	0.92	-0.0	ABL2|P42684/440	phosphosite	http://mechismo.russelllab.org/contact_hit?id=48893&pos_a1=393&label_a1=Y393Yp
ABL1|P00519	hsa	Y393Yp	RLMTGDTyTAHAGAK	PhosphoELM,PhosphoSitePlus,UniProt,dbPTM,PDB		UHMK1|Q8TAS1	4equ-{ CHAIN A }-{ CHAIN B }	A197:TYR	3.12	0.26	0.92	0.8	ABL2|P42684/440	phosphosite	http://mechismo.russelllab.org/contact_hit?id=48832&pos_a1=393&label_a1=Y393Yp
ABL1|P00519	hsa	Y393Yp	RLMTGDTyTAHAGAK	PhosphoELM,PhosphoSitePlus,UniProt,dbPTM,PDB		HCN4|Q9Y3Q4	3fhi-{ CHAIN A }-{ CHAIN B }	A196:TRP	-2.17	0.25	0.92	-0.5	ABL2|P42684/440	phosphosite	http://mechismo.russelllab.org/contact_hit?id=48677&pos_a1=393&label_a1=Y393Yp
ABL2|P42684	hsa	S200Sp	GSFLVREsESSPGQL	PhosphoELM,dbPTM	17081983,17322306,17525332,18669648,18691976,18767875,19413330,19651622,19664994,20068231	ERBB2|P04626	2l4k-{ CHAIN A }-{ CHAIN B }	A48:SER	2.15	0.35	0.85	0.6	ABL2|P42684/201	phosphosite	http://mechismo.russelllab.org/contact_hit?id=2991218&pos_a1=200&label_a1=S200Sp
ABL2|P42684	hsa	Y116Yp	PNLFVALyDFVASGD	PhosphoSitePlus,dbPTM	18691976	CRK|P46108	1ju5-{ CHAIN C }-{ CHAIN A }	C70:TYR	-1.15	0.92	0.76	-0.8	ABL2|P42684/117	phosphosite	http://mechismo.russelllab.org/contact_hit?id=105260&pos_a1=116&label_a1=Y116Yp
ABL2|P42684	hsa	Y116Yp	PNLFVALyDFVASGD	PhosphoSitePlus,dbPTM	18691976	SRC|P12931	2fo0-{ A 76 _ to A 138 _ }-{ A 241 _ to A 530 _ }	A89:TYR	-1.15	0.49	0.76	-0.4	ABL2|P42684/117	phosphosite	http://mechismo.russelllab.org/contact_hit?id=106207&pos_a1=116&label_a1=Y116Yp
ABL2|P42684	hsa	Y116Yp	PNLFVALyDFVASGD	PhosphoSitePlus,dbPTM	18691976	YES1|P07947	2fo0-{ A 76 _ to A 138 _ }-{ A 241 _ to A 530 _ }	A89:TYR	-1.15	0.49	0.76	-0.4	ABL2|P42684/117	phosphosite	http://mechismo.russelllab.org/contact_hit?id=106023&pos_a1=116&label_a1=Y116Yp
ABL2|P42684	hsa	Y116Yp	PNLFVALyDFVASGD	PhosphoSitePlus,dbPTM	18691976	FGR|P09769	2fo0-{ A 76 _ to A 138 _ }-{ A 241 _ to A 530 _ }	A89:TYR	-1.15	0.46	0.76	-0.4	ABL2|P42684/117	phosphosite	http://mechismo.russelllab.org/contact_hit?id=105882&pos_a1=116&label_a1=Y116Yp
ABL2|P42684	hsa	Y116Yp	PNLFVALyDFVASGD	PhosphoSitePlus,dbPTM	18691976	LCK|P06239	1x27-{ CHAIN A }-{ CHAIN E }	A70:HIS	-0.58	0.40	0.76	-0.2	ABL2|P42684/117	phosphosite	http://mechismo.russelllab.org/contact_hit?id=105879&pos_a1=116&label_a1=Y116Yp
ABL2|P42684	hsa	Y116Yp	PNLFVALyDFVASGD	PhosphoSitePlus,dbPTM	18691976	FGR|P09769	1x27-{ CHAIN A }-{ CHAIN E }	A70:HIS	-2.28	0.40	0.76	-0.7	ABL2|P42684/117	phosphosite	http://mechismo.russelllab.org/contact_hit?id=105883&pos_a1=116&label_a1=Y116Yp
ABL2|P42684	hsa	Y116Yp	PNLFVALyDFVASGD	PhosphoSitePlus,dbPTM	18691976	LYN|P07948	1x27-{ CHAIN A }-{ E 119 _ to E 226 _ }	A70:HIS	-0.58	0.40	0.76	-0.2	ABL2|P42684/117	phosphosite	http://mechismo.russelllab.org/contact_hit?id=105347&pos_a1=116&label_a1=Y116Yp
ABL2|P42684	hsa	Y116Yp	PNLFVALyDFVASGD	PhosphoSitePlus,dbPTM	18691976	HCK|P08631	1x27-{ CHAIN A }-{ E 119 _ to E 226 _ }	A70:HIS	-0.58	0.40	0.76	-0.2	ABL2|P42684/117	phosphosite	http://mechismo.russelllab.org/contact_hit?id=105217&pos_a1=116&label_a1=Y116Yp
ABL2|P42684	hsa	Y116Yp	PNLFVALyDFVASGD	PhosphoSitePlus,dbPTM	18691976	SRC|P12931	1x27-{ CHAIN A }-{ CHAIN E }	A70:HIS	2.23	0.40	0.76	0.7	ABL2|P42684/117	phosphosite	http://mechismo.russelllab.org/contact_hit?id=106208&pos_a1=116&label_a1=Y116Yp
ABL2|P42684	hsa	Y116Yp	PNLFVALyDFVASGD	PhosphoSitePlus,dbPTM	18691976	FYN|P06241	1x27-{ CHAIN A }-{ CHAIN E }	A70:HIS	-0.58	0.40	0.76	-0.2	ABL2|P42684/117	phosphosite	http://mechismo.russelllab.org/contact_hit?id=105973&pos_a1=116&label_a1=Y116Yp
ABL2|P42684	hsa	Y116Yp	PNLFVALyDFVASGD	PhosphoSitePlus,dbPTM	18691976	YES1|P07947	1x27-{ CHAIN A }-{ CHAIN E }	A70:HIS	-0.58	0.40	0.76	-0.2	ABL2|P42684/117	phosphosite	http://mechismo.russelllab.org/contact_hit?id=106024&pos_a1=116&label_a1=Y116Yp
ABL2|P42684	hsa	Y116Yp	PNLFVALyDFVASGD	PhosphoSitePlus,dbPTM	18691976	MAP3K10|Q02779	2hda-2-1-4-{ CHAIN A }-{ CHAIN A }	A100:TYR	3.12	0.38	0.76	0.9	ABL2|P42684/117	phosphosite	http://mechismo.russelllab.org/contact_hit?id=2991064&pos_a1=116&label_a1=Y116Yp
ABL2|P42684	hsa	Y116Yp	PNLFVALyDFVASGD	PhosphoSitePlus,dbPTM	18691976	GRAP2|O75791	1gri-{ CHAIN A }-{ CHAIN B }	A7:TYR	1.29	0.35	0.76	0.3	ABL2|P42684/117	phosphosite	http://mechismo.russelllab.org/contact_hit?id=105154&pos_a1=116&label_a1=Y116Yp
ABL2|P42684	hsa	Y116Yp	PNLFVALyDFVASGD	PhosphoSitePlus,dbPTM	18691976	RASA1|P20936	1gri-{ CHAIN A }-{ CHAIN B }	A7:TYR	-0.11	0.31	0.76	-0.0	ABL2|P42684/117	phosphosite	http://mechismo.russelllab.org/contact_hit?id=2991097&pos_a1=116&label_a1=Y116Yp
ABL2|P42684	hsa	Y116Yp	PNLFVALyDFVASGD	PhosphoSitePlus,dbPTM	18691976	SORBS2|O94875	1gri-{ CHAIN A }-{ CHAIN B }	A7:TYR	-0.11	0.28	0.76	-0.0	ABL2|P42684/117	phosphosite	http://mechismo.russelllab.org/contact_hit?id=105449&pos_a1=116&label_a1=Y116Yp
ABL2|P42684	hsa	Y116Yp	PNLFVALyDFVASGD	PhosphoSitePlus,dbPTM	18691976	VAV1|P15498	1gri-{ CHAIN A }-{ CHAIN B }	A7:TYR	-0.01	0.27	0.76	-0.0	ABL2|P42684/117	phosphosite	http://mechismo.russelllab.org/contact_hit?id=106072&pos_a1=116&label_a1=Y116Yp
ABL2|P42684	hsa	Y116Yp	PNLFVALyDFVASGD	PhosphoSitePlus,dbPTM	18691976	PLCG1|P19174	1gri-{ CHAIN A }-{ CHAIN B }	A7:TYR	2.47	0.25	0.76	0.5	ABL2|P42684/117	phosphosite	http://mechismo.russelllab.org/contact_hit?id=2991191&pos_a1=116&label_a1=Y116Yp
ABL2|P42684	hsa	Y116Yp	PNLFVALyDFVASGD	PhosphoSitePlus,dbPTM	18691976	CD2AP|Q9Y5K6	1gri-{ CHAIN A }-{ CHAIN B }	A7:TYR	-1.02	0.23	0.76	-0.2	ABL2|P42684/117	phosphosite	http://mechismo.russelllab.org/contact_hit?id=105360&pos_a1=116&label_a1=Y116Yp
ABL2|P42684	hsa	Y161Yp	QGWVPSNyITPVNSL	PhosphoSitePlus,dbPTM		CRK|P46108	1ju5-{ CHAIN C }-{ CHAIN A }	C115:TYR	-2.30	0.92	0.80	-1.7	ABL2|P42684/162	phosphosite	http://mechismo.russelllab.org/contact_hit?id=105260&pos_a1=161&label_a1=Y161Yp
ABL2|P42684	hsa	Y161Yp	QGWVPSNyITPVNSL	PhosphoSitePlus,dbPTM		SRC|P12931	2fo0-{ A 76 _ to A 138 _ }-{ A 241 _ to A 530 _ }	A134:TYR	1.89	0.49	0.80	0.7	ABL2|P42684/162	phosphosite	http://mechismo.russelllab.org/contact_hit?id=106207&pos_a1=161&label_a1=Y161Yp
ABL2|P42684	hsa	Y161Yp	QGWVPSNyITPVNSL	PhosphoSitePlus,dbPTM		YES1|P07947	2fo0-{ A 76 _ to A 138 _ }-{ A 241 _ to A 530 _ }	A134:TYR	1.89	0.49	0.80	0.7	ABL2|P42684/162	phosphosite	http://mechismo.russelllab.org/contact_hit?id=106023&pos_a1=161&label_a1=Y161Yp
ABL2|P42684	hsa	Y161Yp	QGWVPSNyITPVNSL	PhosphoSitePlus,dbPTM		FGR|P09769	2fo0-{ A 76 _ to A 138 _ }-{ A 241 _ to A 530 _ }	A134:TYR	1.89	0.46	0.80	0.7	ABL2|P42684/162	phosphosite	http://mechismo.russelllab.org/contact_hit?id=105882&pos_a1=161&label_a1=Y161Yp
ABL2|P42684	hsa	Y161Yp	QGWVPSNyITPVNSL	PhosphoSitePlus,dbPTM		LCK|P06239	1x27-{ CHAIN A }-{ CHAIN E }	A115:PHE	2.67	0.40	0.80	0.9	ABL2|P42684/162	phosphosite	http://mechismo.russelllab.org/contact_hit?id=105879&pos_a1=161&label_a1=Y161Yp
ABL2|P42684	hsa	Y161Yp	QGWVPSNyITPVNSL	PhosphoSitePlus,dbPTM		FGR|P09769	1x27-{ CHAIN A }-{ CHAIN E }	A115:PHE	2.07	0.40	0.80	0.7	ABL2|P42684/162	phosphosite	http://mechismo.russelllab.org/contact_hit?id=105883&pos_a1=161&label_a1=Y161Yp
ABL2|P42684	hsa	Y161Yp	QGWVPSNyITPVNSL	PhosphoSitePlus,dbPTM		LYN|P07948	1x27-{ CHAIN A }-{ E 119 _ to E 226 _ }	A115:PHE	2.67	0.40	0.80	0.9	ABL2|P42684/162	phosphosite	http://mechismo.russelllab.org/contact_hit?id=105347&pos_a1=161&label_a1=Y161Yp
ABL2|P42684	hsa	Y161Yp	QGWVPSNyITPVNSL	PhosphoSitePlus,dbPTM		HCK|P08631	1x27-{ CHAIN A }-{ E 119 _ to E 226 _ }	A115:PHE	2.67	0.40	0.80	0.9	ABL2|P42684/162	phosphosite	http://mechismo.russelllab.org/contact_hit?id=105217&pos_a1=161&label_a1=Y161Yp
ABL2|P42684	hsa	Y161Yp	QGWVPSNyITPVNSL	PhosphoSitePlus,dbPTM		FYN|P06241	1x27-{ CHAIN A }-{ CHAIN E }	A115:PHE	2.07	0.40	0.80	0.7	ABL2|P42684/162	phosphosite	http://mechismo.russelllab.org/contact_hit?id=105973&pos_a1=161&label_a1=Y161Yp
ABL2|P42684	hsa	Y161Yp	QGWVPSNyITPVNSL	PhosphoSitePlus,dbPTM		SRC|P12931	1x27-{ CHAIN A }-{ CHAIN E }	A115:PHE	2.07	0.40	0.80	0.7	ABL2|P42684/162	phosphosite	http://mechismo.russelllab.org/contact_hit?id=106208&pos_a1=161&label_a1=Y161Yp
ABL2|P42684	hsa	Y161Yp	QGWVPSNyITPVNSL	PhosphoSitePlus,dbPTM		YES1|P07947	1x27-{ CHAIN A }-{ CHAIN E }	A115:PHE	2.07	0.40	0.80	0.7	ABL2|P42684/162	phosphosite	http://mechismo.russelllab.org/contact_hit?id=106024&pos_a1=161&label_a1=Y161Yp
ABL2|P42684	hsa	Y161Yp	QGWVPSNyITPVNSL	PhosphoSitePlus,dbPTM		ERBB4|Q15303	2fo0-{ A 76 _ to A 138 _ }-{ A 241 _ to A 530 _ }	A134:TYR	-1.15	0.39	0.80	-0.4	ABL2|P42684/162	phosphosite	http://mechismo.russelllab.org/contact_hit?id=105788&pos_a1=161&label_a1=Y161Yp
ABL2|P42684	hsa	Y161Yp	QGWVPSNyITPVNSL	PhosphoSitePlus,dbPTM		ERBB2|P04626	2fo0-{ A 76 _ to A 138 _ }-{ A 241 _ to A 530 _ }	A134:TYR	-1.15	0.39	0.80	-0.4	ABL2|P42684/162	phosphosite	http://mechismo.russelllab.org/contact_hit?id=106163&pos_a1=161&label_a1=Y161Yp
ABL2|P42684	hsa	Y161Yp	QGWVPSNyITPVNSL	PhosphoSitePlus,dbPTM		EGFR|P00533	2fo0-{ A 76 _ to A 138 _ }-{ A 241 _ to A 530 _ }	A134:TYR	-1.15	0.38	0.80	-0.3	ABL2|P42684/162	phosphosite	http://mechismo.russelllab.org/contact_hit?id=105615&pos_a1=161&label_a1=Y161Yp
ABL2|P42684	hsa	Y161Yp	QGWVPSNyITPVNSL	PhosphoSitePlus,dbPTM		PTPN11|Q06124	1ju5-{ CHAIN C }-{ CHAIN A }	C115:TYR	0.00	0.35	0.80	0.0	ABL2|P42684/162	phosphosite	http://mechismo.russelllab.org/contact_hit?id=2991126&pos_a1=161&label_a1=Y161Yp
ABL2|P42684	hsa	T440Tp	LMTGDTYtAHAGAKF	PhosphoELM,PhosphoSitePlus,dbPTM	12522270,18669648,18691976,19413330,20068231	CDKL5|O76039	3fe3-{ CHAIN A }-{ CHAIN B }	A210:ASP	0.72	0.30	0.78	0.2	ABL2|P42684/441	phosphosite	http://mechismo.russelllab.org/contact_hit?id=2991178&pos_a1=440&label_a1=T440Tp
ABL2|P42684	hsa	T440Tp	LMTGDTYtAHAGAKF	PhosphoELM,PhosphoSitePlus,dbPTM	12522270,18669648,18691976,19413330,20068231	CCNA2|P20248	3bht-{ CHAIN A }-{ B 181 _ to B 308 _ }	A157:ARG	-2.39	0.28	0.78	-0.5	ABL2|P42684/441	phosphosite	http://mechismo.russelllab.org/contact_hit?id=105750&pos_a1=440&label_a1=T440Tp
ABL2|P42684	hsa	T440Tp	LMTGDTYtAHAGAKF	PhosphoELM,PhosphoSitePlus,dbPTM	12522270,18669648,18691976,19413330,20068231	HCN2|Q9UL51	4din-{ CHAIN A }-{ CHAIN B }	A197:TPO	1.03	0.26	0.78	0.2	ABL2|P42684/441	phosphosite	http://mechismo.russelllab.org/contact_hit?id=106173&pos_a1=440&label_a1=T440Tp
ABL2|P42684	hsa	Y310Yp	YVGVWKKySLTVAVK	PhosphoELM,PhosphoSitePlus,dbPTM	12522270	MAP3K10|Q02779	3ppz-{ CHAIN A }-{ CHAIN B }	A571:HIS	0.31	0.38	0.25	0.0	ABL2|P42684/311	phosphosite	http://mechismo.russelllab.org/contact_hit?id=105588&pos_a1=310&label_a1=Y310Yp
ABL2|P42684	hsa	Y310Yp	YVGVWKKySLTVAVK	PhosphoELM,PhosphoSitePlus,dbPTM	12522270	MAP4K1|Q92918	3ppz-{ CHAIN B }-{ CHAIN A }	B571:HIS	3.12	0.30	0.25	0.2	ABL2|P42684/311	phosphosite	http://mechismo.russelllab.org/contact_hit?id=2991195&pos_a1=310&label_a1=Y310Yp
ABL2|P42684	hsa	Y310Yp	YVGVWKKySLTVAVK	PhosphoELM,PhosphoSitePlus,dbPTM	12522270	PAK2|Q13177	3ppz-{ CHAIN B }-{ CHAIN A }	B571:HIS	1.07	0.30	0.25	0.1	ABL2|P42684/311	phosphosite	http://mechismo.russelllab.org/contact_hit?id=106033&pos_a1=310&label_a1=Y310Yp
ABL2|P42684	hsa	Y310Yp	YVGVWKKySLTVAVK	PhosphoELM,PhosphoSitePlus,dbPTM	12522270	NEK8|Q86SG6	3ppz-{ CHAIN B }-{ CHAIN A }	B571:HIS	1.89	0.28	0.25	0.1	ABL2|P42684/311	phosphosite	http://mechismo.russelllab.org/contact_hit?id=105777&pos_a1=310&label_a1=Y310Yp
ABL2|P42684	hsa	Y310Yp	YVGVWKKySLTVAVK	PhosphoELM,PhosphoSitePlus,dbPTM	12522270	LRRK1|Q38SD2	3ppz-{ CHAIN A }-{ CHAIN B }	A571:HIS	1.67	0.27	0.25	0.1	ABL2|P42684/311	phosphosite	http://mechismo.russelllab.org/contact_hit?id=105459&pos_a1=310&label_a1=Y310Yp
ABL2|P42684	hsa	Y303Yp	GGQYGEVyVGVWKKY	PhosphoSitePlus,dbPTM		CDKN1B|P46527	1jsu-{ CHAIN A }-{ CHAIN C }	A19:TYR	-2.79	0.28	0.35	-0.3	ABL2|P42684/304	phosphosite	http://mechismo.russelllab.org/contact_hit?id=105157&pos_a1=303&label_a1=Y303Yp
ABL2|P42684	hsa	T313Tp	VWKKYSLtVAVKTLK	PhosphoSitePlus,dbPTM	18669648,18691976,19413330,20068231	WNK2|Q9Y3S1	4fk3-{ CHAIN A }-{ CHAIN B }	A479:ASP	2.35	0.31	0.35	0.3	ABL2|P42684/314	phosphosite	http://mechismo.russelllab.org/contact_hit?id=2991183&pos_a1=313&label_a1=T313Tp
ABL2|P42684	hsa	Y231Yp	TTADGKVyVTAESRF	PhosphoSitePlus,dbPTM	18691976	LCK|P06239	1x27-{ CHAIN A }-{ CHAIN E }	A192:TYR	2.50	0.40	0.69	0.7	ABL2|P42684/232	phosphosite	http://mechismo.russelllab.org/contact_hit?id=105879&pos_a1=231&label_a1=Y231Yp
ABL2|P42684	hsa	Y231Yp	TTADGKVyVTAESRF	PhosphoSitePlus,dbPTM	18691976	FGR|P09769	1x27-{ CHAIN A }-{ CHAIN E }	A192:TYR	4.14	0.40	0.69	1.2	ABL2|P42684/232	phosphosite	http://mechismo.russelllab.org/contact_hit?id=105883&pos_a1=231&label_a1=Y231Yp
ABL2|P42684	hsa	Y231Yp	TTADGKVyVTAESRF	PhosphoSitePlus,dbPTM	18691976	LYN|P07948	1x27-{ CHAIN A }-{ E 64 _ to E 118 _ }	A192:TYR	2.44	0.40	0.69	0.7	ABL2|P42684/232	phosphosite	http://mechismo.russelllab.org/contact_hit?id=105348&pos_a1=231&label_a1=Y231Yp
ABL2|P42684	hsa	Y231Yp	TTADGKVyVTAESRF	PhosphoSitePlus,dbPTM	18691976	HCK|P08631	1x27-{ CHAIN A }-{ E 64 _ to E 118 _ }	A192:TYR	2.44	0.40	0.69	0.7	ABL2|P42684/232	phosphosite	http://mechismo.russelllab.org/contact_hit?id=105218&pos_a1=231&label_a1=Y231Yp
ABL2|P42684	hsa	Y231Yp	TTADGKVyVTAESRF	PhosphoSitePlus,dbPTM	18691976	FYN|P06241	1x27-{ CHAIN A }-{ CHAIN E }	A192:TYR	4.14	0.40	0.69	1.2	ABL2|P42684/232	phosphosite	http://mechismo.russelllab.org/contact_hit?id=105973&pos_a1=231&label_a1=Y231Yp
ABL2|P42684	hsa	Y231Yp	TTADGKVyVTAESRF	PhosphoSitePlus,dbPTM	18691976	SRC|P12931	1x27-{ CHAIN A }-{ CHAIN E }	A192:TYR	4.14	0.40	0.69	1.2	ABL2|P42684/232	phosphosite	http://mechismo.russelllab.org/contact_hit?id=106208&pos_a1=231&label_a1=Y231Yp
ABL2|P42684	hsa	Y231Yp	TTADGKVyVTAESRF	PhosphoSitePlus,dbPTM	18691976	YES1|P07947	1x27-{ CHAIN A }-{ CHAIN E }	A192:TYR	4.14	0.40	0.69	1.2	ABL2|P42684/232	phosphosite	http://mechismo.russelllab.org/contact_hit?id=106024&pos_a1=231&label_a1=Y231Yp
ABL2|P42684	hsa	Y231Yp	TTADGKVyVTAESRF	PhosphoSitePlus,dbPTM	18691976	PTPN6|P29350	2ci8-1-1-2-{ CHAIN A }-{ CHAIN A }	A339:TYR	-0.61	0.37	0.69	-0.2	ABL2|P42684/232	phosphosite	http://mechismo.russelllab.org/contact_hit?id=105825&pos_a1=231&label_a1=Y231Yp
ABL2|P42684	hsa	Y231Yp	TTADGKVyVTAESRF	PhosphoSitePlus,dbPTM	18691976	PTPN11|Q06124	1r1p-{ CHAIN A }-{ CHAIN B }	A118:PHE	0.31	0.36	0.69	0.1	ABL2|P42684/232	phosphosite	http://mechismo.russelllab.org/contact_hit?id=2991125&pos_a1=231&label_a1=Y231Yp
ABL2|P42684	hsa	Y231Yp	TTADGKVyVTAESRF	PhosphoSitePlus,dbPTM	18691976	PTPN6|P29350	1r1p-{ CHAIN B }-{ CHAIN A }	B118:PHE	0.00	0.36	0.69	0.0	ABL2|P42684/232	phosphosite	http://mechismo.russelllab.org/contact_hit?id=105823&pos_a1=231&label_a1=Y231Yp
ABL2|P42684	hsa	Y231Yp	TTADGKVyVTAESRF	PhosphoSitePlus,dbPTM	18691976	PTPN11|Q06124	2ci8-1-1-2-{ CHAIN A }-{ CHAIN A }	A339:TYR	0.20	0.36	0.69	0.1	ABL2|P42684/232	phosphosite	http://mechismo.russelllab.org/contact_hit?id=2991124&pos_a1=231&label_a1=Y231Yp
ABL2|P42684	hsa	Y231Yp	TTADGKVyVTAESRF	PhosphoSitePlus,dbPTM	18691976	RASA1|P20936	1r1p-{ CHAIN A }-{ CHAIN B }	A118:PHE	-1.15	0.31	0.69	-0.2	ABL2|P42684/232	phosphosite	http://mechismo.russelllab.org/contact_hit?id=2991098&pos_a1=231&label_a1=Y231Yp
ABL2|P42684	hsa	S208Sp	ESSPGQLsISLRYEG	PhosphoSitePlus,dbPTM	17081983,17322306,17525332,18669648,18691976,18767875,19413330,19651622,19664994,20068231	ERBB2|P04626	2l4k-{ CHAIN A }-{ CHAIN B }	A56:VAL	2.15	0.35	0.74	0.6	ABL2|P42684/209	phosphosite	http://mechismo.russelllab.org/contact_hit?id=2991218&pos_a1=208&label_a1=S208Sp
ABL2|P42684	hsa	T438Tp	SRLMTGDtYTAHAGA	PhosphoSitePlus,dbPTM	18669648,18691976,19413330,20068231	UHMK1|Q8TAS1	4equ-{ CHAIN A }-{ CHAIN B }	A196:PRO	1.39	0.27	0.79	0.3	ABL2|P42684/439	phosphosite	http://mechismo.russelllab.org/contact_hit?id=106115&pos_a1=438&label_a1=T438Tp
ABL2|P42684	hsa	Y174Yp	SLEKHSWyHGPVSRS	PhosphoSitePlus,dbPTM		PTPN11|Q06124	2shp-{ A 2 _ to A 110 _ }-{ A 219 _ to A 525 _ }	A7:PHE	-1.02	0.40	0.74	-0.3	ABL2|P42684/175	phosphosite	http://mechismo.russelllab.org/contact_hit?id=105841&pos_a1=174&label_a1=Y174Yp
ABL2|P42684	hsa	Y174Yp	SLEKHSWyHGPVSRS	PhosphoSitePlus,dbPTM		PTPN6|P29350	2shp-{ A 2 _ to A 110 _ }-{ A 219 _ to A 525 _ }	A7:PHE	-1.02	0.40	0.74	-0.3	ABL2|P42684/175	phosphosite	http://mechismo.russelllab.org/contact_hit?id=105822&pos_a1=174&label_a1=Y174Yp
ABL2|P42684	hsa	Y174Yp	SLEKHSWyHGPVSRS	PhosphoSitePlus,dbPTM		PTPN11|Q06124	1r1p-{ CHAIN A }-{ CHAIN B }	A61:PHE	-2.30	0.36	0.74	-0.6	ABL2|P42684/175	phosphosite	http://mechismo.russelllab.org/contact_hit?id=2991125&pos_a1=174&label_a1=Y174Yp
ABL2|P42684	hsa	Y174Yp	SLEKHSWyHGPVSRS	PhosphoSitePlus,dbPTM		PIK3R2|O00459	3n84-{ CHAIN D }-{ CHAIN B }	D61:PHE	-0.14	0.35	0.74	-0.0	ABL2|P42684/175	phosphosite	http://mechismo.russelllab.org/contact_hit?id=105984&pos_a1=174&label_a1=Y174Yp
ABL2|P42684	hsa	Y174Yp	SLEKHSWyHGPVSRS	PhosphoSitePlus,dbPTM		NCK1|P16333	1gri-{ CHAIN A }-{ CHAIN B }	A61:PHE	1.67	0.35	0.74	0.4	ABL2|P42684/175	phosphosite	http://mechismo.russelllab.org/contact_hit?id=105141&pos_a1=174&label_a1=Y174Yp
ABL2|P42684	hsa	Y174Yp	SLEKHSWyHGPVSRS	PhosphoSitePlus,dbPTM		GRB2|P62993	1gri-{ CHAIN A }-{ B 157 _ to B 217 _ }	A61:PHE	1.67	0.35	0.74	0.4	ABL2|P42684/175	phosphosite	http://mechismo.russelllab.org/contact_hit?id=105303&pos_a1=174&label_a1=Y174Yp
ABL2|P42684	hsa	Y174Yp	SLEKHSWyHGPVSRS	PhosphoSitePlus,dbPTM		RASA1|P20936	1r1p-{ CHAIN A }-{ CHAIN B }	A61:PHE	-1.15	0.31	0.74	-0.3	ABL2|P42684/175	phosphosite	http://mechismo.russelllab.org/contact_hit?id=2991098&pos_a1=174&label_a1=Y174Yp
ABL2|P42684	hsa	Y174Yp	SLEKHSWyHGPVSRS	PhosphoSitePlus,dbPTM		RASA1|P20936	1gri-{ CHAIN A }-{ CHAIN B }	A61:PHE	2.47	0.31	0.74	0.6	ABL2|P42684/175	phosphosite	http://mechismo.russelllab.org/contact_hit?id=2991097&pos_a1=174&label_a1=Y174Yp
ABL2|P42684	hsa	Y174Yp	SLEKHSWyHGPVSRS	PhosphoSitePlus,dbPTM		CRK|P46108	1gri-{ A 57 _ to A 156 _ }-{ CHAIN B }	A61:PHE	1.67	0.30	0.74	0.4	ABL2|P42684/175	phosphosite	http://mechismo.russelllab.org/contact_hit?id=105261&pos_a1=174&label_a1=Y174Yp
ABL2|P42684	hsa	Y174Yp	SLEKHSWyHGPVSRS	PhosphoSitePlus,dbPTM		VAV1|P15498	1gri-{ CHAIN A }-{ CHAIN B }	A61:PHE	0.77	0.27	0.74	0.2	ABL2|P42684/175	phosphosite	http://mechismo.russelllab.org/contact_hit?id=106072&pos_a1=174&label_a1=Y174Yp
ABL2|P42684	hsa	Y174Yp	SLEKHSWyHGPVSRS	PhosphoSitePlus,dbPTM		CRKL|P46109	1gri-{ A 57 _ to A 156 _ }-{ CHAIN B }	A61:PHE	1.67	0.27	0.74	0.3	ABL2|P42684/175	phosphosite	http://mechismo.russelllab.org/contact_hit?id=105276&pos_a1=174&label_a1=Y174Yp
ABL2|P42684	hsa	Y174Yp	SLEKHSWyHGPVSRS	PhosphoSitePlus,dbPTM		PLCG1|P19174	1gri-{ CHAIN A }-{ CHAIN B }	A61:PHE	1.07	0.25	0.74	0.2	ABL2|P42684/175	phosphosite	http://mechismo.russelllab.org/contact_hit?id=2991191&pos_a1=174&label_a1=Y174Yp
ABL2|P42684	hsa	Y174Yp	SLEKHSWyHGPVSRS	PhosphoSitePlus,dbPTM		CD2AP|Q9Y5K6	1gri-{ CHAIN A }-{ CHAIN B }	A61:PHE	1.67	0.23	0.74	0.3	ABL2|P42684/175	phosphosite	http://mechismo.russelllab.org/contact_hit?id=105360&pos_a1=174&label_a1=Y174Yp
ABL2|P42684	hsa	Y174Yp	SLEKHSWyHGPVSRS	PhosphoSitePlus,dbPTM		BMP2K|Q9NSY1	1k9a-{ E 77 _ to E 177 _ }-{ E 178 _ to E 450 _ }	E83:PHE	-0.11	0.23	0.74	-0.0	ABL2|P42684/175	phosphosite	http://mechismo.russelllab.org/contact_hit?id=2990992&pos_a1=174&label_a1=Y174Yp
ABL2|P42684	hsa	S275Sp	KPTVYGVsPIHDKWE	PhosphoSitePlus,dbPTM	17081983,17322306,17525332,18669648,18691976,18767875,19413330,19651622,19664994,20068231	GRB2|P62993	1fmk-{ A 249 _ to A 533 _ }-{ A 82 _ to A 145 _ }	A256:ALA	-2.48	0.35	0.56	-0.5	ABL2|P42684/276	phosphosite	http://mechismo.russelllab.org/contact_hit?id=105304&pos_a1=275&label_a1=S275Sp
ABL2|P42684	hsa	S203Sp	LVRESESsPGQLSIS	PhosphoSitePlus,dbPTM	17081983,17322306,17525332,18669648,18691976,18767875,19413330,19651622,19664994,20068231	PTPN6|P29350	1r1p-{ CHAIN B }-{ CHAIN A }	B90:SER	2.05	0.36	0.27	0.2	ABL2|P42684/204	phosphosite	http://mechismo.russelllab.org/contact_hit?id=105823&pos_a1=203&label_a1=S203Sp
ABL2|P42684	hsa	S203Sp	LVRESESsPGQLSIS	PhosphoSitePlus,dbPTM	17081983,17322306,17525332,18669648,18691976,18767875,19413330,19651622,19664994,20068231	ERBB2|P04626	2l4k-{ CHAIN A }-{ CHAIN B }	A51:ASN	2.15	0.35	0.27	0.2	ABL2|P42684/204	phosphosite	http://mechismo.russelllab.org/contact_hit?id=2991218&pos_a1=203&label_a1=S203Sp
ABL2|P42684	hsa	Y261Yp	GLVTTLHyPAPKCNK	PhosphoELM,PhosphoSitePlus,UniProt,dbPTM	15735735	ABL1|P00519	1opl-3-1-2-{ CHAIN A }-{ CHAIN A }	A234:TYR	0.52	0.91	0.32	0.2	ABL2|P42684/262	phosphosite	http://mechismo.russelllab.org/contact_hit?id=105851&pos_a1=261&label_a1=Y261Yp
ABL2|P42684	hsa	Y261Yp	GLVTTLHyPAPKCNK	PhosphoELM,PhosphoSitePlus,UniProt,dbPTM	15735735	ABL2|P42684	1opl-3-1-2-{ CHAIN A }-{ CHAIN A }	A234:TYR	0.52	0.91	0.32	0.2	ABL2|P42684/262	phosphosite	http://mechismo.russelllab.org/contact_hit?id=105524&pos_a1=261&label_a1=Y261Yp
ABL2|P42684	hsa	Y261Yp	GLVTTLHyPAPKCNK	PhosphoELM,PhosphoSitePlus,UniProt,dbPTM	15735735	YES1|P07947	1opl-3-1-2-{ CHAIN A }-{ CHAIN A }	A234:TYR	0.52	0.44	0.32	0.1	ABL2|P42684/262	phosphosite	http://mechismo.russelllab.org/contact_hit?id=2991171&pos_a1=261&label_a1=Y261Yp
ABL2|P42684	hsa	Y261Yp	GLVTTLHyPAPKCNK	PhosphoELM,PhosphoSitePlus,UniProt,dbPTM	15735735	LCK|P06239	1opl-3-1-2-{ CHAIN A }-{ CHAIN A }	A234:TYR	1.67	0.44	0.32	0.2	ABL2|P42684/262	phosphosite	http://mechismo.russelllab.org/contact_hit?id=2991134&pos_a1=261&label_a1=Y261Yp
ABL2|P42684	hsa	Y261Yp	GLVTTLHyPAPKCNK	PhosphoELM,PhosphoSitePlus,UniProt,dbPTM	15735735	SRC|P12931	1opl-3-1-2-{ CHAIN A }-{ CHAIN A }	A234:TYR	0.52	0.44	0.32	0.1	ABL2|P42684/262	phosphosite	http://mechismo.russelllab.org/contact_hit?id=2991225&pos_a1=261&label_a1=Y261Yp
ABL2|P42684	hsa	Y261Yp	GLVTTLHyPAPKCNK	PhosphoELM,PhosphoSitePlus,UniProt,dbPTM	15735735	FGR|P09769	1opl-3-1-2-{ CHAIN A }-{ CHAIN A }	A234:TYR	1.67	0.44	0.32	0.2	ABL2|P42684/262	phosphosite	http://mechismo.russelllab.org/contact_hit?id=2991135&pos_a1=261&label_a1=Y261Yp
ABL2|P42684	hsa	Y261Yp	GLVTTLHyPAPKCNK	PhosphoELM,PhosphoSitePlus,UniProt,dbPTM	15735735	HCK|P08631	1opl-3-1-2-{ CHAIN A }-{ CHAIN A }	A234:TYR	4.79	0.44	0.32	0.7	ABL2|P42684/262	phosphosite	http://mechismo.russelllab.org/contact_hit?id=2990965&pos_a1=261&label_a1=Y261Yp
ABL2|P42684	hsa	Y261Yp	GLVTTLHyPAPKCNK	PhosphoELM,PhosphoSitePlus,UniProt,dbPTM	15735735	FYN|P06241	1opl-3-1-2-{ CHAIN A }-{ CHAIN A }	A234:TYR	3.32	0.44	0.32	0.5	ABL2|P42684/262	phosphosite	http://mechismo.russelllab.org/contact_hit?id=2991154&pos_a1=261&label_a1=Y261Yp
ABL2|P42684	hsa	Y261Yp	GLVTTLHyPAPKCNK	PhosphoELM,PhosphoSitePlus,UniProt,dbPTM	15735735	LYN|P07948	1opl-3-1-2-{ CHAIN A }-{ CHAIN A }	A234:TYR	0.52	0.42	0.32	0.1	ABL2|P42684/262	phosphosite	http://mechismo.russelllab.org/contact_hit?id=2991005&pos_a1=261&label_a1=Y261Yp
ABL2|P42684	hsa	Y261Yp	GLVTTLHyPAPKCNK	PhosphoELM,PhosphoSitePlus,UniProt,dbPTM	15735735	GRAP2|O75791	1opl-3-1-2-{ A 140 _ to A 240 _ }-{ CHAIN A }	A234:TYR	1.89	0.36	0.32	0.2	ABL2|P42684/262	phosphosite	http://mechismo.russelllab.org/contact_hit?id=105153&pos_a1=261&label_a1=Y261Yp
ABL2|P42684	hsa	Y261Yp	GLVTTLHyPAPKCNK	PhosphoELM,PhosphoSitePlus,UniProt,dbPTM	15735735	GRB2|P62993	1opl-3-1-2-{ A 140 _ to A 240 _ }-{ CHAIN A }	A234:TYR	2.47	0.35	0.32	0.3	ABL2|P42684/262	phosphosite	http://mechismo.russelllab.org/contact_hit?id=105302&pos_a1=261&label_a1=Y261Yp
ABL2|P42684	hsa	Y261Yp	GLVTTLHyPAPKCNK	PhosphoELM,PhosphoSitePlus,UniProt,dbPTM	15735735	ZAP70|P43403	1opl-3-1-2-{ CHAIN A }-{ CHAIN A }	A234:TYR	-1.15	0.33	0.32	-0.1	ABL2|P42684/262	phosphosite	http://mechismo.russelllab.org/contact_hit?id=2991173&pos_a1=261&label_a1=Y261Yp
ABL2|P42684	hsa	Y261Yp	GLVTTLHyPAPKCNK	PhosphoELM,PhosphoSitePlus,UniProt,dbPTM	15735735	NCK2|O43639	1opl-3-1-2-{ A 140 _ to A 240 _ }-{ CHAIN A }	A234:TYR	1.67	0.32	0.32	0.2	ABL2|P42684/262	phosphosite	http://mechismo.russelllab.org/contact_hit?id=105584&pos_a1=261&label_a1=Y261Yp
ABL2|P42684	hsa	Y439Yp	RLMTGDTyTAHAGAK	PhosphoELM,PhosphoSitePlus,UniProt,dbPTM	12522270,18083107,18691976,19369195	UHMK1|Q8TAS1	4equ-{ CHAIN A }-{ CHAIN B }	A197:TYR	3.12	0.27	0.93	0.8	ABL2|P42684/440	phosphosite	http://mechismo.russelllab.org/contact_hit?id=106115&pos_a1=439&label_a1=Y439Yp
ABL2|P42684	hsa	Y439Yp	RLMTGDTyTAHAGAK	PhosphoELM,PhosphoSitePlus,UniProt,dbPTM	12522270,18083107,18691976,19369195	HCN2|Q9UL51	4din-{ CHAIN A }-{ CHAIN B }	A196:TRP	-0.07	0.26	0.93	-0.0	ABL2|P42684/440	phosphosite	http://mechismo.russelllab.org/contact_hit?id=106173&pos_a1=439&label_a1=Y439Yp
ABL2|P42684	hsa	Y439Yp	RLMTGDTyTAHAGAK	PhosphoELM,PhosphoSitePlus,UniProt,dbPTM	12522270,18083107,18691976,19369195	HCN4|Q9Y3Q4	3fhi-{ CHAIN A }-{ CHAIN B }	A196:TRP	-2.17	0.25	0.93	-0.5	ABL2|P42684/440	phosphosite	http://mechismo.russelllab.org/contact_hit?id=105956&pos_a1=439&label_a1=Y439Yp
ACACA|Q13085	hsa	S2099Sp	SWVVIDSsINPRHME	PhosphoSitePlus,dbPTM		ACACA|Q13085	4asi-{ CHAIN A }-{ CHAIN C }	A2136:SER	2.93	0.99	0.12	0.4	ACACA|Q13085/2099	phosphosite	http://mechismo.russelllab.org/contact_hit?id=3581767&pos_a1=2099&label_a1=S2099Sp
ACACA|Q13085	hsa	S2099Sp	SWVVIDSsINPRHME	PhosphoSitePlus,dbPTM		ACACA|Q13085	4asi-{ CHAIN C }-{ CHAIN A }	C2136:SER	2.93	0.99	0.12	0.4	ACACA|Q13085/2099	phosphosite	http://mechismo.russelllab.org/contact_hit?id=3581766&pos_a1=2099&label_a1=S2099Sp
ACACA|Q13085	hsa	S2099Sp	SWVVIDSsINPRHME	PhosphoSitePlus,dbPTM		ACACA|Q13085	4asi-{ CHAIN C }-{ CHAIN A }	C2136:SER	2.93	0.99	0.12	0.4	ACACA|Q13085/2099	phosphosite	http://mechismo.russelllab.org/contact_hit?id=3509996&pos_a1=2099&label_a1=S2099Sp
ACACA|Q13085	hsa	S2099Sp	SWVVIDSsINPRHME	PhosphoSitePlus,dbPTM		ACACA|Q13085	4asi-{ CHAIN A }-{ CHAIN C }	A2136:SER	2.93	0.99	0.12	0.4	ACACA|Q13085/2099	phosphosite	http://mechismo.russelllab.org/contact_hit?id=50043&pos_a1=2099&label_a1=S2099Sp
ACACA|Q13085	hsa	S2099Sp	SWVVIDSsINPRHME	PhosphoSitePlus,dbPTM		ACACA|Q13085	4asi-{ CHAIN A }-{ CHAIN C }	A2136:SER	2.93	0.99	0.12	0.4	ACACA|Q13085/2099	phosphosite	http://mechismo.russelllab.org/contact_hit?id=3468595&pos_a1=2099&label_a1=S2099Sp
ACACA|Q13085	hsa	S2099Sp	SWVVIDSsINPRHME	PhosphoSitePlus,dbPTM		ACACA|Q13085	4asi-{ CHAIN C }-{ CHAIN A }	C2136:SER	2.93	0.99	0.12	0.4	ACACA|Q13085/2099	phosphosite	http://mechismo.russelllab.org/contact_hit?id=3468597&pos_a1=2099&label_a1=S2099Sp
ACACA|Q13085	hsa	S2099Sp	SWVVIDSsINPRHME	PhosphoSitePlus,dbPTM		ACACA|Q13085	4asi-{ CHAIN E }-{ CHAIN F }	E2136:SER	2.93	0.99	0.12	0.4	ACACA|Q13085/2099	phosphosite	http://mechismo.russelllab.org/contact_hit?id=3581802&pos_a1=2099&label_a1=S2099Sp
ACACA|Q13085	hsa	S2099Sp	SWVVIDSsINPRHME	PhosphoSitePlus,dbPTM		ACACA|Q13085	4asi-{ CHAIN E }-{ CHAIN F }	E2136:SER	2.93	0.99	0.12	0.4	ACACA|Q13085/2099	phosphosite	http://mechismo.russelllab.org/contact_hit?id=3468669&pos_a1=2099&label_a1=S2099Sp
ACACA|Q13085	hsa	S2099Sp	SWVVIDSsINPRHME	PhosphoSitePlus,dbPTM		ACACA|Q13085	4asi-{ CHAIN F }-{ CHAIN E }	F2136:SER	2.93	0.99	0.12	0.4	ACACA|Q13085/2099	phosphosite	http://mechismo.russelllab.org/contact_hit?id=3468668&pos_a1=2099&label_a1=S2099Sp
ACACA|Q13085	hsa	S2099Sp	SWVVIDSsINPRHME	PhosphoSitePlus,dbPTM		ACACA|Q13085	4asi-{ CHAIN F }-{ CHAIN E }	F2136:SER	2.93	0.99	0.12	0.4	ACACA|Q13085/2099	phosphosite	http://mechismo.russelllab.org/contact_hit?id=3581803&pos_a1=2099&label_a1=S2099Sp
ACACA|Q13085	hsa	S2099Sp	SWVVIDSsINPRHME	PhosphoSitePlus,dbPTM		ACACA|Q13085	4asi-{ CHAIN D }-{ CHAIN B }	D2136:SER	2.93	0.98	0.12	0.4	ACACA|Q13085/2099	phosphosite	http://mechismo.russelllab.org/contact_hit?id=3468591&pos_a1=2099&label_a1=S2099Sp
ACACA|Q13085	hsa	S2099Sp	SWVVIDSsINPRHME	PhosphoSitePlus,dbPTM		ACACA|Q13085	4asi-{ CHAIN D }-{ CHAIN B }	D2136:SER	2.93	0.98	0.12	0.4	ACACA|Q13085/2099	phosphosite	http://mechismo.russelllab.org/contact_hit?id=3581764&pos_a1=2099&label_a1=S2099Sp
ACACA|Q13085	hsa	S2099Sp	SWVVIDSsINPRHME	PhosphoSitePlus,dbPTM		ACACA|Q13085	4asi-{ CHAIN B }-{ CHAIN D }	B2136:SER	2.93	0.98	0.12	0.4	ACACA|Q13085/2099	phosphosite	http://mechismo.russelllab.org/contact_hit?id=3581765&pos_a1=2099&label_a1=S2099Sp
ACACA|Q13085	hsa	S2099Sp	SWVVIDSsINPRHME	PhosphoSitePlus,dbPTM		ACACA|Q13085	4asi-{ CHAIN B }-{ CHAIN D }	B2136:SER	2.93	0.98	0.12	0.4	ACACA|Q13085/2099	phosphosite	http://mechismo.russelllab.org/contact_hit?id=3468589&pos_a1=2099&label_a1=S2099Sp
TNK2|Q07912	hsa	S149Sp	RGEWDAPsGKTVSVA	PhosphoSitePlus,dbPTM		LCK|P06239	3qri-3-1-2-{ CHAIN A }-{ CHAIN B }	A265:SER	2.05	0.41	0.45	0.4	TNK2|Q07912/149	phosphosite	http://mechismo.russelllab.org/contact_hit?id=3500460&pos_a1=149&label_a1=S149Sp
TNK2|Q07912	hsa	S149Sp	RGEWDAPsGKTVSVA	PhosphoSitePlus,dbPTM		FGR|P09769	3qri-3-1-2-{ CHAIN A }-{ CHAIN B }	A265:SER	2.83	0.41	0.45	0.5	TNK2|Q07912/149	phosphosite	http://mechismo.russelllab.org/contact_hit?id=3500457&pos_a1=149&label_a1=S149Sp
TNK2|Q07912	hsa	S149Sp	RGEWDAPsGKTVSVA	PhosphoSitePlus,dbPTM		LYN|P07948	3qri-3-1-2-{ CHAIN A }-{ CHAIN B }	A265:SER	2.83	0.41	0.45	0.5	TNK2|Q07912/149	phosphosite	http://mechismo.russelllab.org/contact_hit?id=3500461&pos_a1=149&label_a1=S149Sp
TNK2|Q07912	hsa	S149Sp	RGEWDAPsGKTVSVA	PhosphoSitePlus,dbPTM		AXL|P30530	3qri-3-1-2-{ CHAIN A }-{ CHAIN B }	A265:SER	-1.11	0.41	0.45	-0.2	TNK2|Q07912/149	phosphosite	http://mechismo.russelllab.org/contact_hit?id=3500476&pos_a1=149&label_a1=S149Sp
TNK2|Q07912	hsa	S149Sp	RGEWDAPsGKTVSVA	PhosphoSitePlus,dbPTM		MERTK|Q12866	3qri-3-1-2-{ CHAIN A }-{ CHAIN B }	A265:SER	2.83	0.41	0.45	0.5	TNK2|Q07912/149	phosphosite	http://mechismo.russelllab.org/contact_hit?id=3500474&pos_a1=149&label_a1=S149Sp
TNK2|Q07912	hsa	S149Sp	RGEWDAPsGKTVSVA	PhosphoSitePlus,dbPTM		HCK|P08631	3qri-3-1-2-{ CHAIN A }-{ CHAIN B }	A265:SER	2.05	0.41	0.45	0.4	TNK2|Q07912/149	phosphosite	http://mechismo.russelllab.org/contact_hit?id=3500459&pos_a1=149&label_a1=S149Sp
TNK2|Q07912	hsa	S149Sp	RGEWDAPsGKTVSVA	PhosphoSitePlus,dbPTM		FYN|P06241	3qri-3-1-2-{ CHAIN A }-{ CHAIN B }	A265:SER	1.45	0.41	0.45	0.3	TNK2|Q07912/149	phosphosite	http://mechismo.russelllab.org/contact_hit?id=3500458&pos_a1=149&label_a1=S149Sp
TNK2|Q07912	hsa	S149Sp	RGEWDAPsGKTVSVA	PhosphoSitePlus,dbPTM		YES1|P07947	3qri-3-1-2-{ CHAIN A }-{ CHAIN B }	A265:SER	2.05	0.41	0.45	0.4	TNK2|Q07912/149	phosphosite	http://mechismo.russelllab.org/contact_hit?id=3500462&pos_a1=149&label_a1=S149Sp
TNK2|Q07912	hsa	S149Sp	RGEWDAPsGKTVSVA	PhosphoSitePlus,dbPTM		LCK|P06239	3qri-3-2-1-{ CHAIN B }-{ CHAIN A }	B265:SER	2.05	0.41	0.45	0.4	TNK2|Q07912/149	phosphosite	http://mechismo.russelllab.org/contact_hit?id=3500500&pos_a1=149&label_a1=S149Sp
TNK2|Q07912	hsa	S149Sp	RGEWDAPsGKTVSVA	PhosphoSitePlus,dbPTM		FGR|P09769	3qri-3-2-1-{ CHAIN B }-{ CHAIN A }	B265:SER	2.83	0.41	0.45	0.5	TNK2|Q07912/149	phosphosite	http://mechismo.russelllab.org/contact_hit?id=3500499&pos_a1=149&label_a1=S149Sp
TNK2|Q07912	hsa	S149Sp	RGEWDAPsGKTVSVA	PhosphoSitePlus,dbPTM		LYN|P07948	3qri-3-2-1-{ CHAIN B }-{ CHAIN A }	B265:SER	2.83	0.41	0.45	0.5	TNK2|Q07912/149	phosphosite	http://mechismo.russelllab.org/contact_hit?id=3500483&pos_a1=149&label_a1=S149Sp
TNK2|Q07912	hsa	S149Sp	RGEWDAPsGKTVSVA	PhosphoSitePlus,dbPTM		AXL|P30530	3qri-3-2-1-{ CHAIN B }-{ CHAIN A }	B265:SER	-1.11	0.41	0.45	-0.2	TNK2|Q07912/149	phosphosite	http://mechismo.russelllab.org/contact_hit?id=3500512&pos_a1=149&label_a1=S149Sp
TNK2|Q07912	hsa	S149Sp	RGEWDAPsGKTVSVA	PhosphoSitePlus,dbPTM		EGFR|P00533	3qri-3-2-1-{ CHAIN B }-{ CHAIN A }	B265:SER	2.96	0.41	0.45	0.5	TNK2|Q07912/149	phosphosite	http://mechismo.russelllab.org/contact_hit?id=3500515&pos_a1=149&label_a1=S149Sp
TNK2|Q07912	hsa	S149Sp	RGEWDAPsGKTVSVA	PhosphoSitePlus,dbPTM		MERTK|Q12866	3qri-3-2-1-{ CHAIN B }-{ CHAIN A }	B265:SER	2.83	0.41	0.45	0.5	TNK2|Q07912/149	phosphosite	http://mechismo.russelllab.org/contact_hit?id=3500510&pos_a1=149&label_a1=S149Sp
TNK2|Q07912	hsa	S149Sp	RGEWDAPsGKTVSVA	PhosphoSitePlus,dbPTM		HCK|P08631	3qri-3-2-1-{ CHAIN B }-{ CHAIN A }	B265:SER	2.05	0.41	0.45	0.4	TNK2|Q07912/149	phosphosite	http://mechismo.russelllab.org/contact_hit?id=3500482&pos_a1=149&label_a1=S149Sp
TNK2|Q07912	hsa	S149Sp	RGEWDAPsGKTVSVA	PhosphoSitePlus,dbPTM		FYN|P06241	3qri-3-2-1-{ CHAIN B }-{ CHAIN A }	B265:SER	1.45	0.41	0.45	0.3	TNK2|Q07912/149	phosphosite	http://mechismo.russelllab.org/contact_hit?id=3500487&pos_a1=149&label_a1=S149Sp
TNK2|Q07912	hsa	S149Sp	RGEWDAPsGKTVSVA	PhosphoSitePlus,dbPTM		YES1|P07947	3qri-3-2-1-{ CHAIN B }-{ CHAIN A }	B265:SER	2.05	0.41	0.45	0.4	TNK2|Q07912/149	phosphosite	http://mechismo.russelllab.org/contact_hit?id=3500501&pos_a1=149&label_a1=S149Sp
TNK2|Q07912	hsa	S149Sp	RGEWDAPsGKTVSVA	PhosphoSitePlus,dbPTM		PTPN12|Q05209	2b4s-{ CHAIN B }-{ CHAIN A }	B1020:LYS	0.08	0.36	0.45	0.0	TNK2|Q07912/149	phosphosite	http://mechismo.russelllab.org/contact_hit?id=63423&pos_a1=149&label_a1=S149Sp
TNK2|Q07912	hsa	S149Sp	RGEWDAPsGKTVSVA	PhosphoSitePlus,dbPTM		PTPRJ|Q12913	2b4s-{ CHAIN B }-{ CHAIN A }	B1020:LYS	-1.90	0.36	0.45	-0.3	TNK2|Q07912/149	phosphosite	http://mechismo.russelllab.org/contact_hit?id=63765&pos_a1=149&label_a1=S149Sp
TNK2|Q07912	hsa	S149Sp	RGEWDAPsGKTVSVA	PhosphoSitePlus,dbPTM		PTPRC|P08575	2b4s-{ CHAIN B }-{ CHAIN A }	B1020:LYS	-1.11	0.35	0.45	-0.2	TNK2|Q07912/149	phosphosite	http://mechismo.russelllab.org/contact_hit?id=63762&pos_a1=149&label_a1=S149Sp
TNK2|Q07912	hsa	S149Sp	RGEWDAPsGKTVSVA	PhosphoSitePlus,dbPTM		PTPRC|P08575	2b4s-{ CHAIN B }-{ CHAIN A }	B1020:LYS	-1.11	0.27	0.45	-0.1	TNK2|Q07912/149	phosphosite	http://mechismo.russelllab.org/contact_hit?id=63763&pos_a1=149&label_a1=S149Sp
TNK2|Q07912	hsa	Y284Yp	LPQNDDHyVMQEHRK	PhosphoELM,PhosphoSitePlus,UniProt,dbPTM,PDB	19369195,20623637,21309750	PAK2|Q13177	1f3m-{ CHAIN D }-{ CHAIN B }	D410:PHE	1.67	0.25	0.91	0.4	TNK2|Q07912/284	phosphosite	http://mechismo.russelllab.org/contact_hit?id=63668&pos_a1=284&label_a1=Y284Yp
ACLY|P53396	hsa	T639Tp	GCFKIGNtGGMLDNI	PhosphoSitePlus,dbPTM	19369195	ACLY|P53396	3mwe-{ CHAIN B }-{ CHAIN A }	B639:THR	1.03	0.96	0.86	0.8	ACLY|P53396/639	phosphosite	http://mechismo.russelllab.org/contact_hit?id=111491&pos_a1=639&label_a1=T639Tp
ACLY|P53396	hsa	T639Tp	GCFKIGNtGGMLDNI	PhosphoSitePlus,dbPTM	19369195	ACLY|P53396	3mwe-{ CHAIN B }-{ CHAIN A }	B639:THR	1.03	0.96	0.86	0.8	ACLY|P53396/639	phosphosite	http://mechismo.russelllab.org/contact_hit?id=3510286&pos_a1=639&label_a1=T639Tp
ACOT11|Q8WXI4	hsa	S367Sp	LDRKYIVsCKQTEVP	dbPTM	17693683,18452278	ACOT11|Q8WXI4	3fo5-{ CHAIN A }-{ CHAIN B }	A367:SER	-1.60	0.94	0.82	-1.2	ACOT11|Q8WXI4/369	phosphosite	http://mechismo.russelllab.org/contact_hit?id=113178&pos_a1=367&label_a1=S367Sp
ACTA2|P62736	hsa	Y190Yp	AGRDLTDyLMKILTE	PhosphoSitePlus,dbPTM		ACTG1|P63261	3b63-{ CHAIN K }-{ CHAIN L }	K183:TYR	1.67	0.99	0.98	1.6	ACTA2|P62736/209	phosphosite	http://mechismo.russelllab.org/contact_hit?id=114202&pos_a1=190&label_a1=Y190Yp
ACTA2|P62736	hsa	Y190Yp	AGRDLTDyLMKILTE	PhosphoSitePlus,dbPTM		ACTB|P60709	3b63-{ CHAIN K }-{ CHAIN L }	K183:TYR	1.67	0.99	0.98	1.6	ACTA2|P62736/209	phosphosite	http://mechismo.russelllab.org/contact_hit?id=114097&pos_a1=190&label_a1=Y190Yp
ACTA2|P62736	hsa	Y190Yp	AGRDLTDyLMKILTE	PhosphoSitePlus,dbPTM		ACTBL2|Q562R1	3b63-{ CHAIN K }-{ CHAIN L }	K183:TYR	1.67	0.92	0.98	1.5	ACTA2|P62736/209	phosphosite	http://mechismo.russelllab.org/contact_hit?id=114180&pos_a1=190&label_a1=Y190Yp
ACTA2|P62736	hsa	Y190Yp	AGRDLTDyLMKILTE	PhosphoSitePlus,dbPTM		POTEE|Q6S8J3	3b63-{ CHAIN K }-{ CHAIN L }	K183:TYR	1.67	0.92	0.98	1.5	ACTA2|P62736/209	phosphosite	http://mechismo.russelllab.org/contact_hit?id=114160&pos_a1=190&label_a1=Y190Yp
ACTA2|P62736	hsa	Y190Yp	AGRDLTDyLMKILTE	PhosphoSitePlus,dbPTM		POTEF|A5A3E0	3b63-{ CHAIN K }-{ CHAIN L }	K183:TYR	1.67	0.92	0.98	1.5	ACTA2|P62736/209	phosphosite	http://mechismo.russelllab.org/contact_hit?id=114122&pos_a1=190&label_a1=Y190Yp
ACTA2|P62736	hsa	Y190Yp	AGRDLTDyLMKILTE	PhosphoSitePlus,dbPTM		POTEKP|Q9BYX7	3b63-{ CHAIN K }-{ CHAIN L }	K183:TYR	1.67	0.92	0.98	1.5	ACTA2|P62736/209	phosphosite	http://mechismo.russelllab.org/contact_hit?id=114191&pos_a1=190&label_a1=Y190Yp
ACTA2|P62736	hsa	Y190Yp	AGRDLTDyLMKILTE	PhosphoSitePlus,dbPTM		POTEI|P0CG38	3b63-{ CHAIN K }-{ CHAIN L }	K183:TYR	1.67	0.91	0.98	1.5	ACTA2|P62736/209	phosphosite	http://mechismo.russelllab.org/contact_hit?id=114128&pos_a1=190&label_a1=Y190Yp
ACTA2|P62736	hsa	Y190Yp	AGRDLTDyLMKILTE	PhosphoSitePlus,dbPTM		POTEJ|P0CG39	3b63-{ CHAIN K }-{ CHAIN L }	K183:TYR	1.67	0.91	0.98	1.5	ACTA2|P62736/209	phosphosite	http://mechismo.russelllab.org/contact_hit?id=114088&pos_a1=190&label_a1=Y190Yp
ACTA2|P62736	hsa	S241Sp	SSSSLEKsYELPDGQ	PhosphoSitePlus,dbPTM		PHACTR1|Q9C0D0	4b1z-{ CHAIN C }-{ CHAIN M }	C239:SER	0.08	0.99	0.98	0.1	ACTA2|P62736/262	phosphosite	http://mechismo.russelllab.org/contact_hit?id=114026&pos_a1=241&label_a1=S241Sp
ACTA2|P62736	hsa	T326Tp	ITALAPStMKIKIIA	PhosphoSitePlus,dbPTM	17081983	ACTA2|P62736	3b63-{ CHAIN J }-{ CHAIN H }	J319:THR	-1.94	0.99	0.81	-1.6	ACTA2|P62736/350	phosphosite	http://mechismo.russelllab.org/contact_hit?id=3510322&pos_a1=326&label_a1=T326Tp
ACTA2|P62736	hsa	S62Sp	YVGDEAQsKRGILTL	PhosphoSitePlus,dbPTM		WIPF1|O43516	2a41-{ A 7 _ to A 146 _ }-{ CHAIN C }	A60:SER	-1.90	0.98	0.97	-1.8	ACTA2|P62736/79	phosphosite	http://mechismo.russelllab.org/contact_hit?id=114024&pos_a1=62&label_a1=S62Sp
ACTA2|P62736	hsa	Y242Yp	SSSLEKSyELPDGQV	PhosphoSitePlus,dbPTM		WIPF1|O43516	2a41-{ A 147 _ to A 371 _ }-{ CHAIN C }	A240:TYR	-0.89	0.99	1.00	-0.9	ACTA2|P62736/263	phosphosite	http://mechismo.russelllab.org/contact_hit?id=114023&pos_a1=242&label_a1=Y242Yp
ACTA2|P62736	hsa	S54Sp	VGMGQKDsYVGDEAQ	PhosphoSitePlus,dbPTM		GSN|P06396	3ffk-{ CHAIN B }-{ CHAIN A }	B52:SER	-1.11	0.98	0.92	-1.0	ACTA2|P62736/71	phosphosite	http://mechismo.russelllab.org/contact_hit?id=114020&pos_a1=54&label_a1=S54Sp
ACTA2|P62736	hsa	S54Sp	VGMGQKDsYVGDEAQ	PhosphoSitePlus,dbPTM		ACTN3|Q08043	3lue-{ CHAIN A }-{ CHAIN K }	A52:SER	-4.07	0.94	0.92	-3.5	ACTA2|P62736/71	phosphosite	http://mechismo.russelllab.org/contact_hit?id=113995&pos_a1=54&label_a1=S54Sp
ACTA2|P62736	hsa	S54Sp	VGMGQKDsYVGDEAQ	PhosphoSitePlus,dbPTM		ACTN2|P35609	3lue-{ CHAIN A }-{ CHAIN K }	A52:SER	-4.07	0.94	0.92	-3.5	ACTA2|P62736/71	phosphosite	http://mechismo.russelllab.org/contact_hit?id=114171&pos_a1=54&label_a1=S54Sp
ACTA2|P62736	hsa	S54Sp	VGMGQKDsYVGDEAQ	PhosphoSitePlus,dbPTM		ACTN4|O43707	3lue-{ CHAIN A }-{ CHAIN K }	A52:SER	-4.07	0.93	0.92	-3.5	ACTA2|P62736/71	phosphosite	http://mechismo.russelllab.org/contact_hit?id=114004&pos_a1=54&label_a1=S54Sp
ACTA2|P62736	hsa	S54Sp	VGMGQKDsYVGDEAQ	PhosphoSitePlus,dbPTM		ACTN1|P12814	3lue-{ CHAIN A }-{ CHAIN K }	A52:SER	-4.07	0.93	0.92	-3.5	ACTA2|P62736/71	phosphosite	http://mechismo.russelllab.org/contact_hit?id=114195&pos_a1=54&label_a1=S54Sp
ACTA2|P62736	hsa	Y55Yp	GMGQKDSyVGDEAQS	PhosphoSitePlus,dbPTM		GSN|P06396	3ffk-{ CHAIN B }-{ CHAIN A }	B53:TYR	1.29	0.98	0.98	1.2	ACTA2|P62736/72	phosphosite	http://mechismo.russelllab.org/contact_hit?id=114020&pos_a1=55&label_a1=Y55Yp
ACTA2|P62736	hsa	Y55Yp	GMGQKDSyVGDEAQS	PhosphoSitePlus,dbPTM		ACTN3|Q08043	3lue-{ CHAIN A }-{ CHAIN K }	A53:TYR	-1.02	0.94	0.98	-0.9	ACTA2|P62736/72	phosphosite	http://mechismo.russelllab.org/contact_hit?id=113995&pos_a1=55&label_a1=Y55Yp
ACTA2|P62736	hsa	Y55Yp	GMGQKDSyVGDEAQS	PhosphoSitePlus,dbPTM		ACTN2|P35609	3lue-{ CHAIN A }-{ CHAIN K }	A53:TYR	-1.02	0.94	0.98	-0.9	ACTA2|P62736/72	phosphosite	http://mechismo.russelllab.org/contact_hit?id=114171&pos_a1=55&label_a1=Y55Yp
ACTA2|P62736	hsa	Y55Yp	GMGQKDSyVGDEAQS	PhosphoSitePlus,dbPTM		ACTN4|O43707	3lue-{ CHAIN A }-{ CHAIN K }	A53:TYR	-1.02	0.93	0.98	-0.9	ACTA2|P62736/72	phosphosite	http://mechismo.russelllab.org/contact_hit?id=114004&pos_a1=55&label_a1=Y55Yp
ACTA2|P62736	hsa	Y55Yp	GMGQKDSyVGDEAQS	PhosphoSitePlus,dbPTM		ACTN1|P12814	3lue-{ CHAIN A }-{ CHAIN K }	A53:TYR	-1.02	0.93	0.98	-0.9	ACTA2|P62736/72	phosphosite	http://mechismo.russelllab.org/contact_hit?id=114195&pos_a1=55&label_a1=Y55Yp
ACTA2|P62736	hsa	Y55Yp	GMGQKDSyVGDEAQS	PhosphoSitePlus,dbPTM		MYH11|P35749	1m8q-{ CHAIN V }-{ CHAIN A }	V53:TYR	1.89	0.47	0.98	0.9	ACTA2|P62736/72	phosphosite	http://mechismo.russelllab.org/contact_hit?id=114036&pos_a1=55&label_a1=Y55Yp
ACTA2|P62736	hsa	Y55Yp	GMGQKDSyVGDEAQS	PhosphoSitePlus,dbPTM		MYH10|P35580	1m8q-{ CHAIN V }-{ CHAIN A }	V53:TYR	1.29	0.46	0.98	0.6	ACTA2|P62736/72	phosphosite	http://mechismo.russelllab.org/contact_hit?id=114193&pos_a1=55&label_a1=Y55Yp
ACTA2|P62736	hsa	Y55Yp	GMGQKDSyVGDEAQS	PhosphoSitePlus,dbPTM		MYH14|Q7Z406	1m8q-{ CHAIN V }-{ CHAIN A }	V53:TYR	1.29	0.46	0.98	0.6	ACTA2|P62736/72	phosphosite	http://mechismo.russelllab.org/contact_hit?id=114084&pos_a1=55&label_a1=Y55Yp
ACTA2|P62736	hsa	Y55Yp	GMGQKDSyVGDEAQS	PhosphoSitePlus,dbPTM		MYH9|P35579	1m8q-{ CHAIN V }-{ CHAIN A }	V53:TYR	1.29	0.46	0.98	0.6	ACTA2|P62736/72	phosphosite	http://mechismo.russelllab.org/contact_hit?id=114199&pos_a1=55&label_a1=Y55Yp
ACTBL2|Q562R1	hsa	Y170Yp	IVPIYEGyALPHAIL	PhosphoSitePlus,dbPTM	20058876	WIPF1|O43516	2a41-{ A 147 _ to A 371 _ }-{ CHAIN C }	A169:TYR	2.47	0.88	0.82	1.8	ACTG1|P63261/175	phosphosite	http://mechismo.russelllab.org/contact_hit?id=114239&pos_a1=170&label_a1=Y170Yp
ACTBL2|Q562R1	hsa	Y170Yp	IVPIYEGyALPHAIL	PhosphoSitePlus,dbPTM	20058876	PHACTR1|Q9C0D0	4b1z-{ CHAIN C }-{ CHAIN M }	C169:TYR	2.46	0.88	0.82	1.8	ACTG1|P63261/175	phosphosite	http://mechismo.russelllab.org/contact_hit?id=114242&pos_a1=170&label_a1=Y170Yp
ACTBL2|Q562R1	hsa	Y170Yp	IVPIYEGyALPHAIL	PhosphoSitePlus,dbPTM	20058876	GSN|P06396	3ffk-{ CHAIN B }-{ CHAIN A }	B169:TYR	-0.12	0.88	0.82	-0.1	ACTG1|P63261/175	phosphosite	http://mechismo.russelllab.org/contact_hit?id=114236&pos_a1=170&label_a1=Y170Yp
ACTBL2|Q562R1	hsa	Y170Yp	IVPIYEGyALPHAIL	PhosphoSitePlus,dbPTM	20058876	GSN|P06396	1h1v-{ CHAIN A }-{ CHAIN G }	A169:TYR	-1.02	0.88	0.82	-0.7	ACTG1|P63261/175	phosphosite	http://mechismo.russelllab.org/contact_hit?id=114237&pos_a1=170&label_a1=Y170Yp
ACTBL2|Q562R1	hsa	Y170Yp	IVPIYEGyALPHAIL	PhosphoSitePlus,dbPTM	20058876	PFN1|P07737	3chw-{ CHAIN A }-{ CHAIN P }	A169:TYR	4.43	0.86	0.82	3.1	ACTG1|P63261/175	phosphosite	http://mechismo.russelllab.org/contact_hit?id=114274&pos_a1=170&label_a1=Y170Yp
ACTBL2|Q562R1	hsa	Y170Yp	IVPIYEGyALPHAIL	PhosphoSitePlus,dbPTM	20058876	GC|P02774	1ma9-{ CHAIN B }-{ CHAIN A }	B169:TYR	2.24	0.85	0.82	1.6	ACTG1|P63261/175	phosphosite	http://mechismo.russelllab.org/contact_hit?id=114388&pos_a1=170&label_a1=Y170Yp
ACTBL2|Q562R1	hsa	Y170Yp	IVPIYEGyALPHAIL	PhosphoSitePlus,dbPTM	20058876	PHACTR1|Q9C0D0	4b1v-{ CHAIN B }-{ CHAIN N }	B169:TYR	1.58	0.85	0.82	1.1	ACTG1|P63261/175	phosphosite	http://mechismo.russelllab.org/contact_hit?id=114243&pos_a1=170&label_a1=Y170Yp
ACTBL2|Q562R1	hsa	Y170Yp	IVPIYEGyALPHAIL	PhosphoSitePlus,dbPTM	20058876	SCIN|Q9Y6U3	3ffk-{ CHAIN B }-{ CHAIN A }	B169:TYR	-0.12	0.63	0.82	-0.1	ACTG1|P63261/175	phosphosite	http://mechismo.russelllab.org/contact_hit?id=114314&pos_a1=170&label_a1=Y170Yp
ACTBL2|Q562R1	hsa	Y170Yp	IVPIYEGyALPHAIL	PhosphoSitePlus,dbPTM	20058876	PFN2|P35080	2btf-{ A 147 _ to A 375 _ }-{ CHAIN P }	A169:TYR	4.43	0.62	0.82	2.3	ACTG1|P63261/175	phosphosite	http://mechismo.russelllab.org/contact_hit?id=114401&pos_a1=170&label_a1=Y170Yp
ACTBL2|Q562R1	hsa	Y170Yp	IVPIYEGyALPHAIL	PhosphoSitePlus,dbPTM	20058876	SCIN|Q9Y6U3	1h1v-{ CHAIN A }-{ CHAIN G }	A169:TYR	-0.11	0.60	0.82	-0.1	ACTG1|P63261/175	phosphosite	http://mechismo.russelllab.org/contact_hit?id=114315&pos_a1=170&label_a1=Y170Yp
ACTBL2|Q562R1	hsa	Y170Yp	IVPIYEGyALPHAIL	PhosphoSitePlus,dbPTM	20058876	CAPG|P40121	1rgi-{ A 147 _ to A 365 _ }-{ CHAIN G }	A169:TYR	1.88	0.51	0.82	0.8	ACTG1|P63261/175	phosphosite	http://mechismo.russelllab.org/contact_hit?id=114419&pos_a1=170&label_a1=Y170Yp
ACTBL2|Q562R1	hsa	Y170Yp	IVPIYEGyALPHAIL	PhosphoSitePlus,dbPTM	20058876	ACTR2|P61160	2oan-3-1-2-{ A 147 _ to A 371 _ }-{ CHAIN A }	A169:TYR	-1.24	0.47	0.82	-0.5	ACTG1|P63261/175	phosphosite	http://mechismo.russelllab.org/contact_hit?id=114278&pos_a1=170&label_a1=Y170Yp
ACTBL2|Q562R1	hsa	Y170Yp	IVPIYEGyALPHAIL	PhosphoSitePlus,dbPTM	20058876	ALB|P02768	1lot-{ B 147 _ to B 373 _ }-{ CHAIN A }	B169:TYR	0.10	0.24	0.82	0.0	ACTG1|P63261/175	phosphosite	http://mechismo.russelllab.org/contact_hit?id=114229&pos_a1=170&label_a1=Y170Yp
POTEKP|Q9BYX7	hsa	Y240Yp	SSSVEKSyELPDGQV	PhosphoSitePlus		WIPF1|O43516	2a41-{ A 147 _ to A 371 _ }-{ CHAIN C }	A240:TYR	-0.89	0.86	1.00	-0.8	ACTG1|P63261/247	phosphosite	http://mechismo.russelllab.org/contact_hit?id=114452&pos_a1=240&label_a1=Y240Yp
POTEKP|Q9BYX7	hsa	S365Sp	SKQEYDEsGPSIVHR	PhosphoSitePlus		PFN1|P07737	3chw-{ CHAIN A }-{ CHAIN P }	A365:SER	-2.48	0.86	1.00	-2.1	ACTG1|P63261/372	phosphosite	http://mechismo.russelllab.org/contact_hit?id=114485&pos_a1=365&label_a1=S365Sp
POTEKP|Q9BYX7	hsa	S365Sp	SKQEYDEsGPSIVHR	PhosphoSitePlus		PFN2|P35080	2btf-{ A 147 _ to A 375 _ }-{ CHAIN P }	A365:SER	2.83	0.62	1.00	1.8	ACTG1|P63261/372	phosphosite	http://mechismo.russelllab.org/contact_hit?id=114606&pos_a1=365&label_a1=S365Sp
POTEKP|Q9BYX7	hsa	S239Sp	SSSSVEKsYELPDGQ	PhosphoSitePlus,dbPTM		PHACTR1|Q9C0D0	4b1z-{ CHAIN C }-{ CHAIN M }	C239:SER	0.08	0.88	1.00	0.1	ACTG1|P63261/246	phosphosite	http://mechismo.russelllab.org/contact_hit?id=114454&pos_a1=239&label_a1=S239Sp
POTEKP|Q9BYX7	hsa	S368Sp	EYDESGPsIVHRKCF	PhosphoSitePlus		ACTA1|P68133	3b63-{ CHAIN L }-{ CHAIN K }	L363:SER	2.63	0.92	1.00	2.4	ACTG1|P63261/375	phosphosite	http://mechismo.russelllab.org/contact_hit?id=114535&pos_a1=368&label_a1=S368Sp
POTEKP|Q9BYX7	hsa	S368Sp	EYDESGPsIVHRKCF	PhosphoSitePlus		ACTA2|P62736	3b63-{ CHAIN L }-{ CHAIN K }	L363:SER	2.63	0.92	1.00	2.4	ACTG1|P63261/375	phosphosite	http://mechismo.russelllab.org/contact_hit?id=114440&pos_a1=368&label_a1=S368Sp
POTEKP|Q9BYX7	hsa	S368Sp	EYDESGPsIVHRKCF	PhosphoSitePlus		ACTG2|P63267	3b63-{ CHAIN L }-{ CHAIN K }	L363:SER	2.63	0.92	1.00	2.4	ACTG1|P63261/375	phosphosite	http://mechismo.russelllab.org/contact_hit?id=114558&pos_a1=368&label_a1=S368Sp
POTEKP|Q9BYX7	hsa	S368Sp	EYDESGPsIVHRKCF	PhosphoSitePlus		ACTC1|P68032	3b63-{ CHAIN L }-{ CHAIN K }	L363:SER	2.63	0.92	1.00	2.4	ACTG1|P63261/375	phosphosite	http://mechismo.russelllab.org/contact_hit?id=114621&pos_a1=368&label_a1=S368Sp
POTEKP|Q9BYX7	hsa	S368Sp	EYDESGPsIVHRKCF	PhosphoSitePlus		ACTR2|P61160	3b63-{ CHAIN L }-{ CHAIN K }	L363:SER	-2.40	0.47	1.00	-1.1	ACTG1|P63261/375	phosphosite	http://mechismo.russelllab.org/contact_hit?id=114489&pos_a1=368&label_a1=S368Sp
POTEKP|Q9BYX7	hsa	Y91Yp	KIWHHTFyNELRVAP	PhosphoSitePlus		ACTN3|Q08043	3lue-{ CHAIN A }-{ CHAIN K }	A91:TYR	-0.89	0.91	1.00	-0.8	ACTG1|P63261/97	phosphosite	http://mechismo.russelllab.org/contact_hit?id=114422&pos_a1=91&label_a1=Y91Yp
POTEKP|Q9BYX7	hsa	Y91Yp	KIWHHTFyNELRVAP	PhosphoSitePlus		ACTN2|P35609	3lue-{ CHAIN A }-{ CHAIN K }	A91:TYR	-0.89	0.91	1.00	-0.8	ACTG1|P63261/97	phosphosite	http://mechismo.russelllab.org/contact_hit?id=114588&pos_a1=91&label_a1=Y91Yp
POTEKP|Q9BYX7	hsa	Y91Yp	KIWHHTFyNELRVAP	PhosphoSitePlus		ACTN4|O43707	3lue-{ CHAIN A }-{ CHAIN K }	A91:TYR	-0.89	0.91	1.00	-0.8	ACTG1|P63261/97	phosphosite	http://mechismo.russelllab.org/contact_hit?id=114432&pos_a1=91&label_a1=Y91Yp
POTEKP|Q9BYX7	hsa	Y91Yp	KIWHHTFyNELRVAP	PhosphoSitePlus		ACTN1|P12814	3lue-{ CHAIN A }-{ CHAIN K }	A91:TYR	-0.89	0.91	1.00	-0.8	ACTG1|P63261/97	phosphosite	http://mechismo.russelllab.org/contact_hit?id=114612&pos_a1=91&label_a1=Y91Yp
POTEKP|Q9BYX7	hsa	Y91Yp	KIWHHTFyNELRVAP	PhosphoSitePlus		DMD|P11532	3lue-{ CHAIN A }-{ CHAIN K }	A91:TYR	-0.89	0.48	1.00	-0.4	ACTG1|P63261/97	phosphosite	http://mechismo.russelllab.org/contact_hit?id=114466&pos_a1=91&label_a1=Y91Yp
POTEKP|Q9BYX7	hsa	Y91Yp	KIWHHTFyNELRVAP	PhosphoSitePlus		SYNE1|Q8NF91	3lue-{ CHAIN A }-{ CHAIN K }	A91:TYR	-0.89	0.45	1.00	-0.4	ACTG1|P63261/97	phosphosite	http://mechismo.russelllab.org/contact_hit?id=114592&pos_a1=91&label_a1=Y91Yp
POTEKP|Q9BYX7	hsa	Y91Yp	KIWHHTFyNELRVAP	PhosphoSitePlus		SYNE2|Q8WXH0	3lue-{ CHAIN A }-{ CHAIN K }	A91:TYR	-0.89	0.43	1.00	-0.4	ACTG1|P63261/97	phosphosite	http://mechismo.russelllab.org/contact_hit?id=114472&pos_a1=91&label_a1=Y91Yp
POTEKP|Q9BYX7	hsa	Y362Yp	MWISKQEyDESGPSI	PhosphoSitePlus		ACTR3|P61158	2p9p-{ A 161 _ to A 412 _ }-{ A 3 _ to A 155 _ }	A400:TYR	0.05	0.31	1.00	0.0	ACTG1|P63261/369	phosphosite	http://mechismo.russelllab.org/contact_hit?id=114623&pos_a1=362&label_a1=Y362Yp
POTEKP|Q9BYX7	hsa	Y362Yp	MWISKQEyDESGPSI	PhosphoSitePlus		ACTR3B|Q9P1U1	2p9p-{ A 161 _ to A 412 _ }-{ A 3 _ to A 155 _ }	A400:TYR	0.05	0.31	1.00	0.0	ACTG1|P63261/369	phosphosite	http://mechismo.russelllab.org/contact_hit?id=114545&pos_a1=362&label_a1=Y362Yp
ACTB|P60709	hsa	S365Sp	SKQEYDEsGPSIVHR	PhosphoSitePlus,dbPTM		PFN1|P07737	3chw-{ CHAIN A }-{ CHAIN P }	A365:SER	-2.48	0.92	0.65	-1.5	ACTB|P60709/379	phosphosite	http://mechismo.russelllab.org/contact_hit?id=114688&pos_a1=365&label_a1=S365Sp
ACTB|P60709	hsa	S365Sp	SKQEYDEsGPSIVHR	PhosphoSitePlus,dbPTM		PFN2|P35080	2btf-{ A 147 _ to A 375 _ }-{ CHAIN P }	A365:SER	2.83	0.62	0.65	1.1	ACTB|P60709/379	phosphosite	http://mechismo.russelllab.org/contact_hit?id=114814&pos_a1=365&label_a1=S365Sp
ACTB|P60709	hsa	Y53Yp	GMGQKDSyVGDEAQS	PhosphoELM,PhosphoSitePlus,dbPTM	18083107	ACTN3|Q08043	3lue-{ CHAIN A }-{ CHAIN K }	A53:TYR	-1.02	1.00	0.98	-1.0	ACTB|P60709/61	phosphosite	http://mechismo.russelllab.org/contact_hit?id=114626&pos_a1=53&label_a1=Y53Yp
ACTB|P60709	hsa	Y53Yp	GMGQKDSyVGDEAQS	PhosphoELM,PhosphoSitePlus,dbPTM	18083107	ACTN2|P35609	3lue-{ CHAIN A }-{ CHAIN K }	A53:TYR	-1.02	0.96	0.98	-1.0	ACTB|P60709/61	phosphosite	http://mechismo.russelllab.org/contact_hit?id=114796&pos_a1=53&label_a1=Y53Yp
ACTB|P60709	hsa	Y53Yp	GMGQKDSyVGDEAQS	PhosphoELM,PhosphoSitePlus,dbPTM	18083107	GSN|P06396	3ffk-{ CHAIN B }-{ CHAIN A }	B53:TYR	1.29	0.93	0.98	1.2	ACTB|P60709/61	phosphosite	http://mechismo.russelllab.org/contact_hit?id=114650&pos_a1=53&label_a1=Y53Yp
ACTB|P60709	hsa	Y53Yp	GMGQKDSyVGDEAQS	PhosphoELM,PhosphoSitePlus,dbPTM	18083107	ACTN4|O43707	3lue-{ CHAIN A }-{ CHAIN K }	A53:TYR	-1.02	0.93	0.98	-0.9	ACTB|P60709/61	phosphosite	http://mechismo.russelllab.org/contact_hit?id=114634&pos_a1=53&label_a1=Y53Yp
ACTB|P60709	hsa	Y53Yp	GMGQKDSyVGDEAQS	PhosphoELM,PhosphoSitePlus,dbPTM	18083107	ACTN1|P12814	3lue-{ CHAIN A }-{ CHAIN K }	A53:TYR	-1.02	0.93	0.98	-0.9	ACTB|P60709/61	phosphosite	http://mechismo.russelllab.org/contact_hit?id=114820&pos_a1=53&label_a1=Y53Yp
ACTB|P60709	hsa	Y53Yp	GMGQKDSyVGDEAQS	PhosphoELM,PhosphoSitePlus,dbPTM	18083107	SPTBN2|O15020	3lue-{ CHAIN A }-{ CHAIN K }	A53:TYR	1.65	0.51	0.98	0.8	ACTB|P60709/61	phosphosite	http://mechismo.russelllab.org/contact_hit?id=114758&pos_a1=53&label_a1=Y53Yp
ACTB|P60709	hsa	Y53Yp	GMGQKDSyVGDEAQS	PhosphoELM,PhosphoSitePlus,dbPTM	18083107	MYH11|P35749	1m8q-{ CHAIN V }-{ CHAIN A }	V53:TYR	1.89	0.47	0.98	0.9	ACTB|P60709/61	phosphosite	http://mechismo.russelllab.org/contact_hit?id=114666&pos_a1=53&label_a1=Y53Yp
ACTB|P60709	hsa	Y53Yp	GMGQKDSyVGDEAQS	PhosphoELM,PhosphoSitePlus,dbPTM	18083107	MYH10|P35580	1m8q-{ CHAIN V }-{ CHAIN A }	V53:TYR	1.29	0.46	0.98	0.6	ACTB|P60709/61	phosphosite	http://mechismo.russelllab.org/contact_hit?id=114818&pos_a1=53&label_a1=Y53Yp
ACTB|P60709	hsa	Y53Yp	GMGQKDSyVGDEAQS	PhosphoELM,PhosphoSitePlus,dbPTM	18083107	MYH14|Q7Z406	1m8q-{ CHAIN V }-{ CHAIN A }	V53:TYR	1.29	0.46	0.98	0.6	ACTB|P60709/61	phosphosite	http://mechismo.russelllab.org/contact_hit?id=114713&pos_a1=53&label_a1=Y53Yp
ACTB|P60709	hsa	Y53Yp	GMGQKDSyVGDEAQS	PhosphoELM,PhosphoSitePlus,dbPTM	18083107	MYH9|P35579	1m8q-{ CHAIN V }-{ CHAIN A }	V53:TYR	1.29	0.46	0.98	0.6	ACTB|P60709/61	phosphosite	http://mechismo.russelllab.org/contact_hit?id=114824&pos_a1=53&label_a1=Y53Yp
ACTB|P60709	hsa	Y198Yp	KILTERGySFTTTAE	PhosphoELM,PhosphoSitePlus,dbPTM	18083107	ACTR3|P61158	2p9k-{ CHAIN B }-{ CHAIN A }	B202:TYR	0.30	0.41	0.99	0.1	ACTB|P60709/208	phosphosite	http://mechismo.russelllab.org/contact_hit?id=2991302&pos_a1=198&label_a1=Y198Yp
ACTB|P60709	hsa	Y198Yp	KILTERGySFTTTAE	PhosphoELM,PhosphoSitePlus,dbPTM	18083107	ACTR3|P61158	2p9k-{ CHAIN B }-{ A 161 _ to A 412 _ }	B202:TYR	2.47	0.41	0.99	1.0	ACTB|P60709/208	phosphosite	http://mechismo.russelllab.org/contact_hit?id=114830&pos_a1=198&label_a1=Y198Yp
ACTB|P60709	hsa	Y198Yp	KILTERGySFTTTAE	PhosphoELM,PhosphoSitePlus,dbPTM	18083107	ACTR3B|Q9P1U1	2p9k-{ CHAIN B }-{ CHAIN A }	B202:TYR	0.30	0.41	0.99	0.1	ACTB|P60709/208	phosphosite	http://mechismo.russelllab.org/contact_hit?id=2991296&pos_a1=198&label_a1=Y198Yp
ACTB|P60709	hsa	Y198Yp	KILTERGySFTTTAE	PhosphoELM,PhosphoSitePlus,dbPTM	18083107	ACTR3B|Q9P1U1	2p9k-{ CHAIN B }-{ A 161 _ to A 412 _ }	B202:TYR	2.47	0.41	0.99	1.0	ACTB|P60709/208	phosphosite	http://mechismo.russelllab.org/contact_hit?id=114750&pos_a1=198&label_a1=Y198Yp
ACTB|P60709	hsa	S239Sp	SSSSLEKsYELPDGQ	PhosphoSitePlus,dbPTM		PHACTR1|Q9C0D0	4b1z-{ CHAIN C }-{ CHAIN M }	C239:SER	0.08	0.95	0.98	0.1	ACTB|P60709/250	phosphosite	http://mechismo.russelllab.org/contact_hit?id=114656&pos_a1=239&label_a1=S239Sp
ACTB|P60709	hsa	Y91Yp	KIWHHTFyNELRVAP	PhosphoELM,PhosphoSitePlus,dbPTM	18083107	ACTN3|Q08043	3lue-{ CHAIN A }-{ CHAIN K }	A91:TYR	-0.89	1.00	0.99	-0.9	ACTB|P60709/99	phosphosite	http://mechismo.russelllab.org/contact_hit?id=114626&pos_a1=91&label_a1=Y91Yp
ACTB|P60709	hsa	Y91Yp	KIWHHTFyNELRVAP	PhosphoELM,PhosphoSitePlus,dbPTM	18083107	ACTN2|P35609	3lue-{ CHAIN A }-{ CHAIN K }	A91:TYR	-0.89	0.96	0.99	-0.8	ACTB|P60709/99	phosphosite	http://mechismo.russelllab.org/contact_hit?id=114796&pos_a1=91&label_a1=Y91Yp
ACTB|P60709	hsa	Y91Yp	KIWHHTFyNELRVAP	PhosphoELM,PhosphoSitePlus,dbPTM	18083107	ACTN4|O43707	3lue-{ CHAIN A }-{ CHAIN K }	A91:TYR	-0.89	0.93	0.99	-0.8	ACTB|P60709/99	phosphosite	http://mechismo.russelllab.org/contact_hit?id=114634&pos_a1=91&label_a1=Y91Yp
ACTB|P60709	hsa	Y91Yp	KIWHHTFyNELRVAP	PhosphoELM,PhosphoSitePlus,dbPTM	18083107	ACTN1|P12814	3lue-{ CHAIN A }-{ CHAIN K }	A91:TYR	-0.89	0.93	0.99	-0.8	ACTB|P60709/99	phosphosite	http://mechismo.russelllab.org/contact_hit?id=114820&pos_a1=91&label_a1=Y91Yp
ACTB|P60709	hsa	Y91Yp	KIWHHTFyNELRVAP	PhosphoELM,PhosphoSitePlus,dbPTM	18083107	SPTBN2|O15020	3lue-{ CHAIN A }-{ CHAIN K }	A91:TYR	-0.89	0.51	0.99	-0.5	ACTB|P60709/99	phosphosite	http://mechismo.russelllab.org/contact_hit?id=114758&pos_a1=91&label_a1=Y91Yp
ACTB|P60709	hsa	Y166Yp	VTHTVPIyEGYALPH	PhosphoSitePlus,dbPTM		PHACTR1|Q9C0D0	4b1z-{ CHAIN C }-{ CHAIN M }	C166:TYR	3.24	0.95	1.00	3.1	ACTB|P60709/175	phosphosite	http://mechismo.russelllab.org/contact_hit?id=114656&pos_a1=166&label_a1=Y166Yp
ACTB|P60709	hsa	Y166Yp	VTHTVPIyEGYALPH	PhosphoSitePlus,dbPTM		TWF1|Q12792	3daw-{ CHAIN A }-{ CHAIN B }	A166:TYR	1.67	0.93	1.00	1.5	ACTB|P60709/175	phosphosite	http://mechismo.russelllab.org/contact_hit?id=114640&pos_a1=166&label_a1=Y166Yp
ACTB|P60709	hsa	Y166Yp	VTHTVPIyEGYALPH	PhosphoSitePlus,dbPTM		PFN1|P07737	3chw-{ CHAIN A }-{ CHAIN P }	A166:TYR	1.89	0.92	1.00	1.7	ACTB|P60709/175	phosphosite	http://mechismo.russelllab.org/contact_hit?id=114688&pos_a1=166&label_a1=Y166Yp
ACTB|P60709	hsa	Y166Yp	VTHTVPIyEGYALPH	PhosphoSitePlus,dbPTM		GC|P02774	1ma9-{ CHAIN B }-{ CHAIN A }	B166:TYR	1.89	0.92	1.00	1.7	ACTB|P60709/175	phosphosite	http://mechismo.russelllab.org/contact_hit?id=114801&pos_a1=166&label_a1=Y166Yp
ACTB|P60709	hsa	Y166Yp	VTHTVPIyEGYALPH	PhosphoSitePlus,dbPTM		PHACTR1|Q9C0D0	4b1v-{ CHAIN B }-{ CHAIN N }	B166:TYR	1.29	0.91	1.00	1.2	ACTB|P60709/175	phosphosite	http://mechismo.russelllab.org/contact_hit?id=114657&pos_a1=166&label_a1=Y166Yp
ACTB|P60709	hsa	Y166Yp	VTHTVPIyEGYALPH	PhosphoSitePlus,dbPTM		PFN2|P35080	2btf-{ A 147 _ to A 375 _ }-{ CHAIN P }	A166:TYR	5.01	0.62	1.00	3.1	ACTB|P60709/175	phosphosite	http://mechismo.russelllab.org/contact_hit?id=114814&pos_a1=166&label_a1=Y166Yp
ACTB|P60709	hsa	Y166Yp	VTHTVPIyEGYALPH	PhosphoSitePlus,dbPTM		ACTR10|Q9NZ32	2oan-2-1-2-{ CHAIN C }-{ CHAIN C }	C166:TYR	-0.89	0.27	1.00	-0.2	ACTB|P60709/175	phosphosite	http://mechismo.russelllab.org/contact_hit?id=2991298&pos_a1=166&label_a1=Y166Yp
ACTB|P60709	hsa	Y166Yp	VTHTVPIyEGYALPH	PhosphoSitePlus,dbPTM		ACTR10|Q9NZ32	2oan-2-1-2-{ C 147 _ to C 371 _ }-{ CHAIN C }	C166:TYR	-0.89	0.27	1.00	-0.2	ACTB|P60709/175	phosphosite	http://mechismo.russelllab.org/contact_hit?id=114791&pos_a1=166&label_a1=Y166Yp
ACTB|P60709	hsa	T318Tp	DRMQKEItALAPSTM	PhosphoELM,PhosphoSitePlus,dbPTM	18088087,19664995	GSN|P06396	1h1v-{ CHAIN A }-{ CHAIN G }	A318:THR	-1.02	0.94	0.88	-0.8	ACTB|P60709/329	phosphosite	http://mechismo.russelllab.org/contact_hit?id=114651&pos_a1=318&label_a1=T318Tp
ACTB|P60709	hsa	T318Tp	DRMQKEItALAPSTM	PhosphoELM,PhosphoSitePlus,dbPTM	18088087,19664995	SVIL|O95425	1h1v-{ A 147 _ to A 375 _ }-{ CHAIN G }	A318:THR	-1.02	0.24	0.88	-0.2	ACTB|P60709/329	phosphosite	http://mechismo.russelllab.org/contact_hit?id=114742&pos_a1=318&label_a1=T318Tp
ACTB|P60709	hsa	Y240Yp	SSSLEKSyELPDGQV	PhosphoSitePlus,dbPTM		WIPF1|O43516	2a41-{ A 147 _ to A 371 _ }-{ CHAIN C }	A240:TYR	-0.89	0.94	1.00	-0.8	ACTB|P60709/251	phosphosite	http://mechismo.russelllab.org/contact_hit?id=114654&pos_a1=240&label_a1=Y240Yp
ACTB|P60709	hsa	Y240Yp	SSSLEKSyELPDGQV	PhosphoSitePlus,dbPTM		WIPF1|O43516	2a41-{ CHAIN A }-{ CHAIN C }	A240:TYR	-0.89	0.94	1.00	-0.8	ACTB|P60709/251	phosphosite	http://mechismo.russelllab.org/contact_hit?id=2991287&pos_a1=240&label_a1=Y240Yp
ACTB|P60709	hsa	T203Tp	RGYSFTTtAEREIVR	PhosphoSitePlus,dbPTM		ACTB|P60709	3b63-{ CHAIN L }-{ CHAIN M }	L198:THR	-2.44	1.00	0.98	-2.4	ACTB|P60709/213	phosphosite	http://mechismo.russelllab.org/contact_hit?id=3545964&pos_a1=203&label_a1=T203Tp
ACTB|P60709	hsa	T203Tp	RGYSFTTtAEREIVR	PhosphoSitePlus,dbPTM		ACTB|P60709	3b63-{ CHAIN L }-{ CHAIN M }	L198:THR	-2.44	1.00	0.98	-2.4	ACTB|P60709/213	phosphosite	http://mechismo.russelllab.org/contact_hit?id=2991292&pos_a1=203&label_a1=T203Tp
ACTB|P60709	hsa	T203Tp	RGYSFTTtAEREIVR	PhosphoSitePlus,dbPTM		ACTB|P60709	3byh-1-2-1-{ CHAIN A }-{ CHAIN A }	A203:THR	-1.94	1.00	0.98	-1.9	ACTB|P60709/213	phosphosite	http://mechismo.russelllab.org/contact_hit?id=3510325&pos_a1=203&label_a1=T203Tp
ACTB|P60709	hsa	T203Tp	RGYSFTTtAEREIVR	PhosphoSitePlus,dbPTM		ACTG1|P63261	3b63-{ CHAIN L }-{ CHAIN M }	L198:THR	-2.44	1.00	0.98	-2.4	ACTB|P60709/213	phosphosite	http://mechismo.russelllab.org/contact_hit?id=114827&pos_a1=203&label_a1=T203Tp
ACTB|P60709	hsa	T203Tp	RGYSFTTtAEREIVR	PhosphoSitePlus,dbPTM		ACTBL2|Q562R1	3b63-{ CHAIN L }-{ CHAIN M }	L198:THR	-0.70	0.92	0.98	-0.6	ACTB|P60709/213	phosphosite	http://mechismo.russelllab.org/contact_hit?id=114805&pos_a1=203&label_a1=T203Tp
ACTB|P60709	hsa	T203Tp	RGYSFTTtAEREIVR	PhosphoSitePlus,dbPTM		POTEE|Q6S8J3	3b63-{ CHAIN L }-{ CHAIN M }	L198:THR	-2.44	0.92	0.98	-2.2	ACTB|P60709/213	phosphosite	http://mechismo.russelllab.org/contact_hit?id=114786&pos_a1=203&label_a1=T203Tp
ACTB|P60709	hsa	T203Tp	RGYSFTTtAEREIVR	PhosphoSitePlus,dbPTM		POTEF|A5A3E0	3b63-{ CHAIN L }-{ CHAIN M }	L198:THR	-2.44	0.92	0.98	-2.2	ACTB|P60709/213	phosphosite	http://mechismo.russelllab.org/contact_hit?id=114748&pos_a1=203&label_a1=T203Tp
ACTB|P60709	hsa	T203Tp	RGYSFTTtAEREIVR	PhosphoSitePlus,dbPTM		POTEKP|Q9BYX7	3b63-{ CHAIN L }-{ CHAIN M }	L198:THR	-2.44	0.92	0.98	-2.2	ACTB|P60709/213	phosphosite	http://mechismo.russelllab.org/contact_hit?id=114816&pos_a1=203&label_a1=T203Tp
ACTB|P60709	hsa	T203Tp	RGYSFTTtAEREIVR	PhosphoSitePlus,dbPTM		POTEI|P0CG38	3b63-{ CHAIN L }-{ CHAIN M }	L198:THR	-2.44	0.91	0.98	-2.2	ACTB|P60709/213	phosphosite	http://mechismo.russelllab.org/contact_hit?id=114754&pos_a1=203&label_a1=T203Tp
ACTB|P60709	hsa	T203Tp	RGYSFTTtAEREIVR	PhosphoSitePlus,dbPTM		POTEJ|P0CG39	3b63-{ CHAIN L }-{ CHAIN M }	L198:THR	-2.44	0.91	0.98	-2.2	ACTB|P60709/213	phosphosite	http://mechismo.russelllab.org/contact_hit?id=114717&pos_a1=203&label_a1=T203Tp
ACTB|P60709	hsa	T203Tp	RGYSFTTtAEREIVR	PhosphoSitePlus,dbPTM		DNASE1|P24855	2a40-{ CHAIN A }-{ CHAIN B }	A203:THR	1.39	0.78	0.98	1.1	ACTB|P60709/213	phosphosite	http://mechismo.russelllab.org/contact_hit?id=114710&pos_a1=203&label_a1=T203Tp
ACTB|P60709	hsa	T203Tp	RGYSFTTtAEREIVR	PhosphoSitePlus,dbPTM		ACTR1B|P42025	3b5u-{ CHAIN A }-{ CHAIN B }	A203:THR	-0.41	0.54	0.98	-0.2	ACTB|P60709/213	phosphosite	http://mechismo.russelllab.org/contact_hit?id=2991288&pos_a1=203&label_a1=T203Tp
ACTB|P60709	hsa	T203Tp	RGYSFTTtAEREIVR	PhosphoSitePlus,dbPTM		ACTR1A|P61163	3b5u-{ CHAIN A }-{ CHAIN B }	A203:THR	-1.94	0.53	0.98	-1.0	ACTB|P60709/213	phosphosite	http://mechismo.russelllab.org/contact_hit?id=2991297&pos_a1=203&label_a1=T203Tp
ACTB|P60709	hsa	T203Tp	RGYSFTTtAEREIVR	PhosphoSitePlus,dbPTM		ACTR3|P61158	2p9k-{ CHAIN B }-{ CHAIN A }	B207:SER	-1.42	0.41	0.98	-0.6	ACTB|P60709/213	phosphosite	http://mechismo.russelllab.org/contact_hit?id=2991302&pos_a1=203&label_a1=T203Tp
ACTB|P60709	hsa	T203Tp	RGYSFTTtAEREIVR	PhosphoSitePlus,dbPTM		ACTR3|P61158	2p9k-{ CHAIN B }-{ A 161 _ to A 412 _ }	B207:SER	-1.42	0.41	0.98	-0.6	ACTB|P60709/213	phosphosite	http://mechismo.russelllab.org/contact_hit?id=114830&pos_a1=203&label_a1=T203Tp
ACTB|P60709	hsa	T203Tp	RGYSFTTtAEREIVR	PhosphoSitePlus,dbPTM		ACTR3B|Q9P1U1	2p9k-{ CHAIN B }-{ CHAIN A }	B207:SER	-1.42	0.41	0.98	-0.6	ACTB|P60709/213	phosphosite	http://mechismo.russelllab.org/contact_hit?id=2991296&pos_a1=203&label_a1=T203Tp
ACTB|P60709	hsa	T203Tp	RGYSFTTtAEREIVR	PhosphoSitePlus,dbPTM		ACTR3B|Q9P1U1	2p9k-{ CHAIN B }-{ A 161 _ to A 412 _ }	B207:SER	-1.42	0.41	0.98	-0.6	ACTB|P60709/213	phosphosite	http://mechismo.russelllab.org/contact_hit?id=114750&pos_a1=203&label_a1=T203Tp
ACTB|P60709	hsa	S368Sp	EYDESGPsIVHRKCF	PhosphoSitePlus		ACTA1|P68133	3b63-{ CHAIN L }-{ CHAIN K }	L363:SER	2.63	1.00	0.82	2.2	ACTB|P60709/382	phosphosite	http://mechismo.russelllab.org/contact_hit?id=114739&pos_a1=368&label_a1=S368Sp
ACTB|P60709	hsa	S368Sp	EYDESGPsIVHRKCF	PhosphoSitePlus		ACTC1|P68032	3b63-{ CHAIN L }-{ CHAIN K }	L363:SER	2.63	0.99	0.82	2.2	ACTB|P60709/382	phosphosite	http://mechismo.russelllab.org/contact_hit?id=114829&pos_a1=368&label_a1=S368Sp
ACTB|P60709	hsa	S368Sp	EYDESGPsIVHRKCF	PhosphoSitePlus		ACTA2|P62736	3b63-{ CHAIN L }-{ CHAIN K }	L363:SER	2.63	0.99	0.82	2.1	ACTB|P60709/382	phosphosite	http://mechismo.russelllab.org/contact_hit?id=114642&pos_a1=368&label_a1=S368Sp
ACTB|P60709	hsa	S368Sp	EYDESGPsIVHRKCF	PhosphoSitePlus		ACTG2|P63267	3b63-{ CHAIN L }-{ CHAIN K }	L363:SER	2.63	0.99	0.82	2.1	ACTB|P60709/382	phosphosite	http://mechismo.russelllab.org/contact_hit?id=114764&pos_a1=368&label_a1=S368Sp
ACTB|P60709	hsa	S368Sp	EYDESGPsIVHRKCF	PhosphoSitePlus		ACTR2|P61160	3b63-{ CHAIN L }-{ CHAIN K }	L363:SER	-2.40	0.47	0.82	-0.9	ACTB|P60709/382	phosphosite	http://mechismo.russelllab.org/contact_hit?id=114692&pos_a1=368&label_a1=S368Sp
ACTB|P60709	hsa	S199Sp	ILTERGYsFTTTAER	PhosphoSitePlus,dbPTM		ACTB|P60709	3b63-{ CHAIN L }-{ CHAIN M }	L194:SER	0.37	1.00	0.84	0.3	ACTB|P60709/209	phosphosite	http://mechismo.russelllab.org/contact_hit?id=3545964&pos_a1=199&label_a1=S199Sp
ACTB|P60709	hsa	S199Sp	ILTERGYsFTTTAER	PhosphoSitePlus,dbPTM		ACTB|P60709	3b63-{ CHAIN L }-{ CHAIN M }	L194:SER	0.37	1.00	0.84	0.3	ACTB|P60709/209	phosphosite	http://mechismo.russelllab.org/contact_hit?id=2991292&pos_a1=199&label_a1=S199Sp
ACTB|P60709	hsa	S199Sp	ILTERGYsFTTTAER	PhosphoSitePlus,dbPTM		ACTG1|P63261	3b63-{ CHAIN L }-{ CHAIN M }	L194:SER	0.37	1.00	0.84	0.3	ACTB|P60709/209	phosphosite	http://mechismo.russelllab.org/contact_hit?id=114827&pos_a1=199&label_a1=S199Sp
ACTB|P60709	hsa	S199Sp	ILTERGYsFTTTAER	PhosphoSitePlus,dbPTM		ACTBL2|Q562R1	3b63-{ CHAIN L }-{ CHAIN M }	L194:SER	-0.45	0.92	0.84	-0.3	ACTB|P60709/209	phosphosite	http://mechismo.russelllab.org/contact_hit?id=114805&pos_a1=199&label_a1=S199Sp
ACTB|P60709	hsa	S199Sp	ILTERGYsFTTTAER	PhosphoSitePlus,dbPTM		POTEE|Q6S8J3	3b63-{ CHAIN L }-{ CHAIN M }	L194:SER	0.37	0.92	0.84	0.3	ACTB|P60709/209	phosphosite	http://mechismo.russelllab.org/contact_hit?id=114786&pos_a1=199&label_a1=S199Sp
ACTB|P60709	hsa	S199Sp	ILTERGYsFTTTAER	PhosphoSitePlus,dbPTM		POTEF|A5A3E0	3b63-{ CHAIN L }-{ CHAIN M }	L194:SER	0.37	0.92	0.84	0.3	ACTB|P60709/209	phosphosite	http://mechismo.russelllab.org/contact_hit?id=114748&pos_a1=199&label_a1=S199Sp
ACTB|P60709	hsa	S199Sp	ILTERGYsFTTTAER	PhosphoSitePlus,dbPTM		POTEKP|Q9BYX7	3b63-{ CHAIN L }-{ CHAIN M }	L194:SER	0.37	0.92	0.84	0.3	ACTB|P60709/209	phosphosite	http://mechismo.russelllab.org/contact_hit?id=114816&pos_a1=199&label_a1=S199Sp
ACTB|P60709	hsa	S199Sp	ILTERGYsFTTTAER	PhosphoSitePlus,dbPTM		POTEI|P0CG38	3b63-{ CHAIN L }-{ CHAIN M }	L194:SER	0.37	0.91	0.84	0.3	ACTB|P60709/209	phosphosite	http://mechismo.russelllab.org/contact_hit?id=114754&pos_a1=199&label_a1=S199Sp
ACTB|P60709	hsa	S199Sp	ILTERGYsFTTTAER	PhosphoSitePlus,dbPTM		POTEJ|P0CG39	3b63-{ CHAIN L }-{ CHAIN M }	L194:SER	0.37	0.91	0.84	0.3	ACTB|P60709/209	phosphosite	http://mechismo.russelllab.org/contact_hit?id=114717&pos_a1=199&label_a1=S199Sp
ACTB|P60709	hsa	S199Sp	ILTERGYsFTTTAER	PhosphoSitePlus,dbPTM		ACTR3|P61158	2p9k-{ CHAIN B }-{ CHAIN A }	B203:ALA	-1.44	0.41	0.84	-0.5	ACTB|P60709/209	phosphosite	http://mechismo.russelllab.org/contact_hit?id=2991302&pos_a1=199&label_a1=S199Sp
ACTB|P60709	hsa	S199Sp	ILTERGYsFTTTAER	PhosphoSitePlus,dbPTM		ACTR3|P61158	2p9k-{ CHAIN B }-{ A 161 _ to A 412 _ }	B203:ALA	0.15	0.41	0.84	0.1	ACTB|P60709/209	phosphosite	http://mechismo.russelllab.org/contact_hit?id=114830&pos_a1=199&label_a1=S199Sp
ACTB|P60709	hsa	S199Sp	ILTERGYsFTTTAER	PhosphoSitePlus,dbPTM		ACTR3B|Q9P1U1	2p9k-{ CHAIN B }-{ CHAIN A }	B203:ALA	-1.44	0.41	0.84	-0.5	ACTB|P60709/209	phosphosite	http://mechismo.russelllab.org/contact_hit?id=2991296&pos_a1=199&label_a1=S199Sp
ACTB|P60709	hsa	S199Sp	ILTERGYsFTTTAER	PhosphoSitePlus,dbPTM		ACTR3B|Q9P1U1	2p9k-{ CHAIN B }-{ A 161 _ to A 412 _ }	B203:ALA	0.15	0.41	0.84	0.1	ACTB|P60709/209	phosphosite	http://mechismo.russelllab.org/contact_hit?id=114750&pos_a1=199&label_a1=S199Sp
ACTB|P60709	hsa	T202Tp	ERGYSFTtTAEREIV	PhosphoSitePlus		ACTB|P60709	3b63-{ CHAIN L }-{ CHAIN M }	L197:THR	0.13	1.00	1.00	0.1	ACTB|P60709/212	phosphosite	http://mechismo.russelllab.org/contact_hit?id=3545964&pos_a1=202&label_a1=T202Tp
ACTB|P60709	hsa	T202Tp	ERGYSFTtTAEREIV	PhosphoSitePlus		ACTB|P60709	3b63-{ CHAIN L }-{ CHAIN M }	L197:THR	0.13	1.00	1.00	0.1	ACTB|P60709/212	phosphosite	http://mechismo.russelllab.org/contact_hit?id=2991292&pos_a1=202&label_a1=T202Tp
ACTB|P60709	hsa	T202Tp	ERGYSFTtTAEREIV	PhosphoSitePlus		ACTG1|P63261	3b63-{ CHAIN L }-{ CHAIN M }	L197:THR	0.13	1.00	1.00	0.1	ACTB|P60709/212	phosphosite	http://mechismo.russelllab.org/contact_hit?id=114827&pos_a1=202&label_a1=T202Tp
ACTB|P60709	hsa	T202Tp	ERGYSFTtTAEREIV	PhosphoSitePlus		ACTBL2|Q562R1	3b63-{ CHAIN L }-{ CHAIN M }	L197:THR	0.13	0.92	1.00	0.1	ACTB|P60709/212	phosphosite	http://mechismo.russelllab.org/contact_hit?id=114805&pos_a1=202&label_a1=T202Tp
ACTB|P60709	hsa	T202Tp	ERGYSFTtTAEREIV	PhosphoSitePlus		POTEE|Q6S8J3	3b63-{ CHAIN L }-{ CHAIN M }	L197:THR	0.13	0.92	1.00	0.1	ACTB|P60709/212	phosphosite	http://mechismo.russelllab.org/contact_hit?id=114786&pos_a1=202&label_a1=T202Tp
ACTB|P60709	hsa	T202Tp	ERGYSFTtTAEREIV	PhosphoSitePlus		POTEF|A5A3E0	3b63-{ CHAIN L }-{ CHAIN M }	L197:THR	0.13	0.92	1.00	0.1	ACTB|P60709/212	phosphosite	http://mechismo.russelllab.org/contact_hit?id=114748&pos_a1=202&label_a1=T202Tp
ACTB|P60709	hsa	T202Tp	ERGYSFTtTAEREIV	PhosphoSitePlus		POTEKP|Q9BYX7	3b63-{ CHAIN L }-{ CHAIN M }	L197:THR	0.13	0.92	1.00	0.1	ACTB|P60709/212	phosphosite	http://mechismo.russelllab.org/contact_hit?id=114816&pos_a1=202&label_a1=T202Tp
ACTB|P60709	hsa	T202Tp	ERGYSFTtTAEREIV	PhosphoSitePlus		POTEI|P0CG38	3b63-{ CHAIN L }-{ CHAIN M }	L197:THR	0.13	0.91	1.00	0.1	ACTB|P60709/212	phosphosite	http://mechismo.russelllab.org/contact_hit?id=114754&pos_a1=202&label_a1=T202Tp
ACTB|P60709	hsa	T202Tp	ERGYSFTtTAEREIV	PhosphoSitePlus		POTEJ|P0CG39	3b63-{ CHAIN L }-{ CHAIN M }	L197:THR	0.13	0.91	1.00	0.1	ACTB|P60709/212	phosphosite	http://mechismo.russelllab.org/contact_hit?id=114717&pos_a1=202&label_a1=T202Tp
ACTB|P60709	hsa	T202Tp	ERGYSFTtTAEREIV	PhosphoSitePlus		DNASE1|P24855	2a40-{ CHAIN A }-{ CHAIN B }	A202:THR	0.03	0.78	1.00	0.0	ACTB|P60709/212	phosphosite	http://mechismo.russelllab.org/contact_hit?id=114710&pos_a1=202&label_a1=T202Tp
ACTB|P60709	hsa	S52Sp	VGMGQKDsYVGDEAQ	PhosphoSitePlus,dbPTM		ACTN3|Q08043	3lue-{ CHAIN A }-{ CHAIN K }	A52:SER	-4.07	1.00	0.92	-3.7	ACTB|P60709/60	phosphosite	http://mechismo.russelllab.org/contact_hit?id=114626&pos_a1=52&label_a1=S52Sp
ACTB|P60709	hsa	S52Sp	VGMGQKDsYVGDEAQ	PhosphoSitePlus,dbPTM		ACTN2|P35609	3lue-{ CHAIN A }-{ CHAIN K }	A52:SER	-4.07	0.96	0.92	-3.6	ACTB|P60709/60	phosphosite	http://mechismo.russelllab.org/contact_hit?id=114796&pos_a1=52&label_a1=S52Sp
ACTB|P60709	hsa	S52Sp	VGMGQKDsYVGDEAQ	PhosphoSitePlus,dbPTM		GSN|P06396	3ffk-{ CHAIN B }-{ CHAIN A }	B52:SER	-1.11	0.93	0.92	-1.0	ACTB|P60709/60	phosphosite	http://mechismo.russelllab.org/contact_hit?id=114650&pos_a1=52&label_a1=S52Sp
ACTB|P60709	hsa	S52Sp	VGMGQKDsYVGDEAQ	PhosphoSitePlus,dbPTM		ACTN4|O43707	3lue-{ CHAIN A }-{ CHAIN K }	A52:SER	-4.07	0.93	0.92	-3.5	ACTB|P60709/60	phosphosite	http://mechismo.russelllab.org/contact_hit?id=114634&pos_a1=52&label_a1=S52Sp
ACTB|P60709	hsa	S52Sp	VGMGQKDsYVGDEAQ	PhosphoSitePlus,dbPTM		ACTN1|P12814	3lue-{ CHAIN A }-{ CHAIN K }	A52:SER	-4.07	0.93	0.92	-3.5	ACTB|P60709/60	phosphosite	http://mechismo.russelllab.org/contact_hit?id=114820&pos_a1=52&label_a1=S52Sp
ACTB|P60709	hsa	S52Sp	VGMGQKDsYVGDEAQ	PhosphoSitePlus,dbPTM		SPTBN2|O15020	3lue-{ CHAIN A }-{ CHAIN K }	A52:SER	-2.70	0.51	0.92	-1.3	ACTB|P60709/60	phosphosite	http://mechismo.russelllab.org/contact_hit?id=114758&pos_a1=52&label_a1=S52Sp
ACTB|P60709	hsa	S60Sp	YVGDEAQsKRGILTL	PhosphoSitePlus,dbPTM		WIPF1|O43516	2a41-{ A 7 _ to A 146 _ }-{ CHAIN C }	A60:SER	-1.90	0.95	0.97	-1.8	ACTB|P60709/68	phosphosite	http://mechismo.russelllab.org/contact_hit?id=114653&pos_a1=60&label_a1=S60Sp
ACTB|P60709	hsa	S60Sp	YVGDEAQsKRGILTL	PhosphoSitePlus,dbPTM		WIPF1|O43516	2a41-{ CHAIN A }-{ CHAIN C }	A60:SER	-1.90	0.94	0.97	-1.7	ACTB|P60709/68	phosphosite	http://mechismo.russelllab.org/contact_hit?id=2991287&pos_a1=60&label_a1=S60Sp
ACTB|P60709	hsa	S60Sp	YVGDEAQsKRGILTL	PhosphoSitePlus,dbPTM		ACTR10|Q9NZ32	1d4x-2-1-2-{ A 4 _ to A 146 _ }-{ CHAIN A }	A60:SER	2.05	0.26	0.97	0.5	ACTB|P60709/68	phosphosite	http://mechismo.russelllab.org/contact_hit?id=114792&pos_a1=60&label_a1=S60Sp
ACTB|P60709	hsa	Y362Yp	MWISKQEyDESGPSI	PhosphoSitePlus,dbPTM		ACTR3|P61158	2p9p-{ A 161 _ to A 412 _ }-{ A 3 _ to A 155 _ }	A400:TYR	0.05	0.34	0.99	0.0	ACTB|P60709/376	phosphosite	http://mechismo.russelllab.org/contact_hit?id=114831&pos_a1=362&label_a1=Y362Yp
ACTB|P60709	hsa	Y362Yp	MWISKQEyDESGPSI	PhosphoSitePlus,dbPTM		ACTR3B|Q9P1U1	2p9p-{ A 161 _ to A 412 _ }-{ A 3 _ to A 155 _ }	A400:TYR	0.05	0.34	0.99	0.0	ACTB|P60709/376	phosphosite	http://mechismo.russelllab.org/contact_hit?id=114751&pos_a1=362&label_a1=Y362Yp
ACTB|P60709	hsa	T201Tp	TERGYSFtTTAEREI	PhosphoSitePlus,dbPTM	18088087,19664995	ACTB|P60709	3b63-{ CHAIN L }-{ CHAIN M }	L196:THR	-1.29	1.00	0.56	-0.7	ACTB|P60709/211	phosphosite	http://mechismo.russelllab.org/contact_hit?id=3545964&pos_a1=201&label_a1=T201Tp
ACTB|P60709	hsa	T201Tp	TERGYSFtTTAEREI	PhosphoSitePlus,dbPTM	18088087,19664995	ACTB|P60709	3b63-{ CHAIN L }-{ CHAIN M }	L196:THR	-1.29	1.00	0.56	-0.7	ACTB|P60709/211	phosphosite	http://mechismo.russelllab.org/contact_hit?id=2991292&pos_a1=201&label_a1=T201Tp
ACTB|P60709	hsa	T201Tp	TERGYSFtTTAEREI	PhosphoSitePlus,dbPTM	18088087,19664995	ACTG1|P63261	3b63-{ CHAIN L }-{ CHAIN M }	L196:THR	-1.29	1.00	0.56	-0.7	ACTB|P60709/211	phosphosite	http://mechismo.russelllab.org/contact_hit?id=114827&pos_a1=201&label_a1=T201Tp
ACTB|P60709	hsa	T201Tp	TERGYSFtTTAEREI	PhosphoSitePlus,dbPTM	18088087,19664995	ACTBL2|Q562R1	3b63-{ CHAIN L }-{ CHAIN M }	L196:THR	-1.29	0.92	0.56	-0.7	ACTB|P60709/211	phosphosite	http://mechismo.russelllab.org/contact_hit?id=114805&pos_a1=201&label_a1=T201Tp
ACTB|P60709	hsa	T201Tp	TERGYSFtTTAEREI	PhosphoSitePlus,dbPTM	18088087,19664995	POTEE|Q6S8J3	3b63-{ CHAIN L }-{ CHAIN M }	L196:THR	-1.29	0.92	0.56	-0.7	ACTB|P60709/211	phosphosite	http://mechismo.russelllab.org/contact_hit?id=114786&pos_a1=201&label_a1=T201Tp
ACTB|P60709	hsa	T201Tp	TERGYSFtTTAEREI	PhosphoSitePlus,dbPTM	18088087,19664995	POTEF|A5A3E0	3b63-{ CHAIN L }-{ CHAIN M }	L196:THR	-1.29	0.92	0.56	-0.7	ACTB|P60709/211	phosphosite	http://mechismo.russelllab.org/contact_hit?id=114748&pos_a1=201&label_a1=T201Tp
ACTB|P60709	hsa	T201Tp	TERGYSFtTTAEREI	PhosphoSitePlus,dbPTM	18088087,19664995	POTEKP|Q9BYX7	3b63-{ CHAIN L }-{ CHAIN M }	L196:THR	-1.29	0.92	0.56	-0.7	ACTB|P60709/211	phosphosite	http://mechismo.russelllab.org/contact_hit?id=114816&pos_a1=201&label_a1=T201Tp
ACTB|P60709	hsa	T201Tp	TERGYSFtTTAEREI	PhosphoSitePlus,dbPTM	18088087,19664995	POTEI|P0CG38	3b63-{ CHAIN L }-{ CHAIN M }	L196:THR	-1.29	0.91	0.56	-0.7	ACTB|P60709/211	phosphosite	http://mechismo.russelllab.org/contact_hit?id=114754&pos_a1=201&label_a1=T201Tp
ACTB|P60709	hsa	T201Tp	TERGYSFtTTAEREI	PhosphoSitePlus,dbPTM	18088087,19664995	POTEJ|P0CG39	3b63-{ CHAIN L }-{ CHAIN M }	L196:THR	-1.29	0.91	0.56	-0.7	ACTB|P60709/211	phosphosite	http://mechismo.russelllab.org/contact_hit?id=114717&pos_a1=201&label_a1=T201Tp
ACTB|P60709	hsa	T201Tp	TERGYSFtTTAEREI	PhosphoSitePlus,dbPTM	18088087,19664995	ACTR3|P61158	2p9k-{ CHAIN B }-{ CHAIN A }	B205:ASN	-4.03	0.41	0.56	-0.9	ACTB|P60709/211	phosphosite	http://mechismo.russelllab.org/contact_hit?id=2991302&pos_a1=201&label_a1=T201Tp
ACTB|P60709	hsa	T201Tp	TERGYSFtTTAEREI	PhosphoSitePlus,dbPTM	18088087,19664995	ACTR3|P61158	2p9k-{ CHAIN B }-{ A 161 _ to A 412 _ }	B205:ASN	-4.03	0.41	0.56	-0.9	ACTB|P60709/211	phosphosite	http://mechismo.russelllab.org/contact_hit?id=114830&pos_a1=201&label_a1=T201Tp
ACTB|P60709	hsa	T201Tp	TERGYSFtTTAEREI	PhosphoSitePlus,dbPTM	18088087,19664995	ACTR3B|Q9P1U1	2p9k-{ CHAIN B }-{ CHAIN A }	B205:ASN	-4.03	0.41	0.56	-0.9	ACTB|P60709/211	phosphosite	http://mechismo.russelllab.org/contact_hit?id=2991296&pos_a1=201&label_a1=T201Tp
ACTB|P60709	hsa	T201Tp	TERGYSFtTTAEREI	PhosphoSitePlus,dbPTM	18088087,19664995	ACTR3B|Q9P1U1	2p9k-{ CHAIN B }-{ A 161 _ to A 412 _ }	B205:ASN	-4.03	0.41	0.56	-0.9	ACTB|P60709/211	phosphosite	http://mechismo.russelllab.org/contact_hit?id=114750&pos_a1=201&label_a1=T201Tp
ACTB|P60709	hsa	Y169Yp	TVPIYEGyALPHAIL	PhosphoSitePlus,dbPTM		GSN|P06396	1d4x-{ CHAIN A }-{ CHAIN G }	A169:TYR	-0.12	0.96	0.82	-0.1	ACTB|P60709/178	phosphosite	http://mechismo.russelllab.org/contact_hit?id=2991285&pos_a1=169&label_a1=Y169Yp
ACTB|P60709	hsa	Y169Yp	TVPIYEGyALPHAIL	PhosphoSitePlus,dbPTM		PHACTR1|Q9C0D0	4b1z-{ CHAIN C }-{ CHAIN M }	C169:TYR	2.46	0.95	0.82	1.9	ACTB|P60709/178	phosphosite	http://mechismo.russelllab.org/contact_hit?id=114656&pos_a1=169&label_a1=Y169Yp
ACTB|P60709	hsa	Y169Yp	TVPIYEGyALPHAIL	PhosphoSitePlus,dbPTM		WASL|O00401	2vcp-{ CHAIN A }-{ CHAIN D }	A169:TYR	2.47	0.94	0.82	1.9	ACTB|P60709/178	phosphosite	http://mechismo.russelllab.org/contact_hit?id=2991284&pos_a1=169&label_a1=Y169Yp
ACTB|P60709	hsa	Y169Yp	TVPIYEGyALPHAIL	PhosphoSitePlus,dbPTM		MTSS1|O43312	2d1k-{ A 147 _ to A 374 _ }-{ CHAIN C }	A169:TYR	1.89	0.94	0.82	1.5	ACTB|P60709/178	phosphosite	http://mechismo.russelllab.org/contact_hit?id=114729&pos_a1=169&label_a1=Y169Yp
ACTB|P60709	hsa	Y169Yp	TVPIYEGyALPHAIL	PhosphoSitePlus,dbPTM		WIPF1|O43516	2a41-{ A 147 _ to A 371 _ }-{ CHAIN C }	A169:TYR	2.47	0.94	0.82	1.9	ACTB|P60709/178	phosphosite	http://mechismo.russelllab.org/contact_hit?id=114654&pos_a1=169&label_a1=Y169Yp
ACTB|P60709	hsa	Y169Yp	TVPIYEGyALPHAIL	PhosphoSitePlus,dbPTM		GSN|P06396	1h1v-{ CHAIN A }-{ CHAIN G }	A169:TYR	-1.02	0.94	0.82	-0.8	ACTB|P60709/178	phosphosite	http://mechismo.russelllab.org/contact_hit?id=114651&pos_a1=169&label_a1=Y169Yp
ACTB|P60709	hsa	Y169Yp	TVPIYEGyALPHAIL	PhosphoSitePlus,dbPTM		WIPF1|O43516	2a41-{ CHAIN A }-{ CHAIN C }	A169:TYR	2.47	0.94	0.82	1.9	ACTB|P60709/178	phosphosite	http://mechismo.russelllab.org/contact_hit?id=2991287&pos_a1=169&label_a1=Y169Yp
ACTB|P60709	hsa	Y169Yp	TVPIYEGyALPHAIL	PhosphoSitePlus,dbPTM		MTSS1|O43312	2d1k-{ CHAIN A }-{ CHAIN C }	A169:TYR	1.89	0.94	0.82	1.5	ACTB|P60709/178	phosphosite	http://mechismo.russelllab.org/contact_hit?id=2991293&pos_a1=169&label_a1=Y169Yp
ACTB|P60709	hsa	Y169Yp	TVPIYEGyALPHAIL	PhosphoSitePlus,dbPTM		GSN|P06396	3ffk-{ CHAIN B }-{ CHAIN A }	B169:TYR	-0.12	0.93	0.82	-0.1	ACTB|P60709/178	phosphosite	http://mechismo.russelllab.org/contact_hit?id=114650&pos_a1=169&label_a1=Y169Yp
ACTB|P60709	hsa	Y169Yp	TVPIYEGyALPHAIL	PhosphoSitePlus,dbPTM		TWF1|Q12792	3daw-{ CHAIN A }-{ CHAIN B }	A169:TYR	1.29	0.93	0.82	1.0	ACTB|P60709/178	phosphosite	http://mechismo.russelllab.org/contact_hit?id=114640&pos_a1=169&label_a1=Y169Yp
ACTB|P60709	hsa	Y169Yp	TVPIYEGyALPHAIL	PhosphoSitePlus,dbPTM		PFN1|P07737	3chw-{ CHAIN A }-{ CHAIN P }	A169:TYR	4.43	0.92	0.82	3.4	ACTB|P60709/178	phosphosite	http://mechismo.russelllab.org/contact_hit?id=114688&pos_a1=169&label_a1=Y169Yp
ACTB|P60709	hsa	Y169Yp	TVPIYEGyALPHAIL	PhosphoSitePlus,dbPTM		GC|P02774	1ma9-{ CHAIN B }-{ CHAIN A }	B169:TYR	2.24	0.92	0.82	1.7	ACTB|P60709/178	phosphosite	http://mechismo.russelllab.org/contact_hit?id=114801&pos_a1=169&label_a1=Y169Yp
ACTB|P60709	hsa	Y169Yp	TVPIYEGyALPHAIL	PhosphoSitePlus,dbPTM		PHACTR1|Q9C0D0	4b1v-{ CHAIN B }-{ CHAIN N }	B169:TYR	1.58	0.91	0.82	1.2	ACTB|P60709/178	phosphosite	http://mechismo.russelllab.org/contact_hit?id=114657&pos_a1=169&label_a1=Y169Yp
ACTB|P60709	hsa	Y169Yp	TVPIYEGyALPHAIL	PhosphoSitePlus,dbPTM		PFN2|P35080	2btf-{ A 147 _ to A 375 _ }-{ CHAIN P }	A169:TYR	4.43	0.62	0.82	2.3	ACTB|P60709/178	phosphosite	http://mechismo.russelllab.org/contact_hit?id=114814&pos_a1=169&label_a1=Y169Yp
ACTB|P60709	hsa	Y169Yp	TVPIYEGyALPHAIL	PhosphoSitePlus,dbPTM		ACTR10|Q9NZ32	2oan-2-1-2-{ CHAIN C }-{ CHAIN C }	C169:TYR	-0.89	0.27	0.82	-0.2	ACTB|P60709/178	phosphosite	http://mechismo.russelllab.org/contact_hit?id=2991298&pos_a1=169&label_a1=Y169Yp
ACTB|P60709	hsa	Y169Yp	TVPIYEGyALPHAIL	PhosphoSitePlus,dbPTM		ACTR10|Q9NZ32	2oan-2-1-2-{ C 147 _ to C 371 _ }-{ CHAIN C }	C169:TYR	-0.89	0.27	0.82	-0.2	ACTB|P60709/178	phosphosite	http://mechismo.russelllab.org/contact_hit?id=114791&pos_a1=169&label_a1=Y169Yp
ACTC1|P68032	hsa	Y190Yp	AGRDLTDyLMKILTE	PhosphoSitePlus,dbPTM		ACTG1|P63261	3b63-{ CHAIN K }-{ CHAIN L }	K183:TYR	1.67	0.99	0.98	1.6	ACTG1|P63261/194	phosphosite	http://mechismo.russelllab.org/contact_hit?id=115041&pos_a1=190&label_a1=Y190Yp
ACTC1|P68032	hsa	Y190Yp	AGRDLTDyLMKILTE	PhosphoSitePlus,dbPTM		ACTB|P60709	3b63-{ CHAIN K }-{ CHAIN L }	K183:TYR	1.67	0.99	0.98	1.6	ACTG1|P63261/194	phosphosite	http://mechismo.russelllab.org/contact_hit?id=114937&pos_a1=190&label_a1=Y190Yp
ACTC1|P68032	hsa	Y190Yp	AGRDLTDyLMKILTE	PhosphoSitePlus,dbPTM		ACTBL2|Q562R1	3b63-{ CHAIN K }-{ CHAIN L }	K183:TYR	1.67	0.92	0.98	1.5	ACTG1|P63261/194	phosphosite	http://mechismo.russelllab.org/contact_hit?id=115019&pos_a1=190&label_a1=Y190Yp
ACTC1|P68032	hsa	Y190Yp	AGRDLTDyLMKILTE	PhosphoSitePlus,dbPTM		POTEE|Q6S8J3	3b63-{ CHAIN K }-{ CHAIN L }	K183:TYR	1.67	0.92	0.98	1.5	ACTG1|P63261/194	phosphosite	http://mechismo.russelllab.org/contact_hit?id=114999&pos_a1=190&label_a1=Y190Yp
ACTC1|P68032	hsa	Y190Yp	AGRDLTDyLMKILTE	PhosphoSitePlus,dbPTM		POTEF|A5A3E0	3b63-{ CHAIN K }-{ CHAIN L }	K183:TYR	1.67	0.92	0.98	1.5	ACTG1|P63261/194	phosphosite	http://mechismo.russelllab.org/contact_hit?id=114961&pos_a1=190&label_a1=Y190Yp
ACTC1|P68032	hsa	Y190Yp	AGRDLTDyLMKILTE	PhosphoSitePlus,dbPTM		POTEKP|Q9BYX7	3b63-{ CHAIN K }-{ CHAIN L }	K183:TYR	1.67	0.92	0.98	1.5	ACTG1|P63261/194	phosphosite	http://mechismo.russelllab.org/contact_hit?id=115030&pos_a1=190&label_a1=Y190Yp
ACTC1|P68032	hsa	Y190Yp	AGRDLTDyLMKILTE	PhosphoSitePlus,dbPTM		POTEI|P0CG38	3b63-{ CHAIN K }-{ CHAIN L }	K183:TYR	1.67	0.91	0.98	1.5	ACTG1|P63261/194	phosphosite	http://mechismo.russelllab.org/contact_hit?id=114967&pos_a1=190&label_a1=Y190Yp
ACTC1|P68032	hsa	Y190Yp	AGRDLTDyLMKILTE	PhosphoSitePlus,dbPTM		POTEJ|P0CG39	3b63-{ CHAIN K }-{ CHAIN L }	K183:TYR	1.67	0.91	0.98	1.5	ACTG1|P63261/194	phosphosite	http://mechismo.russelllab.org/contact_hit?id=114928&pos_a1=190&label_a1=Y190Yp
ACTC1|P68032	hsa	Y93Yp	KIWHHTFyNELRVAP	PhosphoSitePlus,dbPTM		ACTN3|Q08043	3lue-{ CHAIN A }-{ CHAIN K }	A91:TYR	-0.89	0.94	0.99	-0.8	ACTG1|P63261/97	phosphosite	http://mechismo.russelllab.org/contact_hit?id=114835&pos_a1=93&label_a1=Y93Yp
ACTC1|P68032	hsa	Y93Yp	KIWHHTFyNELRVAP	PhosphoSitePlus,dbPTM		ACTN2|P35609	3lue-{ CHAIN A }-{ CHAIN K }	A91:TYR	-0.89	0.94	0.99	-0.8	ACTG1|P63261/97	phosphosite	http://mechismo.russelllab.org/contact_hit?id=115010&pos_a1=93&label_a1=Y93Yp
ACTC1|P68032	hsa	Y93Yp	KIWHHTFyNELRVAP	PhosphoSitePlus,dbPTM		ACTN4|O43707	3lue-{ CHAIN A }-{ CHAIN K }	A91:TYR	-0.89	0.93	0.99	-0.8	ACTG1|P63261/97	phosphosite	http://mechismo.russelllab.org/contact_hit?id=114844&pos_a1=93&label_a1=Y93Yp
ACTC1|P68032	hsa	Y93Yp	KIWHHTFyNELRVAP	PhosphoSitePlus,dbPTM		ACTN1|P12814	3lue-{ CHAIN A }-{ CHAIN K }	A91:TYR	-0.89	0.93	0.99	-0.8	ACTG1|P63261/97	phosphosite	http://mechismo.russelllab.org/contact_hit?id=115034&pos_a1=93&label_a1=Y93Yp
ACTC1|P68032	hsa	Y93Yp	KIWHHTFyNELRVAP	PhosphoSitePlus,dbPTM		DMD|P11532	3lue-{ CHAIN A }-{ CHAIN K }	A91:TYR	-0.89	0.48	0.99	-0.4	ACTG1|P63261/97	phosphosite	http://mechismo.russelllab.org/contact_hit?id=114878&pos_a1=93&label_a1=Y93Yp
ACTC1|P68032	hsa	Y93Yp	KIWHHTFyNELRVAP	PhosphoSitePlus,dbPTM		SYNE1|Q8NF91	3lue-{ CHAIN A }-{ CHAIN K }	A91:TYR	-0.89	0.45	0.99	-0.4	ACTG1|P63261/97	phosphosite	http://mechismo.russelllab.org/contact_hit?id=115014&pos_a1=93&label_a1=Y93Yp
ACTC1|P68032	hsa	Y93Yp	KIWHHTFyNELRVAP	PhosphoSitePlus,dbPTM		SYNE2|Q8WXH0	3lue-{ CHAIN A }-{ CHAIN K }	A91:TYR	-0.89	0.43	0.99	-0.4	ACTG1|P63261/97	phosphosite	http://mechismo.russelllab.org/contact_hit?id=114884&pos_a1=93&label_a1=Y93Yp
ACTC1|P68032	hsa	S62Sp	YVGDEAQsKRGILTL	PhosphoSitePlus,dbPTM		WIPF1|O43516	2a41-{ A 7 _ to A 146 _ }-{ CHAIN C }	A60:SER	-1.90	0.99	0.97	-1.8	ACTG1|P63261/66	phosphosite	http://mechismo.russelllab.org/contact_hit?id=114863&pos_a1=62&label_a1=S62Sp
ACTC1|P68032	hsa	S54Sp	VGMGQKDsYVGDEAQ	PhosphoSitePlus,dbPTM		GSN|P06396	3ffk-{ CHAIN B }-{ CHAIN A }	B52:SER	-1.11	0.99	0.92	-1.0	ACTG1|P63261/58	phosphosite	http://mechismo.russelllab.org/contact_hit?id=114860&pos_a1=54&label_a1=S54Sp
ACTC1|P68032	hsa	S54Sp	VGMGQKDsYVGDEAQ	PhosphoSitePlus,dbPTM		ACTN3|Q08043	3lue-{ CHAIN A }-{ CHAIN K }	A52:SER	-4.07	0.94	0.92	-3.5	ACTG1|P63261/58	phosphosite	http://mechismo.russelllab.org/contact_hit?id=114835&pos_a1=54&label_a1=S54Sp
ACTC1|P68032	hsa	S54Sp	VGMGQKDsYVGDEAQ	PhosphoSitePlus,dbPTM		ACTN2|P35609	3lue-{ CHAIN A }-{ CHAIN K }	A52:SER	-4.07	0.94	0.92	-3.5	ACTG1|P63261/58	phosphosite	http://mechismo.russelllab.org/contact_hit?id=115010&pos_a1=54&label_a1=S54Sp
ACTC1|P68032	hsa	S54Sp	VGMGQKDsYVGDEAQ	PhosphoSitePlus,dbPTM		ACTN4|O43707	3lue-{ CHAIN A }-{ CHAIN K }	A52:SER	-4.07	0.93	0.92	-3.5	ACTG1|P63261/58	phosphosite	http://mechismo.russelllab.org/contact_hit?id=114844&pos_a1=54&label_a1=S54Sp
ACTC1|P68032	hsa	S54Sp	VGMGQKDsYVGDEAQ	PhosphoSitePlus,dbPTM		ACTN1|P12814	3lue-{ CHAIN A }-{ CHAIN K }	A52:SER	-4.07	0.93	0.92	-3.5	ACTG1|P63261/58	phosphosite	http://mechismo.russelllab.org/contact_hit?id=115034&pos_a1=54&label_a1=S54Sp
ACTC1|P68032	hsa	S54Sp	VGMGQKDsYVGDEAQ	PhosphoSitePlus,dbPTM		SCIN|Q9Y6U3	3ffk-{ CHAIN B }-{ CHAIN A }	B52:SER	-1.11	0.63	0.92	-0.6	ACTG1|P63261/58	phosphosite	http://mechismo.russelllab.org/contact_hit?id=114938&pos_a1=54&label_a1=S54Sp
ACTC1|P68032	hsa	S54Sp	VGMGQKDsYVGDEAQ	PhosphoSitePlus,dbPTM		DMD|P11532	3lue-{ CHAIN A }-{ CHAIN K }	A52:SER	-2.70	0.48	0.92	-1.2	ACTG1|P63261/58	phosphosite	http://mechismo.russelllab.org/contact_hit?id=114878&pos_a1=54&label_a1=S54Sp
ACTC1|P68032	hsa	S54Sp	VGMGQKDsYVGDEAQ	PhosphoSitePlus,dbPTM		SYNE1|Q8NF91	3lue-{ CHAIN A }-{ CHAIN K }	A52:SER	-2.70	0.45	0.92	-1.1	ACTG1|P63261/58	phosphosite	http://mechismo.russelllab.org/contact_hit?id=115014&pos_a1=54&label_a1=S54Sp
ACTC1|P68032	hsa	S54Sp	VGMGQKDsYVGDEAQ	PhosphoSitePlus,dbPTM		SYNE2|Q8WXH0	3lue-{ CHAIN A }-{ CHAIN K }	A52:SER	-2.70	0.43	0.92	-1.1	ACTG1|P63261/58	phosphosite	http://mechismo.russelllab.org/contact_hit?id=114884&pos_a1=54&label_a1=S54Sp
ACTC1|P68032	hsa	Y55Yp	GMGQKDSyVGDEAQS	PhosphoSitePlus,dbPTM		GSN|P06396	3ffk-{ CHAIN B }-{ CHAIN A }	B53:TYR	1.29	0.99	0.98	1.2	ACTG1|P63261/59	phosphosite	http://mechismo.russelllab.org/contact_hit?id=114860&pos_a1=55&label_a1=Y55Yp
ACTC1|P68032	hsa	Y55Yp	GMGQKDSyVGDEAQS	PhosphoSitePlus,dbPTM		ACTN3|Q08043	3lue-{ CHAIN A }-{ CHAIN K }	A53:TYR	-1.02	0.94	0.98	-0.9	ACTG1|P63261/59	phosphosite	http://mechismo.russelllab.org/contact_hit?id=114835&pos_a1=55&label_a1=Y55Yp
ACTC1|P68032	hsa	Y55Yp	GMGQKDSyVGDEAQS	PhosphoSitePlus,dbPTM		ACTN2|P35609	3lue-{ CHAIN A }-{ CHAIN K }	A53:TYR	-1.02	0.94	0.98	-0.9	ACTG1|P63261/59	phosphosite	http://mechismo.russelllab.org/contact_hit?id=115010&pos_a1=55&label_a1=Y55Yp
ACTC1|P68032	hsa	Y55Yp	GMGQKDSyVGDEAQS	PhosphoSitePlus,dbPTM		ACTN4|O43707	3lue-{ CHAIN A }-{ CHAIN K }	A53:TYR	-1.02	0.93	0.98	-0.9	ACTG1|P63261/59	phosphosite	http://mechismo.russelllab.org/contact_hit?id=114844&pos_a1=55&label_a1=Y55Yp
ACTC1|P68032	hsa	Y55Yp	GMGQKDSyVGDEAQS	PhosphoSitePlus,dbPTM		ACTN1|P12814	3lue-{ CHAIN A }-{ CHAIN K }	A53:TYR	-1.02	0.93	0.98	-0.9	ACTG1|P63261/59	phosphosite	http://mechismo.russelllab.org/contact_hit?id=115034&pos_a1=55&label_a1=Y55Yp
ACTC1|P68032	hsa	Y55Yp	GMGQKDSyVGDEAQS	PhosphoSitePlus,dbPTM		SCIN|Q9Y6U3	3ffk-{ CHAIN B }-{ CHAIN A }	B53:TYR	1.29	0.63	0.98	0.8	ACTG1|P63261/59	phosphosite	http://mechismo.russelllab.org/contact_hit?id=114938&pos_a1=55&label_a1=Y55Yp
ACTC1|P68032	hsa	Y55Yp	GMGQKDSyVGDEAQS	PhosphoSitePlus,dbPTM		DMD|P11532	3lue-{ CHAIN A }-{ CHAIN K }	A53:TYR	1.89	0.48	0.98	0.9	ACTG1|P63261/59	phosphosite	http://mechismo.russelllab.org/contact_hit?id=114878&pos_a1=55&label_a1=Y55Yp
ACTC1|P68032	hsa	Y55Yp	GMGQKDSyVGDEAQS	PhosphoSitePlus,dbPTM		MYH10|P35580	1m8q-{ CHAIN V }-{ CHAIN A }	V53:TYR	1.29	0.46	0.98	0.6	ACTG1|P63261/59	phosphosite	http://mechismo.russelllab.org/contact_hit?id=115032&pos_a1=55&label_a1=Y55Yp
ACTC1|P68032	hsa	Y55Yp	GMGQKDSyVGDEAQS	PhosphoSitePlus,dbPTM		MYH14|Q7Z406	1m8q-{ CHAIN V }-{ CHAIN A }	V53:TYR	1.29	0.46	0.98	0.6	ACTG1|P63261/59	phosphosite	http://mechismo.russelllab.org/contact_hit?id=114924&pos_a1=55&label_a1=Y55Yp
ACTC1|P68032	hsa	Y55Yp	GMGQKDSyVGDEAQS	PhosphoSitePlus,dbPTM		MYH9|P35579	1m8q-{ CHAIN V }-{ CHAIN A }	V53:TYR	1.29	0.46	0.98	0.6	ACTG1|P63261/59	phosphosite	http://mechismo.russelllab.org/contact_hit?id=115038&pos_a1=55&label_a1=Y55Yp
ACTC1|P68032	hsa	Y55Yp	GMGQKDSyVGDEAQS	PhosphoSitePlus,dbPTM		SYNE1|Q8NF91	3lue-{ CHAIN A }-{ CHAIN K }	A53:TYR	1.89	0.45	0.98	0.8	ACTG1|P63261/59	phosphosite	http://mechismo.russelllab.org/contact_hit?id=115014&pos_a1=55&label_a1=Y55Yp
ACTC1|P68032	hsa	Y55Yp	GMGQKDSyVGDEAQS	PhosphoSitePlus,dbPTM		SYNE2|Q8WXH0	3lue-{ CHAIN A }-{ CHAIN K }	A53:TYR	1.89	0.43	0.98	0.8	ACTG1|P63261/59	phosphosite	http://mechismo.russelllab.org/contact_hit?id=114884&pos_a1=55&label_a1=Y55Yp
ACTC1|P68032	hsa	Y242Yp	SSSLEKSyELPDGQV	PhosphoSitePlus,dbPTM		WIPF1|O43516	2a41-{ A 147 _ to A 371 _ }-{ CHAIN C }	A240:TYR	-0.89	0.99	1.00	-0.9	ACTG1|P63261/247	phosphosite	http://mechismo.russelllab.org/contact_hit?id=114864&pos_a1=242&label_a1=Y242Yp
ACTG1|P63261	hsa	S365Sp	SKQEYDEsGPSIVHR	PhosphoSitePlus		PFN1|P07737	3chw-{ CHAIN A }-{ CHAIN P }	A365:SER	-2.48	0.93	0.65	-1.5	ACTG1|P63261/372	phosphosite	http://mechismo.russelllab.org/contact_hit?id=115111&pos_a1=365&label_a1=S365Sp
ACTG1|P63261	hsa	S365Sp	SKQEYDEsGPSIVHR	PhosphoSitePlus		PFN2|P35080	2btf-{ A 147 _ to A 375 _ }-{ CHAIN P }	A365:SER	2.83	0.62	0.65	1.1	ACTG1|P63261/372	phosphosite	http://mechismo.russelllab.org/contact_hit?id=115238&pos_a1=365&label_a1=S365Sp
ACTG1|P63261	hsa	Y53Yp	GMGQKDSyVGDEAQS	PhosphoSitePlus,dbPTM		ACTN3|Q08043	3lue-{ CHAIN A }-{ CHAIN K }	A53:TYR	-1.02	0.99	0.98	-1.0	ACTG1|P63261/59	phosphosite	http://mechismo.russelllab.org/contact_hit?id=115049&pos_a1=53&label_a1=Y53Yp
ACTG1|P63261	hsa	Y53Yp	GMGQKDSyVGDEAQS	PhosphoSitePlus,dbPTM		ACTN2|P35609	3lue-{ CHAIN A }-{ CHAIN K }	A53:TYR	-1.02	0.96	0.98	-1.0	ACTG1|P63261/59	phosphosite	http://mechismo.russelllab.org/contact_hit?id=115220&pos_a1=53&label_a1=Y53Yp
ACTG1|P63261	hsa	Y53Yp	GMGQKDSyVGDEAQS	PhosphoSitePlus,dbPTM		GSN|P06396	3ffk-{ CHAIN B }-{ CHAIN A }	B53:TYR	1.29	0.93	0.98	1.2	ACTG1|P63261/59	phosphosite	http://mechismo.russelllab.org/contact_hit?id=115073&pos_a1=53&label_a1=Y53Yp
ACTG1|P63261	hsa	Y53Yp	GMGQKDSyVGDEAQS	PhosphoSitePlus,dbPTM		ACTN4|O43707	3lue-{ CHAIN A }-{ CHAIN K }	A53:TYR	-1.02	0.93	0.98	-0.9	ACTG1|P63261/59	phosphosite	http://mechismo.russelllab.org/contact_hit?id=115057&pos_a1=53&label_a1=Y53Yp
ACTG1|P63261	hsa	Y53Yp	GMGQKDSyVGDEAQS	PhosphoSitePlus,dbPTM		ACTN1|P12814	3lue-{ CHAIN A }-{ CHAIN K }	A53:TYR	-1.02	0.93	0.98	-0.9	ACTG1|P63261/59	phosphosite	http://mechismo.russelllab.org/contact_hit?id=115244&pos_a1=53&label_a1=Y53Yp
ACTG1|P63261	hsa	Y53Yp	GMGQKDSyVGDEAQS	PhosphoSitePlus,dbPTM		SCIN|Q9Y6U3	3ffk-{ CHAIN B }-{ CHAIN A }	B53:TYR	1.29	0.63	0.98	0.8	ACTG1|P63261/59	phosphosite	http://mechismo.russelllab.org/contact_hit?id=115150&pos_a1=53&label_a1=Y53Yp
ACTG1|P63261	hsa	Y53Yp	GMGQKDSyVGDEAQS	PhosphoSitePlus,dbPTM		DMD|P11532	3lue-{ CHAIN A }-{ CHAIN K }	A53:TYR	1.89	0.48	0.98	0.9	ACTG1|P63261/59	phosphosite	http://mechismo.russelllab.org/contact_hit?id=115091&pos_a1=53&label_a1=Y53Yp
ACTG1|P63261	hsa	Y53Yp	GMGQKDSyVGDEAQS	PhosphoSitePlus,dbPTM		MYH10|P35580	1m8q-{ CHAIN V }-{ CHAIN A }	V53:TYR	1.29	0.46	0.98	0.6	ACTG1|P63261/59	phosphosite	http://mechismo.russelllab.org/contact_hit?id=115242&pos_a1=53&label_a1=Y53Yp
ACTG1|P63261	hsa	Y53Yp	GMGQKDSyVGDEAQS	PhosphoSitePlus,dbPTM		MYH14|Q7Z406	1m8q-{ CHAIN V }-{ CHAIN A }	V53:TYR	1.29	0.46	0.98	0.6	ACTG1|P63261/59	phosphosite	http://mechismo.russelllab.org/contact_hit?id=115136&pos_a1=53&label_a1=Y53Yp
ACTG1|P63261	hsa	Y53Yp	GMGQKDSyVGDEAQS	PhosphoSitePlus,dbPTM		MYH9|P35579	1m8q-{ CHAIN V }-{ CHAIN A }	V53:TYR	1.29	0.46	0.98	0.6	ACTG1|P63261/59	phosphosite	http://mechismo.russelllab.org/contact_hit?id=115248&pos_a1=53&label_a1=Y53Yp
ACTG1|P63261	hsa	Y53Yp	GMGQKDSyVGDEAQS	PhosphoSitePlus,dbPTM		SYNE1|Q8NF91	3lue-{ CHAIN A }-{ CHAIN K }	A53:TYR	1.89	0.45	0.98	0.8	ACTG1|P63261/59	phosphosite	http://mechismo.russelllab.org/contact_hit?id=115224&pos_a1=53&label_a1=Y53Yp
ACTG1|P63261	hsa	Y53Yp	GMGQKDSyVGDEAQS	PhosphoSitePlus,dbPTM		SYNE2|Q8WXH0	3lue-{ CHAIN A }-{ CHAIN K }	A53:TYR	1.89	0.43	0.98	0.8	ACTG1|P63261/59	phosphosite	http://mechismo.russelllab.org/contact_hit?id=115097&pos_a1=53&label_a1=Y53Yp
ACTG1|P63261	hsa	Y198Yp	KILTERGySFTTTAE	PhosphoELM,PhosphoSitePlus,dbPTM	18083107	ACTR3|P61158	2p9k-{ CHAIN B }-{ A 161 _ to A 412 _ }	B202:TYR	2.47	0.41	0.99	1.0	ACTG1|P63261/205	phosphosite	http://mechismo.russelllab.org/contact_hit?id=115254&pos_a1=198&label_a1=Y198Yp
ACTG1|P63261	hsa	Y198Yp	KILTERGySFTTTAE	PhosphoELM,PhosphoSitePlus,dbPTM	18083107	ACTR3B|Q9P1U1	2p9k-{ CHAIN B }-{ A 161 _ to A 412 _ }	B202:TYR	2.47	0.41	0.99	1.0	ACTG1|P63261/205	phosphosite	http://mechismo.russelllab.org/contact_hit?id=115174&pos_a1=198&label_a1=Y198Yp
ACTG1|P63261	hsa	S239Sp	SSSSLEKsYELPDGQ	PhosphoSitePlus,dbPTM	20068231	PHACTR1|Q9C0D0	4b1z-{ CHAIN C }-{ CHAIN M }	C239:SER	0.08	0.95	0.98	0.1	ACTG1|P63261/246	phosphosite	http://mechismo.russelllab.org/contact_hit?id=115079&pos_a1=239&label_a1=S239Sp
ACTG1|P63261	hsa	Y91Yp	KIWHHTFyNELRVAP	PhosphoSitePlus,dbPTM		ACTN3|Q08043	3lue-{ CHAIN A }-{ CHAIN K }	A91:TYR	-0.89	0.99	0.99	-0.9	ACTG1|P63261/97	phosphosite	http://mechismo.russelllab.org/contact_hit?id=115049&pos_a1=91&label_a1=Y91Yp
ACTG1|P63261	hsa	Y91Yp	KIWHHTFyNELRVAP	PhosphoSitePlus,dbPTM		ACTN2|P35609	3lue-{ CHAIN A }-{ CHAIN K }	A91:TYR	-0.89	0.96	0.99	-0.8	ACTG1|P63261/97	phosphosite	http://mechismo.russelllab.org/contact_hit?id=115220&pos_a1=91&label_a1=Y91Yp
ACTG1|P63261	hsa	Y91Yp	KIWHHTFyNELRVAP	PhosphoSitePlus,dbPTM		ACTN4|O43707	3lue-{ CHAIN A }-{ CHAIN K }	A91:TYR	-0.89	0.93	0.99	-0.8	ACTG1|P63261/97	phosphosite	http://mechismo.russelllab.org/contact_hit?id=115057&pos_a1=91&label_a1=Y91Yp
ACTG1|P63261	hsa	Y91Yp	KIWHHTFyNELRVAP	PhosphoSitePlus,dbPTM		ACTN1|P12814	3lue-{ CHAIN A }-{ CHAIN K }	A91:TYR	-0.89	0.93	0.99	-0.8	ACTG1|P63261/97	phosphosite	http://mechismo.russelllab.org/contact_hit?id=115244&pos_a1=91&label_a1=Y91Yp
ACTG1|P63261	hsa	Y91Yp	KIWHHTFyNELRVAP	PhosphoSitePlus,dbPTM		DMD|P11532	3lue-{ CHAIN A }-{ CHAIN K }	A91:TYR	-0.89	0.48	0.99	-0.4	ACTG1|P63261/97	phosphosite	http://mechismo.russelllab.org/contact_hit?id=115091&pos_a1=91&label_a1=Y91Yp
ACTG1|P63261	hsa	Y91Yp	KIWHHTFyNELRVAP	PhosphoSitePlus,dbPTM		SYNE1|Q8NF91	3lue-{ CHAIN A }-{ CHAIN K }	A91:TYR	-0.89	0.45	0.99	-0.4	ACTG1|P63261/97	phosphosite	http://mechismo.russelllab.org/contact_hit?id=115224&pos_a1=91&label_a1=Y91Yp
ACTG1|P63261	hsa	Y91Yp	KIWHHTFyNELRVAP	PhosphoSitePlus,dbPTM		SYNE2|Q8WXH0	3lue-{ CHAIN A }-{ CHAIN K }	A91:TYR	-0.89	0.43	0.99	-0.4	ACTG1|P63261/97	phosphosite	http://mechismo.russelllab.org/contact_hit?id=115097&pos_a1=91&label_a1=Y91Yp
ACTG1|P63261	hsa	Y166Yp	VTHTVPIyEGYALPH	PhosphoSitePlus,dbPTM		PHACTR1|Q9C0D0	4b1z-{ CHAIN C }-{ CHAIN M }	C166:TYR	3.24	0.95	1.00	3.1	ACTG1|P63261/172	phosphosite	http://mechismo.russelllab.org/contact_hit?id=115079&pos_a1=166&label_a1=Y166Yp
ACTG1|P63261	hsa	Y166Yp	VTHTVPIyEGYALPH	PhosphoSitePlus,dbPTM		TWF1|Q12792	3daw-{ CHAIN A }-{ CHAIN B }	A166:TYR	1.67	0.93	1.00	1.5	ACTG1|P63261/172	phosphosite	http://mechismo.russelllab.org/contact_hit?id=115063&pos_a1=166&label_a1=Y166Yp
ACTG1|P63261	hsa	Y166Yp	VTHTVPIyEGYALPH	PhosphoSitePlus,dbPTM		PFN1|P07737	3chw-{ CHAIN A }-{ CHAIN P }	A166:TYR	1.89	0.93	1.00	1.7	ACTG1|P63261/172	phosphosite	http://mechismo.russelllab.org/contact_hit?id=115111&pos_a1=166&label_a1=Y166Yp
ACTG1|P63261	hsa	Y166Yp	VTHTVPIyEGYALPH	PhosphoSitePlus,dbPTM		GC|P02774	1ma9-{ CHAIN B }-{ CHAIN A }	B166:TYR	1.89	0.92	1.00	1.7	ACTG1|P63261/172	phosphosite	http://mechismo.russelllab.org/contact_hit?id=115225&pos_a1=166&label_a1=Y166Yp
ACTG1|P63261	hsa	Y166Yp	VTHTVPIyEGYALPH	PhosphoSitePlus,dbPTM		PHACTR1|Q9C0D0	4b1v-{ CHAIN B }-{ CHAIN N }	B166:TYR	1.29	0.91	1.00	1.2	ACTG1|P63261/172	phosphosite	http://mechismo.russelllab.org/contact_hit?id=115080&pos_a1=166&label_a1=Y166Yp
ACTG1|P63261	hsa	Y166Yp	VTHTVPIyEGYALPH	PhosphoSitePlus,dbPTM		PFN2|P35080	2btf-{ A 147 _ to A 375 _ }-{ CHAIN P }	A166:TYR	5.01	0.62	1.00	3.1	ACTG1|P63261/172	phosphosite	http://mechismo.russelllab.org/contact_hit?id=115238&pos_a1=166&label_a1=Y166Yp
ACTG1|P63261	hsa	Y166Yp	VTHTVPIyEGYALPH	PhosphoSitePlus,dbPTM		ALB|P02768	1lot-{ B 147 _ to B 373 _ }-{ CHAIN A }	B166:TYR	3.12	0.24	1.00	0.7	ACTG1|P63261/172	phosphosite	http://mechismo.russelllab.org/contact_hit?id=115066&pos_a1=166&label_a1=Y166Yp
ACTG1|P63261	hsa	T318Tp	DRMQKEItALAPSTM	PhosphoSitePlus,dbPTM		GSN|P06396	1h1v-{ CHAIN A }-{ CHAIN G }	A318:THR	-1.02	0.94	0.88	-0.8	ACTG1|P63261/325	phosphosite	http://mechismo.russelllab.org/contact_hit?id=115074&pos_a1=318&label_a1=T318Tp
ACTG1|P63261	hsa	T318Tp	DRMQKEItALAPSTM	PhosphoSitePlus,dbPTM		SCIN|Q9Y6U3	1h1v-{ CHAIN A }-{ CHAIN G }	A318:THR	2.41	0.60	0.88	1.3	ACTG1|P63261/325	phosphosite	http://mechismo.russelllab.org/contact_hit?id=115151&pos_a1=318&label_a1=T318Tp
ACTG1|P63261	hsa	S300Sp	LYANTVLsGGTTMYP	PhosphoSitePlus		ACTR3|P61158	2p9p-{ A 161 _ to A 412 _ }-{ A 3 _ to A 155 _ }	A322:SER	-1.08	0.34	1.00	-0.4	ACTG1|P63261/307	phosphosite	http://mechismo.russelllab.org/contact_hit?id=115255&pos_a1=300&label_a1=S300Sp
ACTG1|P63261	hsa	S300Sp	LYANTVLsGGTTMYP	PhosphoSitePlus		ACTR3B|Q9P1U1	2p9p-{ A 161 _ to A 412 _ }-{ A 3 _ to A 155 _ }	A322:SER	-1.08	0.34	1.00	-0.4	ACTG1|P63261/307	phosphosite	http://mechismo.russelllab.org/contact_hit?id=115175&pos_a1=300&label_a1=S300Sp
ACTG1|P63261	hsa	Y240Yp	SSSLEKSyELPDGQV	PhosphoSitePlus,dbPTM		WIPF1|O43516	2a41-{ A 147 _ to A 371 _ }-{ CHAIN C }	A240:TYR	-0.89	0.94	1.00	-0.8	ACTG1|P63261/247	phosphosite	http://mechismo.russelllab.org/contact_hit?id=115077&pos_a1=240&label_a1=Y240Yp
ACTG1|P63261	hsa	T203Tp	RGYSFTTtAEREIVR	PhosphoSitePlus,dbPTM		ACTG1|P63261	3b63-{ CHAIN L }-{ CHAIN M }	L198:THR	-2.44	1.00	0.98	-2.4	ACTG1|P63261/210	phosphosite	http://mechismo.russelllab.org/contact_hit?id=115251&pos_a1=203&label_a1=T203Tp
ACTG1|P63261	hsa	T203Tp	RGYSFTTtAEREIVR	PhosphoSitePlus,dbPTM		ACTB|P60709	3b63-{ CHAIN L }-{ CHAIN M }	L198:THR	-2.44	1.00	0.98	-2.4	ACTG1|P63261/210	phosphosite	http://mechismo.russelllab.org/contact_hit?id=115149&pos_a1=203&label_a1=T203Tp
ACTG1|P63261	hsa	T203Tp	RGYSFTTtAEREIVR	PhosphoSitePlus,dbPTM		ACTBL2|Q562R1	3b63-{ CHAIN L }-{ CHAIN M }	L198:THR	-0.70	0.92	0.98	-0.6	ACTG1|P63261/210	phosphosite	http://mechismo.russelllab.org/contact_hit?id=115229&pos_a1=203&label_a1=T203Tp
ACTG1|P63261	hsa	T203Tp	RGYSFTTtAEREIVR	PhosphoSitePlus,dbPTM		POTEE|Q6S8J3	3b63-{ CHAIN L }-{ CHAIN M }	L198:THR	-2.44	0.92	0.98	-2.2	ACTG1|P63261/210	phosphosite	http://mechismo.russelllab.org/contact_hit?id=115210&pos_a1=203&label_a1=T203Tp
ACTG1|P63261	hsa	T203Tp	RGYSFTTtAEREIVR	PhosphoSitePlus,dbPTM		POTEF|A5A3E0	3b63-{ CHAIN L }-{ CHAIN M }	L198:THR	-2.44	0.92	0.98	-2.2	ACTG1|P63261/210	phosphosite	http://mechismo.russelllab.org/contact_hit?id=115172&pos_a1=203&label_a1=T203Tp
ACTG1|P63261	hsa	T203Tp	RGYSFTTtAEREIVR	PhosphoSitePlus,dbPTM		POTEKP|Q9BYX7	3b63-{ CHAIN L }-{ CHAIN M }	L198:THR	-2.44	0.92	0.98	-2.2	ACTG1|P63261/210	phosphosite	http://mechismo.russelllab.org/contact_hit?id=115240&pos_a1=203&label_a1=T203Tp
ACTG1|P63261	hsa	T203Tp	RGYSFTTtAEREIVR	PhosphoSitePlus,dbPTM		POTEI|P0CG38	3b63-{ CHAIN L }-{ CHAIN M }	L198:THR	-2.44	0.91	0.98	-2.2	ACTG1|P63261/210	phosphosite	http://mechismo.russelllab.org/contact_hit?id=115178&pos_a1=203&label_a1=T203Tp
ACTG1|P63261	hsa	T203Tp	RGYSFTTtAEREIVR	PhosphoSitePlus,dbPTM		POTEJ|P0CG39	3b63-{ CHAIN L }-{ CHAIN M }	L198:THR	-2.44	0.91	0.98	-2.2	ACTG1|P63261/210	phosphosite	http://mechismo.russelllab.org/contact_hit?id=115140&pos_a1=203&label_a1=T203Tp
ACTG1|P63261	hsa	T203Tp	RGYSFTTtAEREIVR	PhosphoSitePlus,dbPTM		DNASE1|P24855	2a40-{ CHAIN A }-{ CHAIN B }	A203:THR	1.39	0.78	0.98	1.1	ACTG1|P63261/210	phosphosite	http://mechismo.russelllab.org/contact_hit?id=115133&pos_a1=203&label_a1=T203Tp
ACTG1|P63261	hsa	T203Tp	RGYSFTTtAEREIVR	PhosphoSitePlus,dbPTM		ACTR3|P61158	2p9k-{ CHAIN B }-{ A 161 _ to A 412 _ }	B207:SER	-1.42	0.41	0.98	-0.6	ACTG1|P63261/210	phosphosite	http://mechismo.russelllab.org/contact_hit?id=115254&pos_a1=203&label_a1=T203Tp
ACTG1|P63261	hsa	T203Tp	RGYSFTTtAEREIVR	PhosphoSitePlus,dbPTM		ACTR3B|Q9P1U1	2p9k-{ CHAIN B }-{ A 161 _ to A 412 _ }	B207:SER	-1.42	0.41	0.98	-0.6	ACTG1|P63261/210	phosphosite	http://mechismo.russelllab.org/contact_hit?id=115174&pos_a1=203&label_a1=T203Tp
ACTG1|P63261	hsa	S368Sp	EYDESGPsIVHRKCF	PhosphoSitePlus		ACTA1|P68133	3b63-{ CHAIN L }-{ CHAIN K }	L363:SER	2.63	1.00	0.82	2.2	ACTG1|P63261/375	phosphosite	http://mechismo.russelllab.org/contact_hit?id=115163&pos_a1=368&label_a1=S368Sp
ACTG1|P63261	hsa	S368Sp	EYDESGPsIVHRKCF	PhosphoSitePlus		ACTC1|P68032	3b63-{ CHAIN L }-{ CHAIN K }	L363:SER	2.63	0.99	0.82	2.2	ACTG1|P63261/375	phosphosite	http://mechismo.russelllab.org/contact_hit?id=115253&pos_a1=368&label_a1=S368Sp
ACTG1|P63261	hsa	S368Sp	EYDESGPsIVHRKCF	PhosphoSitePlus		ACTA2|P62736	3b63-{ CHAIN L }-{ CHAIN K }	L363:SER	2.63	0.99	0.82	2.1	ACTG1|P63261/375	phosphosite	http://mechismo.russelllab.org/contact_hit?id=115065&pos_a1=368&label_a1=S368Sp
ACTG1|P63261	hsa	S368Sp	EYDESGPsIVHRKCF	PhosphoSitePlus		ACTG2|P63267	3b63-{ CHAIN L }-{ CHAIN K }	L363:SER	2.63	0.99	0.82	2.1	ACTG1|P63261/375	phosphosite	http://mechismo.russelllab.org/contact_hit?id=115188&pos_a1=368&label_a1=S368Sp
ACTG1|P63261	hsa	S368Sp	EYDESGPsIVHRKCF	PhosphoSitePlus		ACTR2|P61160	3b63-{ CHAIN L }-{ CHAIN K }	L363:SER	-2.40	0.47	0.82	-0.9	ACTG1|P63261/375	phosphosite	http://mechismo.russelllab.org/contact_hit?id=115115&pos_a1=368&label_a1=S368Sp
ACTG1|P63261	hsa	S199Sp	ILTERGYsFTTTAER	PhosphoSitePlus,dbPTM		ACTG1|P63261	3b63-{ CHAIN L }-{ CHAIN M }	L194:SER	0.37	1.00	0.84	0.3	ACTG1|P63261/206	phosphosite	http://mechismo.russelllab.org/contact_hit?id=115251&pos_a1=199&label_a1=S199Sp
ACTG1|P63261	hsa	S199Sp	ILTERGYsFTTTAER	PhosphoSitePlus,dbPTM		ACTB|P60709	3b63-{ CHAIN L }-{ CHAIN M }	L194:SER	0.37	1.00	0.84	0.3	ACTG1|P63261/206	phosphosite	http://mechismo.russelllab.org/contact_hit?id=115149&pos_a1=199&label_a1=S199Sp
ACTG1|P63261	hsa	S199Sp	ILTERGYsFTTTAER	PhosphoSitePlus,dbPTM		ACTBL2|Q562R1	3b63-{ CHAIN L }-{ CHAIN M }	L194:SER	-0.45	0.92	0.84	-0.3	ACTG1|P63261/206	phosphosite	http://mechismo.russelllab.org/contact_hit?id=115229&pos_a1=199&label_a1=S199Sp
ACTG1|P63261	hsa	S199Sp	ILTERGYsFTTTAER	PhosphoSitePlus,dbPTM		POTEE|Q6S8J3	3b63-{ CHAIN L }-{ CHAIN M }	L194:SER	0.37	0.92	0.84	0.3	ACTG1|P63261/206	phosphosite	http://mechismo.russelllab.org/contact_hit?id=115210&pos_a1=199&label_a1=S199Sp
ACTG1|P63261	hsa	S199Sp	ILTERGYsFTTTAER	PhosphoSitePlus,dbPTM		POTEF|A5A3E0	3b63-{ CHAIN L }-{ CHAIN M }	L194:SER	0.37	0.92	0.84	0.3	ACTG1|P63261/206	phosphosite	http://mechismo.russelllab.org/contact_hit?id=115172&pos_a1=199&label_a1=S199Sp
ACTG1|P63261	hsa	S199Sp	ILTERGYsFTTTAER	PhosphoSitePlus,dbPTM		POTEKP|Q9BYX7	3b63-{ CHAIN L }-{ CHAIN M }	L194:SER	0.37	0.92	0.84	0.3	ACTG1|P63261/206	phosphosite	http://mechismo.russelllab.org/contact_hit?id=115240&pos_a1=199&label_a1=S199Sp
ACTG1|P63261	hsa	S199Sp	ILTERGYsFTTTAER	PhosphoSitePlus,dbPTM		POTEI|P0CG38	3b63-{ CHAIN L }-{ CHAIN M }	L194:SER	0.37	0.91	0.84	0.3	ACTG1|P63261/206	phosphosite	http://mechismo.russelllab.org/contact_hit?id=115178&pos_a1=199&label_a1=S199Sp
ACTG1|P63261	hsa	S199Sp	ILTERGYsFTTTAER	PhosphoSitePlus,dbPTM		POTEJ|P0CG39	3b63-{ CHAIN L }-{ CHAIN M }	L194:SER	0.37	0.91	0.84	0.3	ACTG1|P63261/206	phosphosite	http://mechismo.russelllab.org/contact_hit?id=115140&pos_a1=199&label_a1=S199Sp
ACTG1|P63261	hsa	S199Sp	ILTERGYsFTTTAER	PhosphoSitePlus,dbPTM		ACTR3|P61158	2p9k-{ CHAIN B }-{ A 161 _ to A 412 _ }	B203:ALA	0.15	0.41	0.84	0.1	ACTG1|P63261/206	phosphosite	http://mechismo.russelllab.org/contact_hit?id=115254&pos_a1=199&label_a1=S199Sp
ACTG1|P63261	hsa	S199Sp	ILTERGYsFTTTAER	PhosphoSitePlus,dbPTM		ACTR3B|Q9P1U1	2p9k-{ CHAIN B }-{ A 161 _ to A 412 _ }	B203:ALA	0.15	0.41	0.84	0.1	ACTG1|P63261/206	phosphosite	http://mechismo.russelllab.org/contact_hit?id=115174&pos_a1=199&label_a1=S199Sp
ACTG1|P63261	hsa	S52Sp	VGMGQKDsYVGDEAQ	PhosphoSitePlus,dbPTM		ACTN3|Q08043	3lue-{ CHAIN A }-{ CHAIN K }	A52:SER	-4.07	0.99	0.92	-3.7	ACTG1|P63261/58	phosphosite	http://mechismo.russelllab.org/contact_hit?id=115049&pos_a1=52&label_a1=S52Sp
ACTG1|P63261	hsa	S52Sp	VGMGQKDsYVGDEAQ	PhosphoSitePlus,dbPTM		ACTN2|P35609	3lue-{ CHAIN A }-{ CHAIN K }	A52:SER	-4.07	0.96	0.92	-3.6	ACTG1|P63261/58	phosphosite	http://mechismo.russelllab.org/contact_hit?id=115220&pos_a1=52&label_a1=S52Sp
ACTG1|P63261	hsa	S52Sp	VGMGQKDsYVGDEAQ	PhosphoSitePlus,dbPTM		GSN|P06396	3ffk-{ CHAIN B }-{ CHAIN A }	B52:SER	-1.11	0.93	0.92	-1.0	ACTG1|P63261/58	phosphosite	http://mechismo.russelllab.org/contact_hit?id=115073&pos_a1=52&label_a1=S52Sp
ACTG1|P63261	hsa	S52Sp	VGMGQKDsYVGDEAQ	PhosphoSitePlus,dbPTM		ACTN4|O43707	3lue-{ CHAIN A }-{ CHAIN K }	A52:SER	-4.07	0.93	0.92	-3.5	ACTG1|P63261/58	phosphosite	http://mechismo.russelllab.org/contact_hit?id=115057&pos_a1=52&label_a1=S52Sp
ACTG1|P63261	hsa	S52Sp	VGMGQKDsYVGDEAQ	PhosphoSitePlus,dbPTM		ACTN1|P12814	3lue-{ CHAIN A }-{ CHAIN K }	A52:SER	-4.07	0.93	0.92	-3.5	ACTG1|P63261/58	phosphosite	http://mechismo.russelllab.org/contact_hit?id=115244&pos_a1=52&label_a1=S52Sp
ACTG1|P63261	hsa	S52Sp	VGMGQKDsYVGDEAQ	PhosphoSitePlus,dbPTM		SCIN|Q9Y6U3	3ffk-{ CHAIN B }-{ CHAIN A }	B52:SER	-1.11	0.63	0.92	-0.6	ACTG1|P63261/58	phosphosite	http://mechismo.russelllab.org/contact_hit?id=115150&pos_a1=52&label_a1=S52Sp
ACTG1|P63261	hsa	S52Sp	VGMGQKDsYVGDEAQ	PhosphoSitePlus,dbPTM		DMD|P11532	3lue-{ CHAIN A }-{ CHAIN K }	A52:SER	-2.70	0.48	0.92	-1.2	ACTG1|P63261/58	phosphosite	http://mechismo.russelllab.org/contact_hit?id=115091&pos_a1=52&label_a1=S52Sp
ACTG1|P63261	hsa	S52Sp	VGMGQKDsYVGDEAQ	PhosphoSitePlus,dbPTM		SYNE1|Q8NF91	3lue-{ CHAIN A }-{ CHAIN K }	A52:SER	-2.70	0.45	0.92	-1.1	ACTG1|P63261/58	phosphosite	http://mechismo.russelllab.org/contact_hit?id=115224&pos_a1=52&label_a1=S52Sp
ACTG1|P63261	hsa	S52Sp	VGMGQKDsYVGDEAQ	PhosphoSitePlus,dbPTM		SYNE2|Q8WXH0	3lue-{ CHAIN A }-{ CHAIN K }	A52:SER	-2.70	0.43	0.92	-1.1	ACTG1|P63261/58	phosphosite	http://mechismo.russelllab.org/contact_hit?id=115097&pos_a1=52&label_a1=S52Sp
ACTG1|P63261	hsa	S60Sp	YVGDEAQsKRGILTL	PhosphoSitePlus,dbPTM		WIPF1|O43516	2a41-{ A 7 _ to A 146 _ }-{ CHAIN C }	A60:SER	-1.90	0.95	0.97	-1.8	ACTG1|P63261/66	phosphosite	http://mechismo.russelllab.org/contact_hit?id=115076&pos_a1=60&label_a1=S60Sp
ACTG1|P63261	hsa	Y362Yp	MWISKQEyDESGPSI	PhosphoSitePlus,dbPTM		ACTR3|P61158	2p9p-{ A 161 _ to A 412 _ }-{ A 3 _ to A 155 _ }	A400:TYR	0.05	0.34	0.99	0.0	ACTG1|P63261/369	phosphosite	http://mechismo.russelllab.org/contact_hit?id=115255&pos_a1=362&label_a1=Y362Yp
ACTG1|P63261	hsa	Y362Yp	MWISKQEyDESGPSI	PhosphoSitePlus,dbPTM		ACTR3B|Q9P1U1	2p9p-{ A 161 _ to A 412 _ }-{ A 3 _ to A 155 _ }	A400:TYR	0.05	0.34	0.99	0.0	ACTG1|P63261/369	phosphosite	http://mechismo.russelllab.org/contact_hit?id=115175&pos_a1=362&label_a1=Y362Yp
ACTG1|P63261	hsa	T201Tp	TERGYSFtTTAEREI	PhosphoSitePlus,dbPTM	20068231	ACTG1|P63261	3b63-{ CHAIN L }-{ CHAIN M }	L196:THR	-1.29	1.00	0.56	-0.7	ACTG1|P63261/208	phosphosite	http://mechismo.russelllab.org/contact_hit?id=115251&pos_a1=201&label_a1=T201Tp
ACTG1|P63261	hsa	T201Tp	TERGYSFtTTAEREI	PhosphoSitePlus,dbPTM	20068231	ACTB|P60709	3b63-{ CHAIN L }-{ CHAIN M }	L196:THR	-1.29	1.00	0.56	-0.7	ACTG1|P63261/208	phosphosite	http://mechismo.russelllab.org/contact_hit?id=115149&pos_a1=201&label_a1=T201Tp
ACTG1|P63261	hsa	T201Tp	TERGYSFtTTAEREI	PhosphoSitePlus,dbPTM	20068231	ACTBL2|Q562R1	3b63-{ CHAIN L }-{ CHAIN M }	L196:THR	-1.29	0.92	0.56	-0.7	ACTG1|P63261/208	phosphosite	http://mechismo.russelllab.org/contact_hit?id=115229&pos_a1=201&label_a1=T201Tp
ACTG1|P63261	hsa	T201Tp	TERGYSFtTTAEREI	PhosphoSitePlus,dbPTM	20068231	POTEE|Q6S8J3	3b63-{ CHAIN L }-{ CHAIN M }	L196:THR	-1.29	0.92	0.56	-0.7	ACTG1|P63261/208	phosphosite	http://mechismo.russelllab.org/contact_hit?id=115210&pos_a1=201&label_a1=T201Tp
ACTG1|P63261	hsa	T201Tp	TERGYSFtTTAEREI	PhosphoSitePlus,dbPTM	20068231	POTEF|A5A3E0	3b63-{ CHAIN L }-{ CHAIN M }	L196:THR	-1.29	0.92	0.56	-0.7	ACTG1|P63261/208	phosphosite	http://mechismo.russelllab.org/contact_hit?id=115172&pos_a1=201&label_a1=T201Tp
ACTG1|P63261	hsa	T201Tp	TERGYSFtTTAEREI	PhosphoSitePlus,dbPTM	20068231	POTEKP|Q9BYX7	3b63-{ CHAIN L }-{ CHAIN M }	L196:THR	-1.29	0.92	0.56	-0.7	ACTG1|P63261/208	phosphosite	http://mechismo.russelllab.org/contact_hit?id=115240&pos_a1=201&label_a1=T201Tp
ACTG1|P63261	hsa	T201Tp	TERGYSFtTTAEREI	PhosphoSitePlus,dbPTM	20068231	POTEI|P0CG38	3b63-{ CHAIN L }-{ CHAIN M }	L196:THR	-1.29	0.91	0.56	-0.7	ACTG1|P63261/208	phosphosite	http://mechismo.russelllab.org/contact_hit?id=115178&pos_a1=201&label_a1=T201Tp
ACTG1|P63261	hsa	T201Tp	TERGYSFtTTAEREI	PhosphoSitePlus,dbPTM	20068231	POTEJ|P0CG39	3b63-{ CHAIN L }-{ CHAIN M }	L196:THR	-1.29	0.91	0.56	-0.7	ACTG1|P63261/208	phosphosite	http://mechismo.russelllab.org/contact_hit?id=115140&pos_a1=201&label_a1=T201Tp
ACTG1|P63261	hsa	T201Tp	TERGYSFtTTAEREI	PhosphoSitePlus,dbPTM	20068231	ACTR3|P61158	2p9k-{ CHAIN B }-{ A 161 _ to A 412 _ }	B205:ASN	-4.03	0.41	0.56	-0.9	ACTG1|P63261/208	phosphosite	http://mechismo.russelllab.org/contact_hit?id=115254&pos_a1=201&label_a1=T201Tp
ACTG1|P63261	hsa	T201Tp	TERGYSFtTTAEREI	PhosphoSitePlus,dbPTM	20068231	ACTR3B|Q9P1U1	2p9k-{ CHAIN B }-{ A 161 _ to A 412 _ }	B205:ASN	-4.03	0.41	0.56	-0.9	ACTG1|P63261/208	phosphosite	http://mechismo.russelllab.org/contact_hit?id=115174&pos_a1=201&label_a1=T201Tp
ACTG1|P63261	hsa	Y169Yp	TVPIYEGyALPHAIL	PhosphoSitePlus,dbPTM		PHACTR1|Q9C0D0	4b1z-{ CHAIN C }-{ CHAIN M }	C169:TYR	2.46	0.95	0.82	1.9	ACTG1|P63261/175	phosphosite	http://mechismo.russelllab.org/contact_hit?id=115079&pos_a1=169&label_a1=Y169Yp
ACTG1|P63261	hsa	Y169Yp	TVPIYEGyALPHAIL	PhosphoSitePlus,dbPTM		MTSS1|O43312	2d1k-{ A 147 _ to A 374 _ }-{ CHAIN C }	A169:TYR	1.89	0.94	0.82	1.5	ACTG1|P63261/175	phosphosite	http://mechismo.russelllab.org/contact_hit?id=115152&pos_a1=169&label_a1=Y169Yp
ACTG1|P63261	hsa	Y169Yp	TVPIYEGyALPHAIL	PhosphoSitePlus,dbPTM		WIPF1|O43516	2a41-{ A 147 _ to A 371 _ }-{ CHAIN C }	A169:TYR	2.47	0.94	0.82	1.9	ACTG1|P63261/175	phosphosite	http://mechismo.russelllab.org/contact_hit?id=115077&pos_a1=169&label_a1=Y169Yp
ACTG1|P63261	hsa	Y169Yp	TVPIYEGyALPHAIL	PhosphoSitePlus,dbPTM		GSN|P06396	1h1v-{ CHAIN A }-{ CHAIN G }	A169:TYR	-1.02	0.94	0.82	-0.8	ACTG1|P63261/175	phosphosite	http://mechismo.russelllab.org/contact_hit?id=115074&pos_a1=169&label_a1=Y169Yp
ACTG1|P63261	hsa	Y169Yp	TVPIYEGyALPHAIL	PhosphoSitePlus,dbPTM		GSN|P06396	3ffk-{ CHAIN B }-{ CHAIN A }	B169:TYR	-0.12	0.93	0.82	-0.1	ACTG1|P63261/175	phosphosite	http://mechismo.russelllab.org/contact_hit?id=115073&pos_a1=169&label_a1=Y169Yp
ACTG1|P63261	hsa	Y169Yp	TVPIYEGyALPHAIL	PhosphoSitePlus,dbPTM		TWF1|Q12792	3daw-{ CHAIN A }-{ CHAIN B }	A169:TYR	1.29	0.93	0.82	1.0	ACTG1|P63261/175	phosphosite	http://mechismo.russelllab.org/contact_hit?id=115063&pos_a1=169&label_a1=Y169Yp
ACTG1|P63261	hsa	Y169Yp	TVPIYEGyALPHAIL	PhosphoSitePlus,dbPTM		PFN1|P07737	3chw-{ CHAIN A }-{ CHAIN P }	A169:TYR	4.43	0.93	0.82	3.4	ACTG1|P63261/175	phosphosite	http://mechismo.russelllab.org/contact_hit?id=115111&pos_a1=169&label_a1=Y169Yp
ACTG1|P63261	hsa	Y169Yp	TVPIYEGyALPHAIL	PhosphoSitePlus,dbPTM		GC|P02774	1ma9-{ CHAIN B }-{ CHAIN A }	B169:TYR	2.24	0.92	0.82	1.7	ACTG1|P63261/175	phosphosite	http://mechismo.russelllab.org/contact_hit?id=115225&pos_a1=169&label_a1=Y169Yp
ACTG1|P63261	hsa	Y169Yp	TVPIYEGyALPHAIL	PhosphoSitePlus,dbPTM		PHACTR1|Q9C0D0	4b1v-{ CHAIN B }-{ CHAIN N }	B169:TYR	1.58	0.91	0.82	1.2	ACTG1|P63261/175	phosphosite	http://mechismo.russelllab.org/contact_hit?id=115080&pos_a1=169&label_a1=Y169Yp
ACTG1|P63261	hsa	Y169Yp	TVPIYEGyALPHAIL	PhosphoSitePlus,dbPTM		SCIN|Q9Y6U3	3ffk-{ CHAIN B }-{ CHAIN A }	B169:TYR	-0.12	0.63	0.82	-0.1	ACTG1|P63261/175	phosphosite	http://mechismo.russelllab.org/contact_hit?id=115150&pos_a1=169&label_a1=Y169Yp
ACTG1|P63261	hsa	Y169Yp	TVPIYEGyALPHAIL	PhosphoSitePlus,dbPTM		PFN2|P35080	2btf-{ A 147 _ to A 375 _ }-{ CHAIN P }	A169:TYR	4.43	0.62	0.82	2.3	ACTG1|P63261/175	phosphosite	http://mechismo.russelllab.org/contact_hit?id=115238&pos_a1=169&label_a1=Y169Yp
ACTG1|P63261	hsa	Y169Yp	TVPIYEGyALPHAIL	PhosphoSitePlus,dbPTM		SCIN|Q9Y6U3	1h1v-{ CHAIN A }-{ CHAIN G }	A169:TYR	-0.11	0.60	0.82	-0.1	ACTG1|P63261/175	phosphosite	http://mechismo.russelllab.org/contact_hit?id=115151&pos_a1=169&label_a1=Y169Yp
ACTG1|P63261	hsa	Y169Yp	TVPIYEGyALPHAIL	PhosphoSitePlus,dbPTM		CAPG|P40121	1rgi-{ A 147 _ to A 365 _ }-{ CHAIN G }	A169:TYR	1.88	0.51	0.82	0.8	ACTG1|P63261/175	phosphosite	http://mechismo.russelllab.org/contact_hit?id=115256&pos_a1=169&label_a1=Y169Yp
ACTG1|P63261	hsa	Y169Yp	TVPIYEGyALPHAIL	PhosphoSitePlus,dbPTM		ALB|P02768	1lot-{ B 147 _ to B 373 _ }-{ CHAIN A }	B169:TYR	0.10	0.24	0.82	0.0	ACTG1|P63261/175	phosphosite	http://mechismo.russelllab.org/contact_hit?id=115066&pos_a1=169&label_a1=Y169Yp
ACTG2|P63267	hsa	S240Sp	SSSSLEKsYELPDGQ	PhosphoSitePlus,dbPTM		PHACTR1|Q9C0D0	4b1z-{ CHAIN C }-{ CHAIN M }	C239:SER	0.08	0.99	0.98	0.1	ACTG2|P63267/253	phosphosite	http://mechismo.russelllab.org/contact_hit?id=115448&pos_a1=240&label_a1=S240Sp
ACTG2|P63267	hsa	Y363Yp	MWISKPEyDEAGPSI	PhosphoSitePlus,dbPTM	20058876	ACTR3|P61158	2p9p-{ A 161 _ to A 412 _ }-{ A 3 _ to A 155 _ }	A400:TYR	0.05	0.34	0.99	0.0	ACTG2|P63267/390	phosphosite	http://mechismo.russelllab.org/contact_hit?id=115624&pos_a1=363&label_a1=Y363Yp
ACTG2|P63267	hsa	Y363Yp	MWISKPEyDEAGPSI	PhosphoSitePlus,dbPTM	20058876	ACTR3B|Q9P1U1	2p9p-{ A 161 _ to A 412 _ }-{ A 3 _ to A 155 _ }	A400:TYR	0.05	0.34	0.99	0.0	ACTG2|P63267/390	phosphosite	http://mechismo.russelllab.org/contact_hit?id=115544&pos_a1=363&label_a1=Y363Yp
ACTG2|P63267	hsa	Y189Yp	AGRDLTDyLMKILTE	PhosphoSitePlus,dbPTM		ACTG1|P63261	3b63-{ CHAIN K }-{ CHAIN L }	K183:TYR	1.67	0.99	0.98	1.6	ACTG2|P63267/202	phosphosite	http://mechismo.russelllab.org/contact_hit?id=115620&pos_a1=189&label_a1=Y189Yp
ACTG2|P63267	hsa	Y189Yp	AGRDLTDyLMKILTE	PhosphoSitePlus,dbPTM		ACTB|P60709	3b63-{ CHAIN K }-{ CHAIN L }	K183:TYR	1.67	0.99	0.98	1.6	ACTG2|P63267/202	phosphosite	http://mechismo.russelllab.org/contact_hit?id=115518&pos_a1=189&label_a1=Y189Yp
ACTG2|P63267	hsa	Y189Yp	AGRDLTDyLMKILTE	PhosphoSitePlus,dbPTM		ACTBL2|Q562R1	3b63-{ CHAIN K }-{ CHAIN L }	K183:TYR	1.67	0.92	0.98	1.5	ACTG2|P63267/202	phosphosite	http://mechismo.russelllab.org/contact_hit?id=115598&pos_a1=189&label_a1=Y189Yp
ACTG2|P63267	hsa	Y189Yp	AGRDLTDyLMKILTE	PhosphoSitePlus,dbPTM		POTEE|Q6S8J3	3b63-{ CHAIN K }-{ CHAIN L }	K183:TYR	1.67	0.92	0.98	1.5	ACTG2|P63267/202	phosphosite	http://mechismo.russelllab.org/contact_hit?id=115579&pos_a1=189&label_a1=Y189Yp
ACTG2|P63267	hsa	Y189Yp	AGRDLTDyLMKILTE	PhosphoSitePlus,dbPTM		POTEF|A5A3E0	3b63-{ CHAIN K }-{ CHAIN L }	K183:TYR	1.67	0.92	0.98	1.5	ACTG2|P63267/202	phosphosite	http://mechismo.russelllab.org/contact_hit?id=115541&pos_a1=189&label_a1=Y189Yp
ACTG2|P63267	hsa	Y189Yp	AGRDLTDyLMKILTE	PhosphoSitePlus,dbPTM		POTEKP|Q9BYX7	3b63-{ CHAIN K }-{ CHAIN L }	K183:TYR	1.67	0.92	0.98	1.5	ACTG2|P63267/202	phosphosite	http://mechismo.russelllab.org/contact_hit?id=115609&pos_a1=189&label_a1=Y189Yp
ACTG2|P63267	hsa	Y189Yp	AGRDLTDyLMKILTE	PhosphoSitePlus,dbPTM		POTEI|P0CG38	3b63-{ CHAIN K }-{ CHAIN L }	K183:TYR	1.67	0.91	0.98	1.5	ACTG2|P63267/202	phosphosite	http://mechismo.russelllab.org/contact_hit?id=115547&pos_a1=189&label_a1=Y189Yp
ACTG2|P63267	hsa	Y189Yp	AGRDLTDyLMKILTE	PhosphoSitePlus,dbPTM		POTEJ|P0CG39	3b63-{ CHAIN K }-{ CHAIN L }	K183:TYR	1.67	0.91	0.98	1.5	ACTG2|P63267/202	phosphosite	http://mechismo.russelllab.org/contact_hit?id=115509&pos_a1=189&label_a1=Y189Yp
ACTG2|P63267	hsa	S53Sp	VGMGQKDsYVGDEAQ	PhosphoSitePlus,dbPTM		GSN|P06396	3ffk-{ CHAIN B }-{ CHAIN A }	B52:SER	-1.11	0.98	0.92	-1.0	ACTG2|P63267/58	phosphosite	http://mechismo.russelllab.org/contact_hit?id=115442&pos_a1=53&label_a1=S53Sp
ACTG2|P63267	hsa	S53Sp	VGMGQKDsYVGDEAQ	PhosphoSitePlus,dbPTM		ACTN3|Q08043	3lue-{ CHAIN A }-{ CHAIN K }	A52:SER	-4.07	0.94	0.92	-3.5	ACTG2|P63267/58	phosphosite	http://mechismo.russelllab.org/contact_hit?id=115417&pos_a1=53&label_a1=S53Sp
ACTG2|P63267	hsa	S53Sp	VGMGQKDsYVGDEAQ	PhosphoSitePlus,dbPTM		ACTN2|P35609	3lue-{ CHAIN A }-{ CHAIN K }	A52:SER	-4.07	0.94	0.92	-3.5	ACTG2|P63267/58	phosphosite	http://mechismo.russelllab.org/contact_hit?id=115589&pos_a1=53&label_a1=S53Sp
ACTG2|P63267	hsa	S53Sp	VGMGQKDsYVGDEAQ	PhosphoSitePlus,dbPTM		ACTN4|O43707	3lue-{ CHAIN A }-{ CHAIN K }	A52:SER	-4.07	0.93	0.92	-3.5	ACTG2|P63267/58	phosphosite	http://mechismo.russelllab.org/contact_hit?id=115426&pos_a1=53&label_a1=S53Sp
ACTG2|P63267	hsa	S53Sp	VGMGQKDsYVGDEAQ	PhosphoSitePlus,dbPTM		ACTN1|P12814	3lue-{ CHAIN A }-{ CHAIN K }	A52:SER	-4.07	0.93	0.92	-3.5	ACTG2|P63267/58	phosphosite	http://mechismo.russelllab.org/contact_hit?id=115613&pos_a1=53&label_a1=S53Sp
ACTG2|P63267	hsa	S53Sp	VGMGQKDsYVGDEAQ	PhosphoSitePlus,dbPTM		PLEC|Q15149	3lue-{ CHAIN A }-{ CHAIN K }	A52:SER	-2.70	0.55	0.92	-1.4	ACTG2|P63267/58	phosphosite	http://mechismo.russelllab.org/contact_hit?id=115595&pos_a1=53&label_a1=S53Sp
ACTG2|P63267	hsa	Y241Yp	SSSLEKSyELPDGQV	PhosphoSitePlus,dbPTM		WIPF1|O43516	2a41-{ A 147 _ to A 371 _ }-{ CHAIN C }	A240:TYR	-0.89	0.99	1.00	-0.9	ACTG2|P63267/254	phosphosite	http://mechismo.russelllab.org/contact_hit?id=115445&pos_a1=241&label_a1=Y241Yp
ACTG2|P63267	hsa	S61Sp	YVGDEAQsKRGILTL	PhosphoSitePlus,dbPTM		WIPF1|O43516	2a41-{ A 7 _ to A 146 _ }-{ CHAIN C }	A60:SER	-1.90	0.98	0.97	-1.8	ACTG2|P63267/66	phosphosite	http://mechismo.russelllab.org/contact_hit?id=115446&pos_a1=61&label_a1=S61Sp
ACTG2|P63267	hsa	Y54Yp	GMGQKDSyVGDEAQS	PhosphoSitePlus,dbPTM		GSN|P06396	3ffk-{ CHAIN B }-{ CHAIN A }	B53:TYR	1.29	0.98	0.98	1.2	ACTG2|P63267/59	phosphosite	http://mechismo.russelllab.org/contact_hit?id=115442&pos_a1=54&label_a1=Y54Yp
ACTG2|P63267	hsa	Y54Yp	GMGQKDSyVGDEAQS	PhosphoSitePlus,dbPTM		ACTN3|Q08043	3lue-{ CHAIN A }-{ CHAIN K }	A53:TYR	-1.02	0.94	0.98	-0.9	ACTG2|P63267/59	phosphosite	http://mechismo.russelllab.org/contact_hit?id=115417&pos_a1=54&label_a1=Y54Yp
ACTG2|P63267	hsa	Y54Yp	GMGQKDSyVGDEAQS	PhosphoSitePlus,dbPTM		ACTN2|P35609	3lue-{ CHAIN A }-{ CHAIN K }	A53:TYR	-1.02	0.94	0.98	-0.9	ACTG2|P63267/59	phosphosite	http://mechismo.russelllab.org/contact_hit?id=115589&pos_a1=54&label_a1=Y54Yp
ACTG2|P63267	hsa	Y54Yp	GMGQKDSyVGDEAQS	PhosphoSitePlus,dbPTM		ACTN4|O43707	3lue-{ CHAIN A }-{ CHAIN K }	A53:TYR	-1.02	0.93	0.98	-0.9	ACTG2|P63267/59	phosphosite	http://mechismo.russelllab.org/contact_hit?id=115426&pos_a1=54&label_a1=Y54Yp
ACTG2|P63267	hsa	Y54Yp	GMGQKDSyVGDEAQS	PhosphoSitePlus,dbPTM		ACTN1|P12814	3lue-{ CHAIN A }-{ CHAIN K }	A53:TYR	-1.02	0.93	0.98	-0.9	ACTG2|P63267/59	phosphosite	http://mechismo.russelllab.org/contact_hit?id=115613&pos_a1=54&label_a1=Y54Yp
ACTG2|P63267	hsa	Y54Yp	GMGQKDSyVGDEAQS	PhosphoSitePlus,dbPTM		PLEC|Q15149	3lue-{ CHAIN A }-{ CHAIN K }	A53:TYR	-0.11	0.55	0.98	-0.1	ACTG2|P63267/59	phosphosite	http://mechismo.russelllab.org/contact_hit?id=115595&pos_a1=54&label_a1=Y54Yp
ACTN1|P12814	hsa	Y246Yp	MTYVSSFyHAFSGAQ	PhosphoSitePlus,dbPTM		ACTN2|P35609	1dxx-{ CHAIN A }-{ CHAIN B }	A236:PHE	0.77	0.42	0.72	0.2	ACTN4|O43707/266	phosphosite	http://mechismo.russelllab.org/contact_hit?id=116175&pos_a1=246&label_a1=Y246Yp
ACTN1|P12814	hsa	T50Tp	SHLRKAGtQIENIEE	PhosphoELM,PhosphoSitePlus,dbPTM	16097034	ACTN1|P12814	1sjj-{ CHAIN A }-{ CHAIN B }	A51:THR	-1.59	0.96	0.28	-0.4	ACTN4|O43707/70	phosphosite	http://mechismo.russelllab.org/contact_hit?id=116178&pos_a1=50&label_a1=T50Tp
ACTN1|P12814	hsa	T50Tp	SHLRKAGtQIENIEE	PhosphoELM,PhosphoSitePlus,dbPTM	16097034	ACTN4|O43707	1sjj-{ CHAIN A }-{ CHAIN B }	A51:THR	-1.59	0.85	0.28	-0.4	ACTN4|O43707/70	phosphosite	http://mechismo.russelllab.org/contact_hit?id=116189&pos_a1=50&label_a1=T50Tp
ACTN1|P12814	hsa	T50Tp	SHLRKAGtQIENIEE	PhosphoELM,PhosphoSitePlus,dbPTM	16097034	ACTN3|Q08043	1sjj-{ CHAIN A }-{ CHAIN B }	A51:THR	2.84	0.79	0.28	0.6	ACTN4|O43707/70	phosphosite	http://mechismo.russelllab.org/contact_hit?id=116075&pos_a1=50&label_a1=T50Tp
ACTN1|P12814	hsa	T737Tp	EVENQILtRDAKGIS	PhosphoSitePlus,dbPTM		ACTN2|P35609	1hci-{ CHAIN A }-{ CHAIN B }	A744:THR	3.79	0.79	0.27	0.8	ACTN4|O43707/757	phosphosite	http://mechismo.russelllab.org/contact_hit?id=116174&pos_a1=737&label_a1=T737Tp
ACTN1|P12814	hsa	T737Tp	EVENQILtRDAKGIS	PhosphoSitePlus,dbPTM		SPTAN1|Q13813	1hci-{ A 633 _ to A 746 _ }-{ CHAIN B }	A744:THR	-1.11	0.21	0.27	-0.1	ACTN4|O43707/757	phosphosite	http://mechismo.russelllab.org/contact_hit?id=116125&pos_a1=737&label_a1=T737Tp
ACTN4|O43707	hsa	T756Tp	EVENQILtRDAKGIS	PhosphoSitePlus,dbPTM		ACTN2|P35609	1hci-{ CHAIN A }-{ CHAIN B }	A744:THR	3.79	0.76	0.27	0.8	ACTN4|O43707/757	phosphosite	http://mechismo.russelllab.org/contact_hit?id=117019&pos_a1=756&label_a1=T756Tp
ACTN4|O43707	hsa	T756Tp	EVENQILtRDAKGIS	PhosphoSitePlus,dbPTM		SPTAN1|Q13813	1hci-{ A 633 _ to A 746 _ }-{ CHAIN B }	A744:THR	-1.11	0.21	0.27	-0.1	ACTN4|O43707/757	phosphosite	http://mechismo.russelllab.org/contact_hit?id=116963&pos_a1=756&label_a1=T756Tp
ACTN4|O43707	hsa	S447Sp	DYETATLsDIKALIR	PhosphoSitePlus,dbPTM		ACTN4|O43707	1sjj-{ CHAIN A }-{ CHAIN B }	A429:SER	1.41	0.85	0.28	0.3	ACTN4|O43707/448	phosphosite	http://mechismo.russelllab.org/contact_hit?id=117034&pos_a1=447&label_a1=S447Sp
ACTN4|O43707	hsa	S447Sp	DYETATLsDIKALIR	PhosphoSitePlus,dbPTM		ACTN4|O43707	1sjj-{ CHAIN B }-{ CHAIN A }	B429:SER	1.41	0.85	0.28	0.3	ACTN4|O43707/448	phosphosite	http://mechismo.russelllab.org/contact_hit?id=3510331&pos_a1=447&label_a1=S447Sp
[truncated: 66,521 more rows]
