# Supplementary material for: Systematic identification of phosphorylation-mediated protein interaction switches
Source: PLoS Comput Biol. 2017 Mar 27;13(3):e1005462. doi: 10.1371/journal.pcbi.1005462 (PMC5386296; doi:10.1371/journal.pcbi.1005462)
Supplement: S3 Table — (Data file 'S3_table_pdbphos.txt'.) Tab-separated variables with the following columns: id_res: residue unique identifierid_res_nr: residue non-redundant identifierstruct1: PDB identifier and the two sections which specify the interaction. If the interaction is only present in a biological assembly, the PDB-identifier is suffixed with the assembly and model numbers of the two sections.pdbres1: chain identifier, residue sequence number, insertion code and three-letter amino-acid code for the template residue aligned to the site.aa1: three-letter amino acid codephosStruct: structure information of the best (highest percent sequence identity) homologue of known structure that also has a phosphorylated residue at the same positionphosPdbresphosAAphosPcid: percent sequence identity between phosStruct and struct1unphosStruct: structure information of the best (highest percent sequence identity) homologue of known structure that has an unphosphorylated residue at the same positionunphosPdbresunphosAAunphosPcid: percent sequence identity between unphosStruct and struct1. (TXT) [file pcbi.1005462.s008.txt]

id_res	id_res_nr	struct1	pdbres1	aa1	phosStruct	phosPdbres	phosAA	phosPcid	unphosStruct	unphosPdbres	unphosAA	unphosPcid
227879:11	191391629:11	2zxw-{ CHAIN T }-{ CHAIN P }	T11_	TPO	2eij-{ CHAIN T }-{ CHAIN P }	T11_	TPO	100	2ybb-{ CHAIN R }-{ CHAIN N }	R11_	THR	99
33538:9	-102:9	3d9l-{ CHAIN Y }-{ CHAIN A }	Y9_	SEP	-	-	-	-	-	-	-	-
106516:273	191399215:292	3kk9-1-2-1-{ CHAIN A }-{ CHAIN A }	A285_	TPO	-	-	-	-	-	-	-	-
18240:160	191391860:185	3bhv-{ CHAIN A }-{ CHAIN B }	A160_	TPO	1ogu-{ CHAIN A }-{ CHAIN B }	A160_	TPO	100	1fin-{ CHAIN C }-{ CHAIN D }	C160_	THR	99
33796:9	-109:9	3da9-{ CHAIN D }-{ CHAIN B }	D363_	PTR	-	-	-	-	-	-	-	-
72534:4	-161:4	1gxc-{ CHAIN H }-{ CHAIN G }	H3_	TPO	-	-	-	-	-	-	-	-
56136:3	-129:3	2ff4-{ CHAIN F }-{ CHAIN B }	F5_	TPO	-	-	-	-	-	-	-	-
102306:5	-217:5	1k3q-{ CHAIN B }-{ CHAIN A }	B169_	TPO	-	-	-	-	-	-	-	-
4308:3	-19:3	1a81-{ CHAIN J }-{ CHAIN I }	J170_	PTR	-	-	-	-	-	-	-	-
150004:4	-328:4	3poa-{ CHAIN B }-{ CHAIN A }	B5_	TPO	-	-	-	-	-	-	-	-
21153:6	-60:6	3buo-{ CHAIN A }-{ CHAIN B }	A1069_	PTR	-	-	-	-	-	-	-	-
144429:8	-314:8	3p37-{ CHAIN D }-{ CHAIN B }	D78_	TPO	-	-	-	-	-	-	-	-
137416:163	191391860:185	1ogu-{ CHAIN C }-{ CHAIN D }	C160_	TPO	3bht-{ CHAIN C }-{ CHAIN D }	C160_	TPO	100	1fin-{ CHAIN C }-{ CHAIN D }	C160_	THR	91
182184:184	191391874:197	3tnp-{ CHAIN C }-{ CHAIN B }	C197_	TPO	3tnp-{ CHAIN F }-{ CHAIN E }	F197_	TPO	100	-	-	-	-
7143:11	191391629:11	3ag4-{ CHAIN T }-{ CHAIN P }	T11_	TPO	1v54-{ CHAIN G }-{ CHAIN C }	G11_	TPO	100	2ybb-{ CHAIN R }-{ CHAIN N }	R11_	THR	99
186275:419	191393650:419	3ua2-{ CHAIN F }-{ CHAIN E }	F432_	TPO	1u9i-{ CHAIN D }-{ CHAIN C }	D432_	TPO	100	1tf7-{ CHAIN D }-{ CHAIN C }	D432_	THR	100
174682:1	-370:1	1sha-{ CHAIN B }-{ CHAIN A }	B201_	PTR	-	-	-	-	-	-	-	-
171975:307	191393650:307	3s1a-{ CHAIN A }-{ CHAIN B }	A320_	SEP	3s1a-{ CHAIN F }-{ CHAIN A }	F320_	SEP	100	3k0c-{ CHAIN C }-{ CHAIN D }	C320_	SER	100
148754:4	191392951:29	1pkg-3-1-2-{ CHAIN A }-{ CHAIN B }	A570_	PTR	-	-	-	-	-	-	-	-
148754:4	191392951:29	1pkg-3-2-1-{ CHAIN A }-{ CHAIN B }	A570_	PTR	-	-	-	-	-	-	-	-
191930:22	191408776:39	1v18-{ CHAIN B }-{ CHAIN A }	B1510_	SEP	-	-	-	-	-	-	-	-
46885:11	191391629:11	2eil-{ CHAIN G }-{ CHAIN C }	G11_	TPO	1v54-{ CHAIN G }-{ CHAIN C }	G11_	TPO	100	2ybb-{ CHAIN R }-{ CHAIN N }	R11_	THR	99
123689:183	191391874:197	3mvj-{ CHAIN B }-{ CHAIN K }	B197_	TPO	-	-	-	-	-	-	-	-
38255:3	-113:3	3dpc-{ CHAIN C }-{ CHAIN B }	C3_	TPO	-	-	-	-	-	-	-	-
220582:1	-467:1	1yvl-{ CHAIN C }-{ CHAIN A }	C440_	PTR	-	-	-	-	-	-	-	-
149067:4	-324:4	2pld-{ CHAIN B }-{ CHAIN A }	B4_	PTR	-	-	-	-	-	-	-	-
125989:1	-257:1	3n7y-{ CHAIN F }-{ CHAIN C }	F1_	PTR	-	-	-	-	-	-	-	-
175763:5	-378:5	3smm-{ CHAIN P }-{ CHAIN A }	P373_	SEP	-	-	-	-	-	-	-	-
72756:160	191391860:185	1gy3-{ CHAIN C }-{ CHAIN D }	C160_	TPO	1e9h-{ CHAIN C }-{ CHAIN D }	C160_	TPO	100	1fin-{ CHAIN C }-{ CHAIN D }	C160_	THR	100
72756:160	191391860:185	1gy3-{ CHAIN C }-{ CHAIN F }	C160_	TPO	-	-	-	-	-	-	-	-
70561:303	191392951:346	3gqi-{ CHAIN A }-{ CHAIN B }	A766_	PTR	-	-	-	-	-	-	-	-
64225:5	-152:5	1g6g-{ CHAIN E }-{ CHAIN A }	E5_	TPO	-	-	-	-	-	-	-	-
92182:4	-189:4	2iui-{ CHAIN C }-{ CHAIN A }	C204_	PTR	-	-	-	-	-	-	-	-
220583:1	-468:1	1yvl-{ CHAIN D }-{ CHAIN B }	D1440_	PTR	-	-	-	-	-	-	-	-
201358:4	-440:4	2w3o-{ CHAIN C }-{ CHAIN A }	C518_	SEP	-	-	-	-	-	-	-	-
21172:6	-64:6	3bux-{ CHAIN A }-{ CHAIN B }	A1003_	PTR	-	-	-	-	-	-	-	-
208063:2	-444:2	1x27-{ CHAIN I }-{ CHAIN A }	I762_	PTR	-	-	-	-	-	-	-	-
132142:3	-274:3	1nzv-{ CHAIN C }-{ CHAIN B }	C500_	PTR	-	-	-	-	-	-	-	-
10639:11	191391629:11	3asn-{ CHAIN T }-{ CHAIN P }	T11_	TPO	1v54-{ CHAIN G }-{ CHAIN C }	G11_	TPO	100	2ybb-{ CHAIN R }-{ CHAIN N }	R11_	THR	99
178435:7	-401:7	1t2v-{ CHAIN G }-{ CHAIN B }	G7_	SEP	-	-	-	-	-	-	-	-
105464:201	191400002:206	1khx-1-3-2-{ CHAIN A }-{ CHAIN A }	A465_	SEP	-	-	-	-	-	-	-	-
105464:201	191400002:206	1khx-1-2-1-{ CHAIN A }-{ CHAIN A }	A465_	SEP	-	-	-	-	-	-	-	-
105464:201	191400002:206	1khx-1-1-3-{ CHAIN A }-{ CHAIN A }	A465_	SEP	-	-	-	-	-	-	-	-
99916:160	191391860:185	1jst-{ CHAIN C }-{ CHAIN D }	C160_	TPO	1e9h-{ CHAIN C }-{ CHAIN D }	C160_	TPO	100	1fin-{ CHAIN C }-{ CHAIN D }	C160_	THR	100
7078:11	191391629:11	3ag2-{ CHAIN G }-{ CHAIN C }	G11_	TPO	1v54-{ CHAIN G }-{ CHAIN C }	G11_	TPO	100	2ybb-{ CHAIN R }-{ CHAIN N }	R11_	THR	99
174030:172	191390974:179	3sdm-{ CHAIN C }-{ CHAIN B }	C841_	SEP	-	-	-	-	-	-	-	-
21170:5	-63:5	3buw-{ CHAIN C }-{ CHAIN D }	C323_	PTR	-	-	-	-	-	-	-	-
186788:3	-417:3	3uec-{ CHAIN B }-{ CHAIN A }	B3_	TPO	-	-	-	-	-	-	-	-
143643:2	-300:2	1p16-{ CHAIN D }-{ CHAIN B }	D105_	SEP	-	-	-	-	-	-	-	-
72536:4	-162:4	1gxc-{ CHAIN K }-{ CHAIN J }	K3_	TPO	-	-	-	-	-	-	-	-
27533:154	191391860:185	2cjm-{ CHAIN A }-{ CHAIN B }	A160_	TPO	1ogu-{ CHAIN A }-{ CHAIN B }	A160_	TPO	99	3ej1-{ CHAIN C }-{ CHAIN D }	C160_	THR	99
193913:4	-432:4	2v7d-{ CHAIN Q }-{ CHAIN B }	Q758_	TPO	-	-	-	-	-	-	-	-
74225:161	191391860:185	1h25-{ CHAIN C }-{ CHAIN D }	C160_	TPO	1h27-{ CHAIN C }-{ CHAIN D }	C160_	TPO	97	1fin-{ CHAIN C }-{ CHAIN D }	C160_	THR	95
101764:418	191393650:418	3k0e-{ CHAIN C }-{ CHAIN B }	C431_	SEP	1u9i-{ CHAIN E }-{ CHAIN D }	E431_	SEP	100	1u9i-{ CHAIN D }-{ CHAIN C }	D431_	SER	100
4306:14	-18:14	1a81-{ CHAIN H }-{ CHAIN G }	H181_	PTR	-	-	-	-	-	-	-	-
110676:24	191395031:76	2l1c-{ CHAIN B }-{ CHAIN A }	B759_	PTR	-	-	-	-	-	-	-	-
44180:164	191391590:355	3e8d-{ CHAIN A }-{ CHAIN C }	A309_	TPO	-	-	-	-	-	-	-	-
101765:419	191393650:419	3k0e-{ CHAIN D }-{ CHAIN C }	D432_	TPO	1u9i-{ CHAIN D }-{ CHAIN C }	D432_	TPO	100	3jzm-{ CHAIN A }-{ CHAIN F }	A432_	ALA	100
74233:161	191391860:185	1h27-{ CHAIN A }-{ CHAIN B }	A160_	TPO	1e9h-{ CHAIN C }-{ CHAIN D }	C160_	TPO	100	1fin-{ CHAIN C }-{ CHAIN D }	C160_	THR	100
188109:4	-426:4	3unn-{ CHAIN B }-{ CHAIN A }	B4_	TPO	-	-	-	-	-	-	-	-
186730:8	-415:8	1uef-{ CHAIN C }-{ CHAIN A }	C9_	PTR	-	-	-	-	-	-	-	-
152327:2	-335:2	3pxe-{ CHAIN H }-{ CHAIN D }	H5_	SEP	-	-	-	-	-	-	-	-
191225:160	191391860:185	2uzl-{ CHAIN C }-{ CHAIN D }	C160_	TPO	1e9h-{ CHAIN C }-{ CHAIN D }	C160_	TPO	100	1fin-{ CHAIN C }-{ CHAIN D }	C160_	THR	100
101771:418	191393650:418	3k0f-{ CHAIN D }-{ CHAIN C }	D431_	SEP	1u9i-{ CHAIN E }-{ CHAIN D }	E431_	SEP	100	3k0f-{ CHAIN A }-{ CHAIN F }	A431_	SER	100
22736:184	191391874:197	2c1b-{ CHAIN A }-{ CHAIN I }	A197_	TPO	-	-	-	-	-	-	-	-
163128:3	-357:3	1r1q-{ CHAIN D }-{ CHAIN B }	D558_	PTR	-	-	-	-	-	-	-	-
4304:3	-17:3	1a81-{ CHAIN F }-{ CHAIN E }	F170_	PTR	-	-	-	-	-	-	-	-
45715:4	-120:4	1een-{ CHAIN B }-{ CHAIN A }	B4_	PTR	-	-	-	-	-	-	-	-
83171:10	-179:10	2hwl-{ CHAIN P }-{ CHAIN D }	P422_	PTR	-	-	-	-	-	-	-	-
173248:1	-369:1	3s8o-{ CHAIN B }-{ CHAIN A }	B2_	PTR	-	-	-	-	-	-	-	-
171450:45	191392167:49	1rzr-{ CHAIN L }-{ CHAIN G }	L46_	SEP	1rzr-{ CHAIN T }-{ CHAIN C }	T46_	SEP	100	-	-	-	-
101739:1	-209:1	3k05-{ CHAIN D }-{ CHAIN B }	D139_	SEP	-	-	-	-	-	-	-	-
181778:177	191398594:179	3tl8-{ CHAIN G }-{ CHAIN K }	G450_	TPO	3tl8-{ CHAIN A }-{ CHAIN B }	A450_	TPO	100	-	-	-	-
61850:1	-142:1	1fyr-{ CHAIN L }-{ CHAIN D }	L0_	PTR	-	-	-	-	-	-	-	-
61850:1	-142:1	1fyr-3-2-3-{ CHAIN L }-{ CHAIN B }	L0_	PTR	-	-	-	-	-	-	-	-
3180:4	-13:4	4a4b-{ CHAIN B }-{ CHAIN A }	B7_	PTR	-	-	-	-	-	-	-	-
182186:184	191391874:197	3tnp-{ CHAIN F }-{ CHAIN E }	F197_	TPO	3tnp-{ CHAIN C }-{ CHAIN B }	C197_	TPO	100	-	-	-	-
49883:3	-122:3	2etz-{ CHAIN B }-{ CHAIN A }	B121_	PTR	-	-	-	-	-	-	-	-
186037:419	191393650:419	1u9i-{ CHAIN E }-{ CHAIN D }	E432_	TPO	1u9i-{ CHAIN D }-{ CHAIN C }	D432_	TPO	100	1tf7-{ CHAIN D }-{ CHAIN C }	D432_	THR	100
76481:1	-167:1	1h9o-{ CHAIN B }-{ CHAIN A }	B1_	PTR	-	-	-	-	-	-	-	-
46846:11	191391629:11	2eij-{ CHAIN T }-{ CHAIN P }	T11_	TPO	2zxw-{ CHAIN T }-{ CHAIN P }	T11_	TPO	100	2ybb-{ CHAIN R }-{ CHAIN N }	R11_	THR	99
47710:165	191391590:355	4ekk-{ CHAIN A }-{ CHAIN C }	A308_	TPO	-	-	-	-	-	-	-	-
52749:208	191398864:228	3f3z-1-1-2-{ CHAIN A }-{ CHAIN A }	A230_	SEP	-	-	-	-	-	-	-	-
52749:208	191398864:228	3f3z-1-2-1-{ CHAIN A }-{ CHAIN A }	A230_	SEP	-	-	-	-	-	-	-	-
61418:25	191395308:25	2fwn-1-1-2-{ CHAIN A }-{ CHAIN A }	A26_	SEP	-	-	-	-	1bfd-1-3-1-{ CHAIN A }-{ CHAIN A }	A26_	SER	100
61418:25	191395308:25	2fwn-1-4-3-{ CHAIN A }-{ CHAIN A }	A26_	SEP	-	-	-	-	1bfd-1-3-1-{ CHAIN A }-{ CHAIN A }	A26_	SER	100
61418:25	191395308:25	2fwn-1-3-4-{ CHAIN A }-{ CHAIN A }	A26_	SEP	-	-	-	-	1bfd-1-3-1-{ CHAIN A }-{ CHAIN A }	A26_	SER	100
61418:25	191395308:25	2fwn-1-2-1-{ CHAIN A }-{ CHAIN A }	A26_	SEP	-	-	-	-	1bfd-1-3-1-{ CHAIN A }-{ CHAIN A }	A26_	SER	100
46937:11	191391629:11	2ein-{ CHAIN G }-{ CHAIN C }	G11_	TPO	1v54-{ CHAIN G }-{ CHAIN C }	G11_	TPO	100	2ybb-{ CHAIN R }-{ CHAIN N }	R11_	THR	99
184903:1	-411:1	3u3z-{ CHAIN B }-{ CHAIN A }	B1_	SEP	-	-	-	-	-	-	-	-
4300:14	-15:14	1a81-{ CHAIN B }-{ CHAIN A }	B181_	PTR	-	-	-	-	-	-	-	-
8649:5	-23:5	3al3-{ CHAIN B }-{ CHAIN A }	B1133_	TPO	-	-	-	-	-	-	-	-
187906:5	-424:5	1umw-{ CHAIN E }-{ CHAIN A }	E5_	TPO	-	-	-	-	-	-	-	-
171980:307	191393650:307	3s1a-{ CHAIN F }-{ CHAIN A }	F320_	SEP	3s1a-{ CHAIN A }-{ CHAIN B }	A320_	SEP	100	3k0c-{ CHAIN C }-{ CHAIN D }	C320_	SER	100
128860:6	-269:6	2nmb-{ CHAIN B }-{ CHAIN A }	B6_	PTR	-	-	-	-	-	-	-	-
34735:161	191391860:185	3ddp-{ CHAIN A }-{ CHAIN B }	A160_	TPO	1e9h-{ CHAIN C }-{ CHAIN D }	C160_	TPO	100	1fin-{ CHAIN C }-{ CHAIN D }	C160_	THR	100
201359:4	-441:4	2w3o-{ CHAIN D }-{ CHAIN B }	D518_	SEP	-	-	-	-	-	-	-	-
40638:2	-114:2	2dxp-{ CHAIN B }-{ CHAIN A }	B171_	PTR	-	-	-	-	-	-	-	-
4302:3	-16:3	1a81-{ CHAIN D }-{ CHAIN C }	D170_	PTR	-	-	-	-	-	-	-	-
218273:3	-460:3	1ygu-{ CHAIN D }-{ CHAIN B }	D2004_	PTR	-	-	-	-	-	-	-	-
214043:4	-450:4	1xxp-{ CHAIN C }-{ CHAIN A }	C105_	PTR	-	-	-	-	-	-	-	-
95898:5	-192:5	1j4l-{ CHAIN P }-{ CHAIN A }	P603_	TPO	-	-	-	-	-	-	-	-
222777:6	-471:6	2z8p-{ CHAIN B }-{ CHAIN A }	B185_	PTR	-	-	-	-	-	-	-	-
101575:418	191393650:418	3jzm-{ CHAIN E }-{ CHAIN D }	E431_	SEP	1u9i-{ CHAIN E }-{ CHAIN D }	E431_	SEP	100	1tf7-{ CHAIN D }-{ CHAIN C }	D431_	SER	100
97386:164	191391590:355	2jdr-{ CHAIN A }-{ CHAIN C }	A309_	TPO	-	-	-	-	-	-	-	-
143885:5	-302:5	3p1o-{ CHAIN P }-{ CHAIN A }	P373_	SEP	-	-	-	-	-	-	-	-
76019:26	191395031:60	2h7d-{ CHAIN B }-{ CHAIN A }	B741_	PTR	2h7e-{ CHAIN B }-{ CHAIN A }	B741_	PTR	100	-	-	-	-
135739:7	-280:7	3ob2-{ CHAIN A }-{ CHAIN B }	A1070_	SEP	-	-	-	-	-	-	-	-
204110:8	-443:8	2wh0-{ CHAIN R }-{ CHAIN D }	R368_	SEP	-	-	-	-	-	-	-	-
77635:2	-174:2	2hdx-{ CHAIN K }-{ CHAIN E }	K813_	PTR	-	-	-	-	-	-	-	-
9358:4	-25:4	1aou-{ CHAIN P }-{ CHAIN F }	P204_	PTR	-	-	-	-	-	-	-	-
101763:419	191393650:419	3k0e-{ CHAIN B }-{ CHAIN A }	B432_	TPO	1u9i-{ CHAIN D }-{ CHAIN C }	D432_	TPO	100	3jzm-{ CHAIN A }-{ CHAIN F }	A432_	ALA	100
87598:14	191398316:14	1ib1-{ CHAIN F }-{ CHAIN B }	F31_	TPO	1ib1-{ CHAIN G }-{ CHAIN C }	G31_	TPO	100	-	-	-	-
55345:9	-127:9	2fci-{ CHAIN B }-{ CHAIN A }	B10_	PTR	-	-	-	-	-	-	-	-
43648:5	-117:5	4e67-{ CHAIN B }-{ CHAIN A }	B5_	TPO	-	-	-	-	-	-	-	-
18198:4	-49:4	3bh8-{ CHAIN C }-{ CHAIN A }	C4_	SEP	-	-	-	-	-	-	-	-
18236:160	191391860:185	3bhu-{ CHAIN A }-{ CHAIN B }	A160_	TPO	1ogu-{ CHAIN A }-{ CHAIN B }	A160_	TPO	100	1fin-{ CHAIN C }-{ CHAIN D }	C160_	THR	99
142251:1	-295:1	3ov1-{ CHAIN B }-{ CHAIN A }	B2_	PTR	-	-	-	-	-	-	-	-
77634:2	-173:2	2hdx-{ CHAIN J }-{ CHAIN D }	J813_	PTR	-	-	-	-	-	-	-	-
88909:59	191395729:59	3ifq-{ CHAIN D }-{ CHAIN B }	D686_	SEP	-	-	-	-	-	-	-	-
77632:2	-171:2	2hdx-{ CHAIN H }-{ CHAIN B }	H813_	PTR	-	-	-	-	-	-	-	-
101748:419	191393650:419	3k09-{ CHAIN E }-{ CHAIN D }	E432_	TPO	1u9i-{ CHAIN D }-{ CHAIN C }	D432_	TPO	100	1tf7-{ CHAIN D }-{ CHAIN C }	D432_	THR	100
112737:3	-226:3	2laj-{ CHAIN B }-{ CHAIN A }	B204_	SEP	-	-	-	-	-	-	-	-
12416:3	-33:3	1ayb-{ CHAIN P }-{ CHAIN A }	P0_	PTR	-	-	-	-	-	-	-	-
190199:184	191391874:197	2uw7-{ CHAIN A }-{ CHAIN I }	A197_	TPO	-	-	-	-	-	-	-	-
163139:3	-359:3	1r1s-{ CHAIN D }-{ CHAIN C }	D558_	PTR	-	-	-	-	-	-	-	-
24420:10	191391264:13	1c8l-1-2-1-{ CHAIN A }-{ CHAIN A }	A14_	SEP	1lwn-1-1-2-{ CHAIN A }-{ CHAIN A }	A14_	SEP	100	1e1y-1-1-2-{ CHAIN A }-{ CHAIN A }	A14_	SER	100
24420:10	191391264:13	1c8l-1-1-2-{ CHAIN A }-{ CHAIN A }	A14_	SEP	1lwn-1-1-2-{ CHAIN A }-{ CHAIN A }	A14_	SEP	100	1e1y-1-1-2-{ CHAIN A }-{ CHAIN A }	A14_	SER	100
88526:190	191391874:197	3idb-{ CHAIN A }-{ CHAIN B }	A197_	TPO	-	-	-	-	-	-	-	-
1565:1	-10:1	1a1c-{ CHAIN D }-{ CHAIN B }	D101_	PTR	-	-	-	-	-	-	-	-
220572:7	-466:7	1yvh-{ CHAIN B }-{ CHAIN A }	B10_	PTR	-	-	-	-	-	-	-	-
180182:6	-407:6	1tce-{ CHAIN B }-{ CHAIN A }	B206_	PTR	-	-	-	-	-	-	-	-
95903:7	-193:7	1j4p-{ CHAIN B }-{ CHAIN A }	B171_	TPO	-	-	-	-	-	-	-	-
5457:11	191391629:11	3abm-{ CHAIN T }-{ CHAIN P }	T11_	TPO	1v54-{ CHAIN G }-{ CHAIN C }	G11_	TPO	100	2ybb-{ CHAIN R }-{ CHAIN N }	R11_	THR	99
29450:2	-92:2	1csy-{ CHAIN B }-{ CHAIN A }	B2_	PTR	-	-	-	-	-	-	-	-
154406:2	-345:2	2q5a-{ CHAIN B }-{ CHAIN A }	B502_	TPO	-	-	-	-	-	-	-	-
163122:3	-353:3	1r1p-{ CHAIN F }-{ CHAIN B }	F558_	PTR	-	-	-	-	-	-	-	-
189995:184	191391874:197	2uvx-{ CHAIN A }-{ CHAIN I }	A197_	TPO	-	-	-	-	-	-	-	-
186271:419	191393650:419	3ua2-{ CHAIN B }-{ CHAIN A }	B432_	TPO	1u9i-{ CHAIN D }-{ CHAIN C }	D432_	TPO	100	1tf7-{ CHAIN D }-{ CHAIN C }	D432_	THR	100
133309:3	-275:3	3o2q-{ CHAIN F }-{ CHAIN E }	F5_	SEP	-	-	-	-	-	-	-	-
126204:1	-259:1	3n84-{ CHAIN G }-{ CHAIN A }	G1_	PTR	-	-	-	-	-	-	-	-
55124:171	191390974:178	3fbv-{ CHAIN F }-{ CHAIN C }	F840_	SEP	-	-	-	-	-	-	-	-
13212:4	-42:4	2b05-{ CHAIN I }-{ CHAIN C }	I505_	SEP	-	-	-	-	-	-	-	-
129642:4	-270:4	2npm-{ CHAIN X }-{ CHAIN A }	X1005_	SEP	-	-	-	-	-	-	-	-
158077:5	-350:5	1qjb-{ CHAIN Q }-{ CHAIN A }	Q7_	SEP	-	-	-	-	-	-	-	-
181759:3	-408:3	3tl0-{ CHAIN B }-{ CHAIN A }	B202_	PTR	-	-	-	-	-	-	-	-
193912:4	-431:4	2v7d-{ CHAIN P }-{ CHAIN A }	P758_	TPO	-	-	-	-	-	-	-	-
33901:3	-111:3	4dau-{ CHAIN B }-{ CHAIN A }	B10_	SEP	-	-	-	-	-	-	-	-
101738:1	-208:1	3k05-{ CHAIN C }-{ CHAIN A }	C139_	SEP	-	-	-	-	-	-	-	-
5418:11	191391629:11	3abl-{ CHAIN G }-{ CHAIN C }	G11_	TPO	1v54-{ CHAIN G }-{ CHAIN C }	G11_	TPO	100	2ybb-{ CHAIN R }-{ CHAIN N }	R11_	THR	99
40201:419	191393650:419	3dvl-{ CHAIN B }-{ CHAIN A }	B432_	TPO	1u9i-{ CHAIN D }-{ CHAIN C }	D432_	TPO	100	1tf7-{ CHAIN D }-{ CHAIN C }	D432_	THR	100
12821:2	-36:2	2azm-{ CHAIN D }-{ CHAIN B }	D139_	SEP	-	-	-	-	-	-	-	-
186270:419	191393650:419	3ua2-{ CHAIN A }-{ CHAIN F }	A432_	TPO	1u9i-{ CHAIN D }-{ CHAIN C }	D432_	TPO	100	1tf7-{ CHAIN D }-{ CHAIN C }	D432_	THR	100
174029:171	191390974:178	3sdm-{ CHAIN B }-{ CHAIN G }	B840_	SEP	-	-	-	-	-	-	-	-
190186:184	191391874:197	2uw0-{ CHAIN A }-{ CHAIN I }	A197_	TPO	-	-	-	-	-	-	-	-
176423:7	-385:7	3sqd-{ CHAIN C }-{ CHAIN A }	C139_	SEP	-	-	-	-	-	-	-	-
158078:4	-351:4	1qjb-{ CHAIN S }-{ CHAIN B }	S7_	SEP	-	-	-	-	-	-	-	-
134867:4	-276:4	3o8i-{ CHAIN B }-{ CHAIN A }	B259_	SEP	-	-	-	-	-	-	-	-
143903:8	-307:8	1p22-{ CHAIN C }-{ CHAIN A }	C37_	SEP	-	-	-	-	-	-	-	-
204110:4	-443:4	2wh0-{ CHAIN R }-{ CHAIN C }	R346_	SEP	-	-	-	-	-	-	-	-
71787:184	191391874:197	2gu8-{ CHAIN A }-{ CHAIN C }	A197_	TPO	-	-	-	-	-	-	-	-
140595:4	-294:4	2oq1-{ CHAIN B }-{ CHAIN A }	B304_	PTR	-	-	-	-	-	-	-	-
157853:162	191391860:185	3qhw-{ CHAIN A }-{ CHAIN J }	A160_	TPO	-	-	-	-	-	-	-	-
157853:162	191391860:185	3qhw-{ CHAIN A }-{ CHAIN B }	A160_	TPO	1e9h-{ CHAIN C }-{ CHAIN D }	C160_	TPO	100	1fin-{ CHAIN C }-{ CHAIN D }	C160_	THR	100
77319:1	-168:1	1hcs-{ CHAIN A }-{ CHAIN B }	A101_	PTR	-	-	-	-	-	-	-	-
227162:46	191392167:49	1zvv-{ CHAIN P }-{ CHAIN B }	P46_	SEP	1zvv-{ CHAIN W }-{ CHAIN A }	W46_	SEP	100	-	-	-	-
128516:4	-267:4	3nkx-{ CHAIN P }-{ CHAIN A }	P259_	SEP	-	-	-	-	-	-	-	-
12288:4	-29:4	3axy-{ CHAIN K }-{ CHAIN I }	K192_	SEP	-	-	-	-	-	-	-	-
163137:3	-358:3	1r1s-{ CHAIN B }-{ CHAIN A }	B558_	PTR	-	-	-	-	-	-	-	-
214524:38	191391628:38	2xz1-{ CHAIN C }-{ CHAIN B }	C38_	SEP	-	-	-	-	-	-	-	-
200289:1	-439:1	2vxc-{ CHAIN C }-{ CHAIN A }	C139_	SEP	-	-	-	-	-	-	-	-
154224:6	-344:6	3q4a-{ CHAIN C }-{ CHAIN B }	C465_	SEP	-	-	-	-	-	-	-	-
193206:11	191391629:11	1v55-{ CHAIN G }-{ CHAIN C }	G11_	TPO	1v54-{ CHAIN G }-{ CHAIN C }	G11_	TPO	100	2ybb-{ CHAIN R }-{ CHAIN N }	R11_	THR	99
18007:4	-48:4	3bgm-{ CHAIN C }-{ CHAIN A }	C4_	SEP	-	-	-	-	-	-	-	-
186037:418	191393650:418	1u9i-{ CHAIN E }-{ CHAIN D }	E431_	SEP	1u9i-{ CHAIN F }-{ CHAIN E }	F431_	SEP	100	1tf7-{ CHAIN D }-{ CHAIN C }	D431_	SER	100
40980:11	191391629:11	2dys-{ CHAIN T }-{ CHAIN P }	T11_	TPO	1v54-{ CHAIN G }-{ CHAIN C }	G11_	TPO	100	2ybb-{ CHAIN R }-{ CHAIN N }	R11_	THR	99
17760:548	191406989:676	1bg1-1-1-2-{ CHAIN A }-{ CHAIN A }	A705_	PTR	1bf5-1-1-2-{ CHAIN A }-{ CHAIN A }	A701_	PTR	55	-	-	-	-
17760:548	191406989:676	1bg1-1-2-1-{ CHAIN A }-{ CHAIN A }	A705_	PTR	1bf5-1-1-2-{ CHAIN A }-{ CHAIN A }	A701_	PTR	55	-	-	-	-
55120:172	191390974:179	3fbv-{ CHAIN B }-{ CHAIN D }	B841_	SEP	-	-	-	-	-	-	-	-
159037:161	191391860:185	1qmz-{ CHAIN C }-{ CHAIN F }	C160_	TPO	-	-	-	-	-	-	-	-
34737:161	191391860:185	3ddp-{ CHAIN C }-{ CHAIN D }	C160_	TPO	1e9h-{ CHAIN C }-{ CHAIN D }	C160_	TPO	100	1fin-{ CHAIN C }-{ CHAIN D }	C160_	THR	100
187308:3	-420:3	3uig-{ CHAIN P }-{ CHAIN A }	P3_	TPO	-	-	-	-	-	-	-	-
65934:419	191393650:419	2gbl-{ CHAIN B }-{ CHAIN A }	B432_	TPO	1u9i-{ CHAIN D }-{ CHAIN C }	D432_	TPO	100	1tf7-{ CHAIN D }-{ CHAIN C }	D432_	THR	100
216732:340	191395368:344	2y94-{ CHAIN A }-{ CHAIN B }	A377_	TPO	-	-	-	-	-	-	-	-
194030:10	-435:10	3v7d-{ CHAIN E }-{ CHAIN B }	E80_	SEP	-	-	-	-	-	-	-	-
101744:419	191393650:419	3k09-{ CHAIN A }-{ CHAIN F }	A432_	TPO	1u9i-{ CHAIN D }-{ CHAIN C }	D432_	TPO	100	1tf7-{ CHAIN D }-{ CHAIN C }	D432_	THR	100
169368:7	-363:7	2ror-{ CHAIN B }-{ CHAIN A }	B7_	PTR	-	-	-	-	-	-	-	-
143642:2	-299:2	1p16-{ CHAIN C }-{ CHAIN A }	C105_	SEP	-	-	-	-	-	-	-	-
149125:2	-327:2	3plf-{ CHAIN C }-{ CHAIN D }	C1003_	PTR	-	-	-	-	-	-	-	-
28761:3	-89:3	3coj-{ CHAIN M }-{ CHAIN E }	M1263_	SEP	-	-	-	-	-	-	-	-
126197:2	-258:2	3n8m-{ CHAIN B }-{ CHAIN A }	B2_	PTR	-	-	-	-	-	-	-	-
6838:176	191391669:200	4afj-{ CHAIN A }-{ CHAIN X }	A216_	PTR	1gng-{ CHAIN A }-{ CHAIN X }	A216_	PTR	99	-	-	-	-
27535:159	191391860:185	2cjm-{ CHAIN C }-{ CHAIN D }	C160_	TPO	1e9h-{ CHAIN C }-{ CHAIN D }	C160_	TPO	100	1fin-{ CHAIN C }-{ CHAIN D }	C160_	THR	99
87573:27	191390947:27	3iaf-{ CHAIN B }-{ CHAIN A }	B28_	SEP	3iaf-{ CHAIN C }-{ CHAIN D }	C28_	SEP	100	2ag0-{ CHAIN A }-{ CHAIN B }	A28_	ALA	100
18204:4	-51:4	3bhb-{ CHAIN C }-{ CHAIN A }	C4_	SEP	-	-	-	-	-	-	-	-
55126:171	191390974:178	3fbv-{ CHAIN H }-{ CHAIN F }	H840_	SEP	-	-	-	-	-	-	-	-
46859:11	191391629:11	2eik-{ CHAIN G }-{ CHAIN C }	G11_	TPO	1v54-{ CHAIN G }-{ CHAIN C }	G11_	TPO	100	2ybb-{ CHAIN R }-{ CHAIN N }	R11_	THR	99
32344:3	-98:3	3d42-{ CHAIN B }-{ CHAIN A }	B185_	PTR	-	-	-	-	-	-	-	-
87574:27	191390947:27	3iaf-{ CHAIN C }-{ CHAIN D }	C28_	SEP	3iaf-{ CHAIN D }-{ CHAIN C }	D28_	SEP	100	2ag0-{ CHAIN A }-{ CHAIN B }	A28_	ALA	100
101755:419	191393650:419	3k0a-{ CHAIN F }-{ CHAIN E }	F432_	TPO	1u9i-{ CHAIN D }-{ CHAIN C }	D432_	TPO	100	1tf7-{ CHAIN D }-{ CHAIN C }	D432_	THR	100
202459:161	191391860:185	1w98-{ CHAIN A }-{ CHAIN B }	A160_	TPO	-	-	-	-	-	-	-	-
101763:418	191393650:418	3k0e-{ CHAIN B }-{ CHAIN A }	B431_	SEP	1u9i-{ CHAIN E }-{ CHAIN D }	E431_	SEP	100	1u9i-{ CHAIN D }-{ CHAIN C }	D431_	SER	100
7091:11	191391629:11	3ag2-{ CHAIN T }-{ CHAIN P }	T11_	TPO	1v54-{ CHAIN G }-{ CHAIN C }	G11_	TPO	100	2ybb-{ CHAIN R }-{ CHAIN N }	R11_	THR	99
113104:5	-235:5	2lct-{ CHAIN B }-{ CHAIN A }	B342_	PTR	-	-	-	-	-	-	-	-
140814:45	191392167:49	3oqo-{ CHAIN D }-{ CHAIN C }	D46_	SEP	3oqm-{ CHAIN D }-{ CHAIN C }	D46_	SEP	100	-	-	-	-
59428:6	-132:6	1fpr-{ CHAIN B }-{ CHAIN A }	B1469_	PTR	-	-	-	-	-	-	-	-
177938:3	-392:3	3szm-{ CHAIN M }-{ CHAIN E }	M139_	SEP	-	-	-	-	-	-	-	-
54952:4	-126:4	1fbv-{ CHAIN B }-{ CHAIN A }	B7_	PTR	-	-	-	-	-	-	-	-
179441:2	-406:2	3t7k-{ CHAIN D }-{ CHAIN B }	D129_	SEP	-	-	-	-	-	-	-	-
230808:5	-475:5	2ovr-{ CHAIN C }-{ CHAIN B }	C62_	TPO	-	-	-	-	-	-	-	-
186035:419	191393650:419	1u9i-{ CHAIN C }-{ CHAIN B }	C432_	TPO	1u9i-{ CHAIN D }-{ CHAIN C }	D432_	TPO	100	1tf7-{ CHAIN D }-{ CHAIN C }	D432_	THR	100
74228:161	191391860:185	1h26-{ CHAIN A }-{ CHAIN B }	A160_	TPO	1e9h-{ CHAIN C }-{ CHAIN D }	C160_	TPO	100	1fin-{ CHAIN C }-{ CHAIN D }	C160_	THR	100
20341:4	-54:4	2br9-{ CHAIN P }-{ CHAIN A }	P5_	SEP	-	-	-	-	-	-	-	-
139994:4	-291:4	1oo4-{ CHAIN B }-{ CHAIN A }	B185_	PTR	-	-	-	-	-	-	-	-
148300:4	-323:4	2pie-{ CHAIN F }-{ CHAIN A }	F4_	TPO	-	-	-	-	-	-	-	-
17519:536	191406989:675	1bf5-1-1-2-{ CHAIN A }-{ CHAIN A }	A701_	PTR	1bg1-1-2-1-{ CHAIN A }-{ CHAIN A }	A705_	PTR	55	-	-	-	-
17519:536	191406989:675	1bf5-1-2-1-{ CHAIN A }-{ CHAIN A }	A701_	PTR	1bg1-1-2-1-{ CHAIN A }-{ CHAIN A }	A705_	PTR	55	-	-	-	-
59839:4	-135:4	3fqx-{ CHAIN C }-{ CHAIN A }	C4_	SEP	-	-	-	-	-	-	-	-
5431:11	191391629:11	3abl-{ CHAIN T }-{ CHAIN P }	T11_	TPO	1v54-{ CHAIN G }-{ CHAIN C }	G11_	TPO	100	2ybb-{ CHAIN R }-{ CHAIN N }	R11_	THR	99
40202:418	191393650:418	3dvl-{ CHAIN C }-{ CHAIN B }	C431_	SEP	1u9i-{ CHAIN E }-{ CHAIN D }	E431_	SEP	100	1tf7-{ CHAIN D }-{ CHAIN C }	D431_	SER	100
177934:3	-388:3	3szm-{ CHAIN I }-{ CHAIN A }	I139_	SEP	-	-	-	-	-	-	-	-
219007:5	-462:5	1yjm-{ CHAIN F }-{ CHAIN B }	F8_	TPO	-	-	-	-	-	-	-	-
208065:1	-446:1	1x27-{ CHAIN K }-{ CHAIN C }	K762_	PTR	-	-	-	-	-	-	-	-
99918:148	191391860:185	1jsu-{ CHAIN A }-{ CHAIN B }	A160_	TPO	1e9h-{ CHAIN C }-{ CHAIN D }	C160_	TPO	100	1fin-{ CHAIN C }-{ CHAIN D }	C160_	THR	100
98714:17	-200:17	1jlu-{ CHAIN S }-{ CHAIN E }	S377_	SEP	-	-	-	-	-	-	-	-
174688:1	-373:1	1shd-{ CHAIN B }-{ CHAIN A }	B101_	PTR	-	-	-	-	-	-	-	-
40205:419	191393650:419	3dvl-{ CHAIN F }-{ CHAIN E }	F432_	TPO	1u9i-{ CHAIN D }-{ CHAIN C }	D432_	TPO	100	1tf7-{ CHAIN D }-{ CHAIN C }	D432_	THR	100
135739:6	-280:6	3ob2-{ CHAIN A }-{ CHAIN B }	A1069_	PTR	-	-	-	-	-	-	-	-
230805:7	-474:7	2ovq-{ CHAIN C }-{ CHAIN B }	C380_	TPO	-	-	-	-	-	-	-	-
110520:4	-222:4	2l0i-{ CHAIN B }-{ CHAIN A }	B209_	SEP	-	-	-	-	-	-	-	-
40967:11	191391629:11	2dys-{ CHAIN G }-{ CHAIN C }	G11_	TPO	1v54-{ CHAIN G }-{ CHAIN C }	G11_	TPO	100	2ybb-{ CHAIN R }-{ CHAIN N }	R11_	THR	99
65937:419	191393650:419	2gbl-{ CHAIN E }-{ CHAIN D }	E432_	TPO	1u9i-{ CHAIN D }-{ CHAIN C }	D432_	TPO	100	1tf7-{ CHAIN D }-{ CHAIN C }	D432_	THR	100
186034:419	191393650:419	1u9i-{ CHAIN B }-{ CHAIN A }	B432_	TPO	1u9i-{ CHAIN D }-{ CHAIN C }	D432_	TPO	100	1tf7-{ CHAIN D }-{ CHAIN C }	D432_	THR	100
39916:419	191393650:419	4dug-{ CHAIN F }-{ CHAIN E }	F432_	TPO	1u9i-{ CHAIN D }-{ CHAIN C }	D432_	TPO	100	1tf7-{ CHAIN D }-{ CHAIN C }	D432_	THR	100
163143:3	-361:3	1r1s-{ CHAIN H }-{ CHAIN G }	H558_	PTR	-	-	-	-	-	-	-	-
169827:5	-364:5	3rq7-{ CHAIN B }-{ CHAIN A }	B6_	TPO	-	-	-	-	-	-	-	-
152326:2	-334:2	3pxe-{ CHAIN G }-{ CHAIN C }	G5_	SEP	-	-	-	-	-	-	-	-
18234:161	191391860:185	3bht-{ CHAIN C }-{ CHAIN D }	C160_	TPO	1ogu-{ CHAIN C }-{ CHAIN D }	C160_	TPO	100	1fin-{ CHAIN C }-{ CHAIN D }	C160_	THR	91
161744:185	191391874:197	2qvs-{ CHAIN E }-{ CHAIN B }	E197_	TPO	-	-	-	-	-	-	-	-
101772:418	191393650:418	3k0f-{ CHAIN E }-{ CHAIN D }	E431_	SEP	1u9i-{ CHAIN E }-{ CHAIN D }	E431_	SEP	100	3k0f-{ CHAIN A }-{ CHAIN F }	A431_	SER	100
126208:1	-263:1	3n84-{ CHAIN K }-{ CHAIN E }	K1_	PTR	-	-	-	-	-	-	-	-
101741:1	-210:1	3k0h-{ CHAIN B }-{ CHAIN A }	B1_	SEP	-	-	-	-	-	-	-	-
35545:5	-112:5	4dfw-{ CHAIN D }-{ CHAIN A }	D6_	TPO	-	-	-	-	-	-	-	-
12283:4	-28:4	3axy-{ CHAIN F }-{ CHAIN D }	F192_	SEP	-	-	-	-	-	-	-	-
34739:159	191391860:185	3ddq-{ CHAIN A }-{ CHAIN B }	A160_	TPO	1ogu-{ CHAIN A }-{ CHAIN B }	A160_	TPO	100	1fin-{ CHAIN C }-{ CHAIN D }	C160_	THR	99
181071:32	191408776:36	1th1-{ CHAIN D }-{ CHAIN B }	D1507_	SEP	1th1-{ CHAIN C }-{ CHAIN A }	C1507_	SEP	96	-	-	-	-
174028:172	191390974:179	3sdm-{ CHAIN A }-{ CHAIN D }	A841_	SEP	-	-	-	-	-	-	-	-
181977:10	191394530:10	3tmp-{ CHAIN E }-{ CHAIN F }	E177_	SEP	3tmp-{ CHAIN C }-{ CHAIN D }	C177_	SEP	100	-	-	-	-
149069:4	-325:4	2ple-{ CHAIN B }-{ CHAIN A }	B4_	PTR	-	-	-	-	-	-	-	-
101573:418	191393650:418	3jzm-{ CHAIN C }-{ CHAIN B }	C431_	SEP	1u9i-{ CHAIN E }-{ CHAIN D }	E431_	SEP	100	1tf7-{ CHAIN D }-{ CHAIN C }	D431_	SER	100
25525:161	191391860:185	2cci-{ CHAIN A }-{ CHAIN B }	A160_	TPO	1e9h-{ CHAIN C }-{ CHAIN D }	C160_	TPO	100	1fin-{ CHAIN C }-{ CHAIN D }	C160_	THR	100
25525:161	191391860:185	2cci-{ CHAIN A }-{ CHAIN F }	A160_	TPO	-	-	-	-	-	-	-	-
135737:7	-279:7	3ob1-{ CHAIN A }-{ CHAIN B }	A56_	TPO	-	-	-	-	-	-	-	-
87600:14	191398316:14	1ib1-{ CHAIN H }-{ CHAIN D }	H31_	TPO	1ib1-{ CHAIN G }-{ CHAIN C }	G31_	TPO	100	-	-	-	-
157845:162	191391860:185	3qhr-{ CHAIN A }-{ CHAIN B }	A160_	TPO	1e9h-{ CHAIN C }-{ CHAIN D }	C160_	TPO	100	1fin-{ CHAIN C }-{ CHAIN D }	C160_	THR	100
157845:162	191391860:185	3qhr-{ CHAIN A }-{ CHAIN K }	A160_	TPO	-	-	-	-	-	-	-	-
101572:418	191393650:418	3jzm-{ CHAIN B }-{ CHAIN A }	B431_	SEP	1u9i-{ CHAIN E }-{ CHAIN D }	E431_	SEP	100	1tf7-{ CHAIN D }-{ CHAIN C }	D431_	SER	100
4306:3	-18:3	1a81-{ CHAIN H }-{ CHAIN G }	H170_	PTR	-	-	-	-	-	-	-	-
69517:189	191391669:200	1gng-{ CHAIN B }-{ CHAIN Y }	B216_	PTR	1gng-{ CHAIN A }-{ CHAIN X }	A216_	PTR	100	-	-	-	-
194659:3	-436:3	3va4-{ CHAIN C }-{ CHAIN B }	C1_	TPO	-	-	-	-	-	-	-	-
170412:1	-365:1	3rtx-{ CHAIN C }-{ CHAIN A }	C2_	SEP	-	-	-	-	-	-	-	-
186240:4	-412:4	3uat-{ CHAIN B }-{ CHAIN A }	B1_	SEP	-	-	-	-	-	-	-	-
112967:359	191407516:360	1lc7-1-1-2-{ CHAIN A }-{ CHAIN A }	A990_	TPO	-	-	-	-	-	-	-	-
112967:359	191407516:360	1lc7-1-2-1-{ CHAIN A }-{ CHAIN A }	A990_	TPO	-	-	-	-	-	-	-	-
143643:16	-300:16	1p16-{ CHAIN D }-{ CHAIN B }	D119_	SEP	-	-	-	-	-	-	-	-
126207:1	-262:1	3n84-{ CHAIN J }-{ CHAIN D }	J1_	PTR	-	-	-	-	-	-	-	-
101571:418	191393650:418	3jzm-{ CHAIN A }-{ CHAIN F }	A431_	SEP	1u9i-{ CHAIN E }-{ CHAIN D }	E431_	SEP	100	1tf7-{ CHAIN D }-{ CHAIN C }	D431_	SER	100
128517:4	-268:4	3nkx-{ CHAIN Q }-{ CHAIN B }	Q259_	SEP	-	-	-	-	-	-	-	-
191930:16	191408776:33	1v18-{ CHAIN B }-{ CHAIN A }	B1504_	SEP	-	-	-	-	-	-	-	-
61849:1	-141:1	1fyr-{ CHAIN K }-{ CHAIN C }	K0_	PTR	-	-	-	-	-	-	-	-
61849:1	-141:1	1fyr-3-1-3-{ CHAIN K }-{ CHAIN A }	K0_	PTR	-	-	-	-	-	-	-	-
158074:5	-349:5	1qja-{ CHAIN R }-{ CHAIN A }	R7_	SEP	-	-	-	-	-	-	-	-
44153:164	191391590:355	3e87-{ CHAIN A }-{ CHAIN C }	A309_	TPO	-	-	-	-	-	-	-	-
144417:4	-309:4	3p34-{ CHAIN B }-{ CHAIN A }	B4_	TPO	-	-	-	-	-	-	-	-
92676:161	191391860:185	2iw8-{ CHAIN A }-{ CHAIN B }	A160_	TPO	1e9h-{ CHAIN C }-{ CHAIN D }	C160_	TPO	99	1fin-{ CHAIN C }-{ CHAIN D }	C160_	THR	99
220740:6	-470:6	1ywt-{ CHAIN D }-{ CHAIN B }	D6_	SEP	-	-	-	-	-	-	-	-
104618:15	-221:15	1kdx-{ CHAIN B }-{ CHAIN A }	B133_	SEP	-	-	-	-	-	-	-	-
185626:198	191400002:208	1u7f-{ CHAIN A }-{ CHAIN B }	A425_	SEP	-	-	-	-	-	-	-	-
174017:178	191390974:178	3sdj-{ CHAIN D }-{ CHAIN E }	D840_	SEP	-	-	-	-	-	-	-	-
222666:13	191391264:13	1z8d-1-2-1-{ CHAIN A }-{ CHAIN A }	A14_	SEP	1lwn-1-1-2-{ CHAIN A }-{ CHAIN A }	A14_	SEP	96	1a8i-1-1-2-{ CHAIN A }-{ CHAIN A }	A14_	SER	96
222666:13	191391264:13	1z8d-1-1-2-{ CHAIN A }-{ CHAIN A }	A14_	SEP	1lwn-1-1-2-{ CHAIN A }-{ CHAIN A }	A14_	SEP	96	1a8i-1-1-2-{ CHAIN A }-{ CHAIN A }	A14_	SER	96
144792:161	191391860:185	1p5e-{ CHAIN C }-{ CHAIN D }	C160_	TPO	1e9h-{ CHAIN C }-{ CHAIN D }	C160_	TPO	100	1fin-{ CHAIN C }-{ CHAIN D }	C160_	THR	100
189498:460	191398717:460	1uus-1-2-1-{ CHAIN A }-{ CHAIN A }	A702_	PTR	1uur-1-2-1-{ CHAIN A }-{ CHAIN A }	A702_	PTR	100	-	-	-	-
189498:460	191398717:460	1uus-1-1-2-{ CHAIN A }-{ CHAIN A }	A702_	PTR	1uur-1-2-1-{ CHAIN A }-{ CHAIN A }	A702_	PTR	100	-	-	-	-
18242:162	191391860:185	3bhv-{ CHAIN C }-{ CHAIN D }	C160_	TPO	1ogu-{ CHAIN C }-{ CHAIN D }	C160_	TPO	100	1fin-{ CHAIN C }-{ CHAIN D }	C160_	THR	91
127289:3	-266:3	1nex-{ CHAIN F }-{ CHAIN D }	F4_	TPO	-	-	-	-	-	-	-	-
44567:7	-119:7	4e9d-{ CHAIN E }-{ CHAIN A }	E8_	TPO	-	-	-	-	-	-	-	-
13210:4	-41:4	2b05-{ CHAIN H }-{ CHAIN B }	H505_	SEP	-	-	-	-	-	-	-	-
132245:45	191392167:49	2nzv-{ CHAIN L }-{ CHAIN G }	L46_	SEP	2nzu-{ CHAIN L }-{ CHAIN G }	L46_	SEP	100	-	-	-	-
95896:4	-191:4	1j4k-{ CHAIN P }-{ CHAIN A }	P829_	PTR	-	-	-	-	-	-	-	-
5482:11	191391629:11	3abk-{ CHAIN G }-{ CHAIN C }	G11_	TPO	1v54-{ CHAIN G }-{ CHAIN C }	G11_	TPO	100	2ybb-{ CHAIN R }-{ CHAIN N }	R11_	THR	99
142253:1	-296:1	3ove-{ CHAIN B }-{ CHAIN A }	B2_	PTR	-	-	-	-	-	-	-	-
197831:184	191391874:197	2vo3-{ CHAIN A }-{ CHAIN I }	A197_	TPO	-	-	-	-	-	-	-	-
169732:176	191391890:189	1rqq-{ CHAIN B }-{ CHAIN C }	B1162_	PTR	-	-	-	-	-	-	-	-
1403:3	-5:3	4a0j-{ CHAIN D }-{ CHAIN B }	D3_	TPO	-	-	-	-	-	-	-	-
148755:3	191392951:27	1pkg-{ CHAIN B }-{ CHAIN A }	B568_	PTR	-	-	-	-	-	-	-	-
111060:188	191391874:197	1l3r-{ CHAIN E }-{ CHAIN I }	E197_	TPO	-	-	-	-	-	-	-	-
174021:171	191390974:178	3sdj-{ CHAIN H }-{ CHAIN F }	H840_	SEP	-	-	-	-	-	-	-	-
7052:11	191391629:11	3ag1-{ CHAIN G }-{ CHAIN C }	G11_	TPO	1v54-{ CHAIN G }-{ CHAIN C }	G11_	TPO	100	2ybb-{ CHAIN R }-{ CHAIN N }	R11_	THR	99
40203:419	191393650:419	3dvl-{ CHAIN D }-{ CHAIN C }	D432_	TPO	1u9i-{ CHAIN D }-{ CHAIN C }	D432_	TPO	100	1tf7-{ CHAIN D }-{ CHAIN C }	D432_	THR	100
92680:157	191391860:185	2iw9-{ CHAIN A }-{ CHAIN B }	A160_	TPO	2iw6-{ CHAIN A }-{ CHAIN B }	A160_	TPO	100	3eid-{ CHAIN C }-{ CHAIN D }	C160_	THR	99
178436:7	-402:7	1t2v-{ CHAIN H }-{ CHAIN C }	H7_	SEP	-	-	-	-	-	-	-	-
112741:6	-227:6	2lax-{ CHAIN B }-{ CHAIN A }	B206_	SEP	-	-	-	-	-	-	-	-
1559:1	-7:1	1a1b-{ CHAIN C }-{ CHAIN A }	C101_	PTR	-	-	-	-	-	-	-	-
187309:3	-421:3	3uig-{ CHAIN Q }-{ CHAIN B }	Q3_	TPO	-	-	-	-	-	-	-	-
8891:10	191391264:13	3amv-1-2-1-{ CHAIN A }-{ CHAIN A }	A14_	SEP	1c8l-1-1-2-{ CHAIN A }-{ CHAIN A }	A14_	SEP	100	1e1y-1-1-2-{ CHAIN A }-{ CHAIN A }	A14_	SER	100
8891:10	191391264:13	3amv-1-1-2-{ CHAIN A }-{ CHAIN A }	A14_	SEP	1c8l-1-1-2-{ CHAIN A }-{ CHAIN A }	A14_	SEP	100	1e1y-1-1-2-{ CHAIN A }-{ CHAIN A }	A14_	SER	100
69998:5	191391264:13	1gpa-{ CHAIN A }-{ CHAIN B }	A14_	SEP	1gpa-{ CHAIN B }-{ CHAIN A }	B14_	SEP	100	1c50-1-1-2-{ CHAIN A }-{ CHAIN A }	A14_	SER	100
132123:3	-272:3	1nzl-{ CHAIN C }-{ CHAIN B }	C500_	PTR	-	-	-	-	-	-	-	-
126205:1	-260:1	3n84-{ CHAIN H }-{ CHAIN B }	H1_	PTR	-	-	-	-	-	-	-	-
101762:418	191393650:418	3k0e-{ CHAIN A }-{ CHAIN F }	A431_	SEP	1u9i-{ CHAIN E }-{ CHAIN D }	E431_	SEP	100	1u9i-{ CHAIN D }-{ CHAIN C }	D431_	SER	100
85304:5	-180:5	1i3z-{ CHAIN B }-{ CHAIN A }	B281_	PTR	-	-	-	-	-	-	-	-
177936:2	-390:2	3szm-{ CHAIN K }-{ CHAIN C }	K139_	SEP	-	-	-	-	-	-	-	-
144790:161	191391860:185	1p5e-{ CHAIN A }-{ CHAIN B }	A160_	TPO	1e9h-{ CHAIN C }-{ CHAIN D }	C160_	TPO	100	1fin-{ CHAIN C }-{ CHAIN D }	C160_	THR	100
29876:4	-95:4	3cu8-{ CHAIN Q }-{ CHAIN B }	Q259_	SEP	-	-	-	-	-	-	-	-
1235:5	-3:5	2a0t-{ CHAIN B }-{ CHAIN A }	B169_	TPO	-	-	-	-	-	-	-	-
117010:10	191391264:13	1lwn-1-2-1-{ CHAIN A }-{ CHAIN A }	A14_	SEP	1c8l-1-1-2-{ CHAIN A }-{ CHAIN A }	A14_	SEP	100	1e1y-1-1-2-{ CHAIN A }-{ CHAIN A }	A14_	SER	100
117010:10	191391264:13	1lwn-1-1-2-{ CHAIN A }-{ CHAIN A }	A14_	SEP	1c8l-1-1-2-{ CHAIN A }-{ CHAIN A }	A14_	SEP	100	1e1y-1-1-2-{ CHAIN A }-{ CHAIN A }	A14_	SER	100
121914:7	-248:7	3ml4-{ CHAIN E }-{ CHAIN A }	E553_	PTR	-	-	-	-	-	-	-	-
208275:164	191391590:355	2x39-{ CHAIN A }-{ CHAIN C }	A309_	TPO	-	-	-	-	-	-	-	-
4310:3	-20:3	1a81-{ CHAIN L }-{ CHAIN K }	L170_	PTR	-	-	-	-	-	-	-	-
99914:160	191391860:185	1jst-{ CHAIN A }-{ CHAIN B }	A160_	TPO	1e9h-{ CHAIN C }-{ CHAIN D }	C160_	TPO	100	1fin-{ CHAIN C }-{ CHAIN D }	C160_	THR	100
163141:3	-360:3	1r1s-{ CHAIN F }-{ CHAIN E }	F558_	PTR	-	-	-	-	-	-	-	-
37978:161	191391860:185	3dog-{ CHAIN C }-{ CHAIN D }	C160_	TPO	1h26-{ CHAIN C }-{ CHAIN D }	C160_	TPO	100	1fin-{ CHAIN C }-{ CHAIN D }	C160_	THR	90
62685:3	-145:3	1g1h-{ CHAIN B }-{ CHAIN A }	B1162_	PTR	-	-	-	-	-	-	-	-
174032:171	191390974:178	3sdm-1-2-1-{ CHAIN E }-{ CHAIN C }	E840_	SEP	-	-	-	-	-	-	-	-
174032:171	191390974:178	3sdm-1-1-2-{ CHAIN E }-{ CHAIN C }	E840_	SEP	-	-	-	-	-	-	-	-
78618:167	191403425:169	3hgk-{ CHAIN B }-{ CHAIN E }	B198_	SEP	-	-	-	-	-	-	-	-
148746:161	191391860:185	1pkd-{ CHAIN A }-{ CHAIN B }	A160_	TPO	1e9h-{ CHAIN C }-{ CHAIN D }	C160_	TPO	100	1fin-{ CHAIN C }-{ CHAIN D }	C160_	THR	100
76866:165	191390966:172	3ha6-1-1-2-{ CHAIN A }-{ CHAIN A }	A288_	TPO	-	-	-	-	-	-	-	-
76866:165	191390966:172	3ha6-1-2-1-{ CHAIN A }-{ CHAIN A }	A288_	TPO	-	-	-	-	-	-	-	-
154513:184	191391874:197	1q61-{ CHAIN A }-{ CHAIN I }	A197_	TPO	-	-	-	-	-	-	-	-
39915:419	191393650:419	4dug-{ CHAIN E }-{ CHAIN D }	E432_	TPO	1u9i-{ CHAIN D }-{ CHAIN C }	D432_	TPO	100	1tf7-{ CHAIN D }-{ CHAIN C }	D432_	THR	100
62683:4	-144:4	1g1g-{ CHAIN B }-{ CHAIN A }	B1163_	PTR	-	-	-	-	-	-	-	-
227160:46	191392167:49	1zvv-{ CHAIN W }-{ CHAIN A }	W46_	SEP	1zvv-{ CHAIN P }-{ CHAIN B }	P46_	SEP	100	-	-	-	-
46911:11	191391629:11	2eim-{ CHAIN G }-{ CHAIN C }	G11_	TPO	1v54-{ CHAIN G }-{ CHAIN C }	G11_	TPO	100	2ybb-{ CHAIN R }-{ CHAIN N }	R11_	THR	99
23928:2	-75:2	2c63-{ CHAIN S }-{ CHAIN D }	S4_	SEP	-	-	-	-	-	-	-	-
208064:2	-445:2	1x27-{ CHAIN J }-{ CHAIN B }	J762_	PTR	-	-	-	-	-	-	-	-
101745:419	191393650:419	3k09-{ CHAIN B }-{ CHAIN A }	B432_	TPO	1u9i-{ CHAIN D }-{ CHAIN C }	D432_	TPO	100	1tf7-{ CHAIN D }-{ CHAIN C }	D432_	THR	100
191204:160	191391860:185	2uze-{ CHAIN C }-{ CHAIN D }	C160_	TPO	1e9h-{ CHAIN C }-{ CHAIN D }	C160_	TPO	100	1fin-{ CHAIN C }-{ CHAIN D }	C160_	THR	100
83171:6	-179:6	2hwl-{ CHAIN P }-{ CHAIN D }	P418_	PTR	-	-	-	-	-	-	-	-
1561:1	-8:1	1a1b-{ CHAIN D }-{ CHAIN B }	D101_	PTR	-	-	-	-	-	-	-	-
80243:5	-177:5	2hmh-{ CHAIN B }-{ CHAIN A }	B757_	PTR	-	-	-	-	-	-	-	-
111771:9	-225:9	3l6f-{ CHAIN C }-{ CHAIN A }	C9_	SEP	-	-	-	-	-	-	-	-
101265:4	-207:4	1jyr-{ CHAIN L }-{ CHAIN A }	L1003_	PTR	-	-	-	-	-	-	-	-
177939:3	-393:3	3szm-{ CHAIN N }-{ CHAIN F }	N139_	SEP	-	-	-	-	-	-	-	-
87599:14	191398316:14	1ib1-{ CHAIN G }-{ CHAIN C }	G31_	TPO	1ib1-{ CHAIN H }-{ CHAIN D }	H31_	TPO	100	-	-	-	-
193219:11	191391629:11	1v55-{ CHAIN T }-{ CHAIN P }	T11_	TPO	1v54-{ CHAIN G }-{ CHAIN C }	G11_	TPO	100	2ybb-{ CHAIN R }-{ CHAIN N }	R11_	THR	99
215430:4	-454:4	2y1n-{ CHAIN B }-{ CHAIN A }	B7_	PTR	-	-	-	-	-	-	-	-
176147:3	-383:3	1sps-{ CHAIN F }-{ CHAIN C }	F0_	PTR	-	-	-	-	-	-	-	-
7104:11	191391629:11	3ag3-{ CHAIN G }-{ CHAIN C }	G11_	TPO	1v54-{ CHAIN G }-{ CHAIN C }	G11_	TPO	100	2ybb-{ CHAIN R }-{ CHAIN N }	R11_	THR	99
40201:418	191393650:418	3dvl-{ CHAIN B }-{ CHAIN A }	B431_	SEP	1u9i-{ CHAIN E }-{ CHAIN D }	E431_	SEP	100	1tf7-{ CHAIN D }-{ CHAIN C }	D431_	SER	100
21112:8	-57:8	3bu6-{ CHAIN B }-{ CHAIN A }	B628_	PTR	-	-	-	-	-	-	-	-
13214:4	-43:4	2b05-{ CHAIN J }-{ CHAIN D }	J505_	SEP	-	-	-	-	-	-	-	-
135737:6	-279:6	3ob1-{ CHAIN A }-{ CHAIN B }	A55_	PTR	-	-	-	-	-	-	-	-
174023:169	191390974:178	3sdj-{ CHAIN J }-{ CHAIN H }	J840_	SEP	-	-	-	-	-	-	-	-
151139:3	-329:3	1ptt-{ CHAIN B }-{ CHAIN A }	B405_	PTR	-	-	-	-	-	-	-	-
138167:161	191391860:185	1oi9-{ CHAIN C }-{ CHAIN D }	C160_	TPO	1e9h-{ CHAIN C }-{ CHAIN D }	C160_	TPO	100	1fin-{ CHAIN C }-{ CHAIN D }	C160_	THR	100
63175:1	-147:1	3g2t-{ CHAIN D }-{ CHAIN B }	D5_	SEP	-	-	-	-	-	-	-	-
91233:5	-184:5	3iqj-{ CHAIN P }-{ CHAIN A }	P259_	SEP	-	-	-	-	-	-	-	-
40203:418	191393650:418	3dvl-{ CHAIN D }-{ CHAIN C }	D431_	SEP	1u9i-{ CHAIN E }-{ CHAIN D }	E431_	SEP	100	1tf7-{ CHAIN D }-{ CHAIN C }	D431_	SER	100
33546:2	-105:2	3d9n-{ CHAIN Y }-{ CHAIN A }	Y0_	SEP	-	-	-	-	-	-	-	-
191189:160	191391860:185	2uzb-{ CHAIN A }-{ CHAIN B }	A160_	TPO	1e9h-{ CHAIN C }-{ CHAIN D }	C160_	TPO	100	1fin-{ CHAIN C }-{ CHAIN D }	C160_	THR	100
65938:418	191393650:418	2gbl-{ CHAIN F }-{ CHAIN E }	F431_	SEP	1u9i-{ CHAIN E }-{ CHAIN D }	E431_	SEP	100	1tf7-{ CHAIN D }-{ CHAIN C }	D431_	SER	100
220739:3	-469:3	1ywt-{ CHAIN C }-{ CHAIN A }	C6_	SEP	-	-	-	-	-	-	-	-
75257:1	-166:1	2h5k-{ CHAIN C }-{ CHAIN A }	C1_	PTR	-	-	-	-	-	-	-	-
29452:2	-93:2	1csz-{ CHAIN B }-{ CHAIN A }	B2_	PTR	-	-	-	-	-	-	-	-
53912:5	-125:5	1f8a-{ CHAIN C }-{ CHAIN B }	C174_	SEP	-	-	-	-	-	-	-	-
157543:5	-347:5	1qg1-{ CHAIN I }-{ CHAIN E }	I5_	PTR	-	-	-	-	-	-	-	-
1405:3	-6:3	4a0n-{ CHAIN C }-{ CHAIN A }	C3_	TPO	-	-	-	-	-	-	-	-
140595:15	-294:15	2oq1-{ CHAIN B }-{ CHAIN A }	B315_	PTR	-	-	-	-	-	-	-	-
44964:158	191391669:200	3eb0-2-2-1-{ CHAIN A }-{ CHAIN A }	A201_	PTR	3eb0-3-1-2-{ CHAIN C }-{ CHAIN C }	C201_	PTR	99	-	-	-	-
44964:158	191391669:200	3eb0-2-1-2-{ CHAIN A }-{ CHAIN A }	A201_	PTR	3eb0-3-1-2-{ CHAIN C }-{ CHAIN C }	C201_	PTR	99	-	-	-	-
134678:185	191391874:197	3o7l-{ CHAIN D }-{ CHAIN B }	D197_	TPO	-	-	-	-	-	-	-	-
18201:4	-50:4	3bh9-{ CHAIN C }-{ CHAIN A }	C4_	SEP	-	-	-	-	-	-	-	-
74777:1	-165:1	4h3k-{ CHAIN F }-{ CHAIN E }	F2_	SEP	-	-	-	-	-	-	-	-
40202:419	191393650:419	3dvl-{ CHAIN C }-{ CHAIN B }	C432_	TPO	1u9i-{ CHAIN D }-{ CHAIN C }	D432_	TPO	100	1tf7-{ CHAIN D }-{ CHAIN C }	D432_	THR	100
186274:419	191393650:419	3ua2-{ CHAIN E }-{ CHAIN D }	E432_	TPO	1u9i-{ CHAIN D }-{ CHAIN C }	D432_	TPO	100	1tf7-{ CHAIN D }-{ CHAIN C }	D432_	THR	100
101751:419	191393650:419	3k0a-{ CHAIN B }-{ CHAIN A }	B432_	TPO	1u9i-{ CHAIN D }-{ CHAIN C }	D432_	TPO	100	1tf7-{ CHAIN D }-{ CHAIN C }	D432_	THR	100
61847:1	-139:1	1fyr-{ CHAIN I }-{ CHAIN A }	I0_	PTR	-	-	-	-	-	-	-	-
7117:11	191391629:11	3ag3-{ CHAIN T }-{ CHAIN P }	T11_	TPO	1v54-{ CHAIN G }-{ CHAIN C }	G11_	TPO	100	2ybb-{ CHAIN R }-{ CHAIN N }	R11_	THR	99
57624:4	-131:4	4fj3-{ CHAIN P }-{ CHAIN B }	P233_	SEP	-	-	-	-	-	-	-	-
44154:164	191391590:355	3e87-{ CHAIN B }-{ CHAIN D }	B309_	TPO	-	-	-	-	-	-	-	-
101977:1	-213:1	3k16-{ CHAIN B }-{ CHAIN A }	B1_	SEP	-	-	-	-	-	-	-	-
216680:6	-456:6	1y98-{ CHAIN B }-{ CHAIN A }	B6_	SEP	-	-	-	-	-	-	-	-
159035:161	191391860:185	1qmz-{ CHAIN A }-{ CHAIN E }	A160_	TPO	-	-	-	-	-	-	-	-
159035:161	191391860:185	1qmz-{ CHAIN A }-{ CHAIN B }	A160_	TPO	1e9h-{ CHAIN C }-{ CHAIN D }	C160_	TPO	100	1fin-{ CHAIN C }-{ CHAIN D }	C160_	THR	100
143636:3	-298:3	1p13-{ CHAIN D }-{ CHAIN A }	D3_	PTR	-	-	-	-	-	-	-	-
179439:2	-405:2	3t7k-{ CHAIN C }-{ CHAIN A }	C129_	SEP	-	-	-	-	-	-	-	-
127288:2	-265:2	1nex-{ CHAIN E }-{ CHAIN B }	E4_	TPO	-	-	-	-	-	-	-	-
171449:45	191392167:49	1rzr-{ CHAIN T }-{ CHAIN C }	T46_	SEP	1rzr-{ CHAIN L }-{ CHAIN G }	L46_	SEP	100	-	-	-	-
72530:4	-159:4	1gxc-{ CHAIN B }-{ CHAIN A }	B3_	TPO	-	-	-	-	-	-	-	-
149123:2	-326:2	3plf-{ CHAIN A }-{ CHAIN B }	A1003_	PTR	-	-	-	-	-	-	-	-
138206:160	191391860:185	1oiu-{ CHAIN A }-{ CHAIN B }	A160_	TPO	1ogu-{ CHAIN A }-{ CHAIN B }	A160_	TPO	100	3ej1-{ CHAIN C }-{ CHAIN D }	C160_	THR	100
96509:35	191393784:53	2j90-{ CHAIN B }-{ CHAIN A }	B50_	SEP	2j90-{ CHAIN A }-{ CHAIN B }	A50_	SEP	95	3bqr-1-1-2-{ CHAIN A }-{ CHAIN A }	A50_	SER	96
29875:4	-94:4	3cu8-{ CHAIN P }-{ CHAIN A }	P259_	SEP	-	-	-	-	-	-	-	-
175761:4	-377:4	3sml-{ CHAIN P }-{ CHAIN A }	P373_	SEP	-	-	-	-	-	-	-	-
70000:5	191391264:13	1gpa-{ CHAIN C }-{ CHAIN D }	C14_	SEP	1gpa-{ CHAIN A }-{ CHAIN B }	A14_	SEP	100	1c50-1-1-2-{ CHAIN A }-{ CHAIN A }	A14_	SER	100
99424:3	-202:3	2jqi-{ CHAIN B }-{ CHAIN A }	B5_	TPO	-	-	-	-	-	-	-	-
152324:3	-332:3	3pxe-{ CHAIN E }-{ CHAIN A }	E5_	SEP	-	-	-	-	-	-	-	-
3183:4	-14:4	4a4c-{ CHAIN B }-{ CHAIN A }	B7_	PTR	-	-	-	-	-	-	-	-
105464:203	191400002:208	1khx-1-3-2-{ CHAIN A }-{ CHAIN A }	A467_	SEP	-	-	-	-	-	-	-	-
105464:203	191400002:208	1khx-1-2-1-{ CHAIN A }-{ CHAIN A }	A467_	SEP	-	-	-	-	-	-	-	-
105464:203	191400002:208	1khx-1-1-3-{ CHAIN A }-{ CHAIN A }	A467_	SEP	-	-	-	-	-	-	-	-
185660:196	191400002:206	1u7v-{ CHAIN A }-{ CHAIN B }	A465_	SEP	-	-	-	-	-	-	-	-
177941:2	-395:2	3szm-{ CHAIN P }-{ CHAIN H }	P139_	SEP	-	-	-	-	-	-	-	-
174020:171	191390974:178	3sdj-{ CHAIN G }-{ CHAIN I }	G840_	SEP	-	-	-	-	-	-	-	-
126206:1	-261:1	3n84-{ CHAIN I }-{ CHAIN C }	I1_	PTR	-	-	-	-	-	-	-	-
163127:3	-356:3	1r1q-{ CHAIN C }-{ CHAIN A }	C558_	PTR	-	-	-	-	-	-	-	-
113617:1	-238:1	1lf8-{ CHAIN G }-{ CHAIN C }	G305_	SEP	-	-	-	-	-	-	-	-
181776:177	191398594:179	3tl8-{ CHAIN D }-{ CHAIN F }	D450_	TPO	-	-	-	-	-	-	-	-
67718:7	-156:7	2ghq-{ CHAIN D }-{ CHAIN B }	D174_	SEP	-	-	-	-	-	-	-	-
226222:179	191391669:200	3zrk-{ CHAIN A }-{ CHAIN X }	A216_	PTR	3zrl-{ CHAIN A }-{ CHAIN X }	A216_	PTR	100	-	-	-	-
111309:3	-223:3	3l41-{ CHAIN B }-{ CHAIN A }	B129_	SEP	-	-	-	-	-	-	-	-
204109:4	-442:4	2wh0-{ CHAIN Q }-{ CHAIN A }	Q346_	SEP	-	-	-	-	-	-	-	-
193193:11	191391629:11	1v54-{ CHAIN T }-{ CHAIN P }	T11_	TPO	1v54-{ CHAIN G }-{ CHAIN C }	G11_	TPO	100	2ybb-{ CHAIN R }-{ CHAIN N }	R11_	THR	99
144133:5	-308:5	3p2z-{ CHAIN B }-{ CHAIN A }	B78_	TPO	-	-	-	-	-	-	-	-
87572:27	191390947:27	3iaf-{ CHAIN A }-{ CHAIN B }	A28_	SEP	3iaf-{ CHAIN C }-{ CHAIN D }	C28_	SEP	100	2ag0-{ CHAIN A }-{ CHAIN B }	A28_	ALA	100
154070:4	-341:4	1q4k-{ CHAIN D }-{ CHAIN A }	D4_	TPO	-	-	-	-	-	-	-	-
21149:4	-58:4	3bum-{ CHAIN A }-{ CHAIN B }	A55_	PTR	-	-	-	-	-	-	-	-
193180:11	191391629:11	1v54-{ CHAIN G }-{ CHAIN C }	G11_	TPO	1v54-{ CHAIN T }-{ CHAIN P }	T11_	TPO	100	2ybb-{ CHAIN R }-{ CHAIN N }	R11_	THR	99
123686:164	191391590:355	3mvh-{ CHAIN A }-{ CHAIN B }	A308_	TPO	-	-	-	-	-	-	-	-
121915:7	-249:7	3ml4-{ CHAIN F }-{ CHAIN B }	F553_	PTR	-	-	-	-	-	-	-	-
112927:3	-230:3	2lb0-{ CHAIN B }-{ CHAIN A }	B210_	SEP	-	-	-	-	-	-	-	-
77631:4	-170:4	2hdx-{ CHAIN G }-{ CHAIN A }	G813_	PTR	-	-	-	-	-	-	-	-
65933:418	191393650:418	2gbl-{ CHAIN A }-{ CHAIN F }	A431_	SEP	3dvl-{ CHAIN A }-{ CHAIN F }	A431_	SEP	100	1tf7-{ CHAIN D }-{ CHAIN C }	D431_	SER	100
219006:5	-461:5	1yjm-{ CHAIN E }-{ CHAIN A }	E8_	TPO	-	-	-	-	-	-	-	-
214521:38	191391628:38	2xz0-{ CHAIN D }-{ CHAIN B }	D38_	SEP	-	-	-	-	-	-	-	-
174029:172	191390974:179	3sdm-{ CHAIN B }-{ CHAIN G }	B841_	SEP	-	-	-	-	-	-	-	-
67724:6	-158:6	2ght-{ CHAIN D }-{ CHAIN B }	D174_	SEP	-	-	-	-	-	-	-	-
214044:1	-451:1	1xxp-{ CHAIN D }-{ CHAIN A }	D105_	PTR	-	-	-	-	-	-	-	-
147645:4	-321:4	3pfv-{ CHAIN D }-{ CHAIN B }	D1069_	PTR	-	-	-	-	-	-	-	-
63174:1	-146:1	3g2t-{ CHAIN C }-{ CHAIN A }	C5_	SEP	-	-	-	-	-	-	-	-
201358:5	-440:5	2w3o-{ CHAIN C }-{ CHAIN A }	C519_	TPO	-	-	-	-	-	-	-	-
186034:418	191393650:418	1u9i-{ CHAIN B }-{ CHAIN A }	B431_	SEP	1u9i-{ CHAIN E }-{ CHAIN D }	E431_	SEP	100	1tf7-{ CHAIN D }-{ CHAIN C }	D431_	SER	100
23927:2	-74:2	2c63-{ CHAIN R }-{ CHAIN C }	R4_	SEP	-	-	-	-	-	-	-	-
140408:4	-293:4	3op0-{ CHAIN D }-{ CHAIN B }	D1069_	PTR	-	-	-	-	-	-	-	-
174841:3	-375:3	3shv-{ CHAIN D }-{ CHAIN B }	D139_	SEP	-	-	-	-	-	-	-	-
97376:164	191391590:355	2jdo-{ CHAIN A }-{ CHAIN C }	A309_	TPO	-	-	-	-	-	-	-	-
65936:419	191393650:419	2gbl-{ CHAIN D }-{ CHAIN C }	D432_	TPO	1u9i-{ CHAIN D }-{ CHAIN C }	D432_	TPO	100	1tf7-{ CHAIN D }-{ CHAIN C }	D432_	THR	100
95930:7	-195:7	1j4x-{ CHAIN D }-{ CHAIN A }	D10_	PTR	-	-	-	-	-	-	-	-
181776:51	191398594:53	3tl8-{ CHAIN D }-{ CHAIN F }	D324_	TPO	-	-	-	-	-	-	-	-
22766:4	-69:4	2c1n-{ CHAIN C }-{ CHAIN A }	C10_	SEP	-	-	-	-	-	-	-	-
124113:2	-253:2	3mxc-{ CHAIN L }-{ CHAIN A }	L682_	PTR	-	-	-	-	-	-	-	-
146082:2	-318:2	3p9y-{ CHAIN G }-{ CHAIN C }	G5_	SEP	-	-	-	-	-	-	-	-
61202:4	-137:4	3fvh-{ CHAIN B }-{ CHAIN A }	B5_	TPO	-	-	-	-	-	-	-	-
125988:1	-256:1	3n7y-{ CHAIN E }-{ CHAIN B }	E1_	PTR	-	-	-	-	-	-	-	-
4304:14	-17:14	1a81-{ CHAIN F }-{ CHAIN E }	F181_	PTR	-	-	-	-	-	-	-	-
19078:4	-53:4	1bmb-{ CHAIN I }-{ CHAIN A }	I4_	PTR	-	-	-	-	-	-	-	-
22767:4	-70:4	2c1n-{ CHAIN E }-{ CHAIN B }	E10_	SEP	-	-	-	-	-	-	-	-
13216:3	-44:3	2b05-{ CHAIN K }-{ CHAIN E }	K505_	SEP	-	-	-	-	-	-	-	-
155244:5	-346:5	2q8y-{ CHAIN B }-{ CHAIN A }	B219_	TPO	-	-	-	-	-	-	-	-
8936:195	191391874:197	3amb-{ CHAIN A }-{ CHAIN B }	A197_	TPO	-	-	-	-	-	-	-	-
178434:7	-400:7	1t2v-{ CHAIN F }-{ CHAIN A }	F7_	SEP	-	-	-	-	-	-	-	-
155161:184	191391874:197	1q8w-{ CHAIN A }-{ CHAIN B }	A197_	TPO	-	-	-	-	-	-	-	-
187907:5	-425:5	1umw-{ CHAIN F }-{ CHAIN B }	F5_	TPO	-	-	-	-	-	-	-	-
25344:4	-78:4	2cbl-{ CHAIN B }-{ CHAIN A }	B7_	PTR	-	-	-	-	-	-	-	-
51932:2	-124:2	1f1w-{ CHAIN B }-{ CHAIN A }	B317_	PTR	-	-	-	-	-	-	-	-
97960:161	191391860:185	2jgz-{ CHAIN A }-{ CHAIN B }	A160_	TPO	-	-	-	-	-	-	-	-
184903:4	-411:4	3u3z-{ CHAIN B }-{ CHAIN A }	B4_	PTR	-	-	-	-	-	-	-	-
177937:3	-391:3	3szm-{ CHAIN L }-{ CHAIN D }	L139_	SEP	-	-	-	-	-	-	-	-
6709:7	-21:7	2aff-{ CHAIN B }-{ CHAIN A }	B234_	TPO	-	-	-	-	-	-	-	-
88908:65	191395729:65	3ifq-{ CHAIN C }-{ CHAIN A }	C692_	SEP	-	-	-	-	-	-	-	-
56643:4	-130:4	1fhr-{ CHAIN P }-{ CHAIN A }	P829_	PTR	-	-	-	-	-	-	-	-
67718:4	-156:4	2ghq-{ CHAIN D }-{ CHAIN B }	D171_	SEP	-	-	-	-	-	-	-	-
186273:419	191393650:419	3ua2-{ CHAIN D }-{ CHAIN C }	D432_	TPO	1u9i-{ CHAIN D }-{ CHAIN C }	D432_	TPO	100	1tf7-{ CHAIN D }-{ CHAIN C }	D432_	THR	100
151304:6	-331:6	1pua-{ CHAIN B }-{ CHAIN A }	B310_	SEP	-	-	-	-	-	-	-	-
124115:2	-254:2	3mxy-{ CHAIN L }-{ CHAIN A }	L682_	PTR	-	-	-	-	-	-	-	-
184060:4	-410:4	1tze-{ CHAIN I }-{ CHAIN E }	I4_	PTR	-	-	-	-	-	-	-	-
106401:45	191392167:49	1kkm-{ CHAIN I }-{ CHAIN B }	I46_	SEP	1kkm-{ CHAIN H }-{ CHAIN A }	H46_	SEP	100	1kkl-{ CHAIN I }-{ CHAIN B }	I46_	SER	99
106401:45	191392167:49	1kkm-{ CHAIN I }-{ CHAIN A }	I46_	SEP	1kkm-{ CHAIN H }-{ CHAIN C }	H46_	SEP	100	1kkl-{ CHAIN J }-{ CHAIN B }	J46_	SER	99
1402:3	-4:3	4a0j-{ CHAIN C }-{ CHAIN A }	C3_	TPO	-	-	-	-	-	-	-	-
40205:418	191393650:418	3dvl-{ CHAIN F }-{ CHAIN E }	F431_	SEP	1u9i-{ CHAIN E }-{ CHAIN D }	E431_	SEP	100	1tf7-{ CHAIN D }-{ CHAIN C }	D431_	SER	100
104260:3	-220:3	1kc2-{ CHAIN B }-{ CHAIN A }	B304_	PTR	-	-	-	-	-	-	-	-
40204:418	191393650:418	3dvl-{ CHAIN E }-{ CHAIN D }	E431_	SEP	1u9i-{ CHAIN E }-{ CHAIN D }	E431_	SEP	100	1tf7-{ CHAIN D }-{ CHAIN C }	D431_	SER	100
147644:4	-320:4	3pfv-{ CHAIN C }-{ CHAIN A }	C1069_	PTR	-	-	-	-	-	-	-	-
44157:164	191391590:355	3e88-{ CHAIN A }-{ CHAIN C }	A309_	TPO	-	-	-	-	-	-	-	-
220119:7	-464:7	1yrk-{ CHAIN B }-{ CHAIN A }	B7_	PTR	-	-	-	-	-	-	-	-
25527:161	191391860:185	2cci-{ CHAIN C }-{ CHAIN I }	C160_	TPO	-	-	-	-	-	-	-	-
25527:161	191391860:185	2cci-{ CHAIN C }-{ CHAIN D }	C160_	TPO	1e9h-{ CHAIN C }-{ CHAIN D }	C160_	TPO	100	1fin-{ CHAIN C }-{ CHAIN D }	C160_	THR	100
18232:160	191391860:185	3bht-{ CHAIN A }-{ CHAIN B }	A160_	TPO	1ogu-{ CHAIN A }-{ CHAIN B }	A160_	TPO	100	1fin-{ CHAIN C }-{ CHAIN D }	C160_	THR	99
190203:164	191391590:355	2uw9-{ CHAIN A }-{ CHAIN C }	A309_	TPO	-	-	-	-	-	-	-	-
172349:1	-366:1	3s3h-{ CHAIN C }-{ CHAIN B }	C1_	PTR	-	-	-	-	-	-	-	-
125987:1	-255:1	3n7y-{ CHAIN D }-{ CHAIN A }	D1_	PTR	-	-	-	-	-	-	-	-
143891:5	-305:5	3p1r-{ CHAIN P }-{ CHAIN A }	P373_	SEP	-	-	-	-	-	-	-	-
144430:8	-315:8	3p37-{ CHAIN F }-{ CHAIN C }	F78_	TPO	-	-	-	-	-	-	-	-
191499:3	-429:3	3uzd-{ CHAIN B }-{ CHAIN A }	B8_	SEP	-	-	-	-	-	-	-	-
140407:4	-292:4	3op0-{ CHAIN C }-{ CHAIN A }	C1069_	PTR	-	-	-	-	-	-	-	-
55131:172	191390974:179	3fbv-{ CHAIN M }-{ CHAIN B }	M841_	SEP	-	-	-	-	-	-	-	-
183167:9	-409:9	3tu7-{ CHAIN I }-{ CHAIN H }	I63_	PTR	-	-	-	-	-	-	-	-
55129:178	191390974:178	3fbv-{ CHAIN K }-{ CHAIN M }	K840_	SEP	-	-	-	-	-	-	-	-
186038:418	191393650:418	1u9i-{ CHAIN F }-{ CHAIN E }	F431_	SEP	1u9i-{ CHAIN E }-{ CHAIN D }	E431_	SEP	100	1tf7-{ CHAIN D }-{ CHAIN C }	D431_	SER	100
119699:3	-246:3	3maz-{ CHAIN B }-{ CHAIN A }	B136_	PTR	-	-	-	-	-	-	-	-
91322:9	-187:9	1irs-{ CHAIN B }-{ CHAIN A }	B497_	PTR	-	-	-	-	-	-	-	-
101263:1	-206:1	1jyq-{ CHAIN H }-{ CHAIN B }	H201_	PTR	-	-	-	-	-	-	-	-
126209:1	-264:1	3n84-{ CHAIN L }-{ CHAIN F }	L1_	PTR	-	-	-	-	-	-	-	-
86418:34	191395729:59	1i7w-{ CHAIN D }-{ CHAIN C }	D686_	SEP	-	-	-	-	-	-	-	-
102091:4	-214:4	1k2m-{ CHAIN P }-{ CHAIN A }	P829_	PTR	-	-	-	-	-	-	-	-
10652:11	191391629:11	3aso-{ CHAIN G }-{ CHAIN C }	G11_	TPO	3asn-{ CHAIN G }-{ CHAIN C }	G11_	TPO	100	2ybb-{ CHAIN R }-{ CHAIN N }	R11_	THR	99
175765:5	-379:5	3smn-{ CHAIN P }-{ CHAIN A }	P373_	SEP	-	-	-	-	-	-	-	-
23816:5	-71:5	3c5l-{ CHAIN B }-{ CHAIN A }	B5_	TPO	-	-	-	-	-	-	-	-
214046:1	-453:1	1xxp-{ CHAIN F }-{ CHAIN B }	F105_	PTR	-	-	-	-	-	-	-	-
146083:2	-319:2	3p9y-{ CHAIN H }-{ CHAIN D }	H5_	SEP	-	-	-	-	-	-	-	-
40200:419	191393650:419	3dvl-{ CHAIN A }-{ CHAIN F }	A432_	TPO	2gbl-{ CHAIN A }-{ CHAIN F }	A432_	TPO	100	1tf7-{ CHAIN D }-{ CHAIN C }	D432_	THR	100
112931:2	-231:2	2lb2-{ CHAIN B }-{ CHAIN A }	B179_	TPO	-	-	-	-	-	-	-	-
82567:3	-178:3	3huf-{ CHAIN E }-{ CHAIN A }	E79_	TPO	-	-	-	-	-	-	-	-
44326:160	191391860:185	1e9h-{ CHAIN A }-{ CHAIN B }	A160_	TPO	1e9h-{ CHAIN C }-{ CHAIN D }	C160_	TPO	100	1fin-{ CHAIN C }-{ CHAIN D }	C160_	THR	100
227067:186	191391433:195	3zuv-{ CHAIN A }-{ CHAIN B }	A185_	PTR	-	-	-	-	-	-	-	-
101574:418	191393650:418	3jzm-{ CHAIN D }-{ CHAIN C }	D431_	SEP	1u9i-{ CHAIN E }-{ CHAIN D }	E431_	SEP	100	1tf7-{ CHAIN D }-{ CHAIN C }	D431_	SER	100
53912:2	-125:2	1f8a-{ CHAIN C }-{ CHAIN B }	C171_	SEP	-	-	-	-	-	-	-	-
204109:9	-442:9	2wh0-{ CHAIN Q }-{ CHAIN B }	Q368_	SEP	-	-	-	-	-	-	-	-
139710:5	-290:5	3omh-{ CHAIN H }-{ CHAIN D }	H394_	PTR	-	-	-	-	-	-	-	-
186792:3	-419:3	3ued-{ CHAIN D }-{ CHAIN C }	D3_	TPO	-	-	-	-	-	-	-	-
195492:188	191391874:197	1veb-{ CHAIN A }-{ CHAIN B }	A197_	TPO	-	-	-	-	-	-	-	-
27287:3	-83:3	2cia-{ CHAIN L }-{ CHAIN A }	L474_	PTR	-	-	-	-	-	-	-	-
55345:5	-127:5	2fci-{ CHAIN B }-{ CHAIN A }	B6_	PTR	-	-	-	-	-	-	-	-
218267:4	-458:4	1ygr-{ CHAIN D }-{ CHAIN B }	D2004_	PTR	-	-	-	-	-	-	-	-
158073:5	-348:5	1qja-{ CHAIN Q }-{ CHAIN B }	Q7_	SEP	-	-	-	-	-	-	-	-
65933:419	191393650:419	2gbl-{ CHAIN A }-{ CHAIN F }	A432_	TPO	3dvl-{ CHAIN A }-{ CHAIN F }	A432_	TPO	100	1tf7-{ CHAIN D }-{ CHAIN C }	D432_	THR	100
144422:4	-311:4	3p35-{ CHAIN E }-{ CHAIN B }	E4_	SEP	-	-	-	-	-	-	-	-
92682:161	191391860:185	2iw9-{ CHAIN C }-{ CHAIN D }	C160_	TPO	1h26-{ CHAIN C }-{ CHAIN D }	C160_	TPO	99	1fin-{ CHAIN C }-{ CHAIN D }	C160_	THR	90
181774:178	191398594:179	3tl8-{ CHAIN A }-{ CHAIN B }	A450_	TPO	3tl8-{ CHAIN G }-{ CHAIN K }	G450_	TPO	100	-	-	-	-
158621:165	191391590:355	3qkl-{ CHAIN A }-{ CHAIN C }	A308_	TPO	-	-	-	-	-	-	-	-
112737:7	-226:7	2laj-{ CHAIN B }-{ CHAIN A }	B208_	SEP	-	-	-	-	-	-	-	-
186731:8	-416:8	1uef-{ CHAIN D }-{ CHAIN B }	D9_	PTR	-	-	-	-	-	-	-	-
181070:34	191408776:36	1th1-{ CHAIN C }-{ CHAIN A }	C1507_	SEP	1th1-{ CHAIN D }-{ CHAIN B }	D1507_	SEP	96	-	-	-	-
73847:161	191391860:185	1h1p-{ CHAIN C }-{ CHAIN D }	C160_	TPO	1e9h-{ CHAIN C }-{ CHAIN D }	C160_	TPO	100	1fin-{ CHAIN C }-{ CHAIN D }	C160_	THR	100
143887:5	-303:5	3p1p-{ CHAIN P }-{ CHAIN A }	P373_	SEP	-	-	-	-	-	-	-	-
181071:35	191408776:39	1th1-{ CHAIN D }-{ CHAIN B }	D1510_	SEP	1th1-{ CHAIN C }-{ CHAIN A }	C1510_	SEP	96	-	-	-	-
106515:280	191399215:292	3kk8-1-2-1-{ CHAIN A }-{ CHAIN A }	A285_	TPO	-	-	-	-	-	-	-	-
7157:183	191391874:197	3ag9-3-2-1-{ CHAIN B }-{ CHAIN A }	B197_	TPO	-	-	-	-	-	-	-	-
40204:419	191393650:419	3dvl-{ CHAIN E }-{ CHAIN D }	E432_	TPO	1u9i-{ CHAIN D }-{ CHAIN C }	D432_	TPO	100	1tf7-{ CHAIN D }-{ CHAIN C }	D432_	THR	100
25521:161	191391860:185	2cch-{ CHAIN C }-{ CHAIN D }	C160_	TPO	1e9h-{ CHAIN C }-{ CHAIN D }	C160_	TPO	100	1fin-{ CHAIN C }-{ CHAIN D }	C160_	THR	100
143893:5	-306:5	3p1s-{ CHAIN P }-{ CHAIN A }	P373_	SEP	-	-	-	-	-	-	-	-
55125:172	191390974:179	3fbv-{ CHAIN G }-{ CHAIN I }	G841_	SEP	-	-	-	-	-	-	-	-
117078:3	-244:3	3lw1-{ CHAIN P }-{ CHAIN A }	P387_	TPO	-	-	-	-	-	-	-	-
106402:45	191392167:49	1kkm-{ CHAIN J }-{ CHAIN B }	J46_	SEP	1kkm-{ CHAIN H }-{ CHAIN C }	H46_	SEP	100	1kkl-{ CHAIN J }-{ CHAIN B }	J46_	SER	99
106402:45	191392167:49	1kkm-{ CHAIN J }-{ CHAIN C }	J46_	SEP	1kkm-{ CHAIN H }-{ CHAIN A }	H46_	SEP	100	1kkl-{ CHAIN I }-{ CHAIN B }	I46_	SER	99
74238:161	191391860:185	1h28-{ CHAIN A }-{ CHAIN B }	A160_	TPO	1e9h-{ CHAIN C }-{ CHAIN D }	C160_	TPO	100	1fin-{ CHAIN C }-{ CHAIN D }	C160_	THR	100
86217:3	-181:3	2i6o-{ CHAIN B }-{ CHAIN A }	B173_	PTR	-	-	-	-	-	-	-	-
112933:4	-232:4	2lb3-{ CHAIN B }-{ CHAIN A }	B179_	TPO	-	-	-	-	-	-	-	-
87575:27	191390947:27	3iaf-{ CHAIN D }-{ CHAIN C }	D28_	SEP	3iaf-{ CHAIN C }-{ CHAIN D }	C28_	SEP	100	2ag0-{ CHAIN A }-{ CHAIN B }	A28_	ALA	100
101975:1	-212:1	3k15-{ CHAIN B }-{ CHAIN A }	B1_	SEP	-	-	-	-	-	-	-	-
146080:2	-316:2	3p9y-{ CHAIN E }-{ CHAIN A }	E5_	SEP	-	-	-	-	-	-	-	-
101750:419	191393650:419	3k0a-{ CHAIN A }-{ CHAIN F }	A432_	TPO	1u9i-{ CHAIN D }-{ CHAIN C }	D432_	TPO	100	3k0c-{ CHAIN B }-{ CHAIN A }	B432_	GLU	100
65934:418	191393650:418	2gbl-{ CHAIN B }-{ CHAIN A }	B431_	SEP	1u9i-{ CHAIN E }-{ CHAIN D }	E431_	SEP	100	1tf7-{ CHAIN D }-{ CHAIN C }	D431_	SER	100
114559:1	-243:1	1lkl-{ CHAIN B }-{ CHAIN A }	B252_	PTR	-	-	-	-	-	-	-	-
136076:165	191391590:355	3ocb-{ CHAIN A }-{ CHAIN C }	A308_	TPO	-	-	-	-	-	-	-	-
174840:3	-374:3	3shv-{ CHAIN C }-{ CHAIN A }	C139_	SEP	-	-	-	-	-	-	-	-
129644:4	-271:4	2npm-{ CHAIN Y }-{ CHAIN B }	Y1005_	SEP	-	-	-	-	-	-	-	-
101766:419	191393650:419	3k0e-{ CHAIN E }-{ CHAIN D }	E432_	TPO	1u9i-{ CHAIN D }-{ CHAIN C }	D432_	TPO	100	3jzm-{ CHAIN A }-{ CHAIN F }	A432_	ALA	100
101754:419	191393650:419	3k0a-{ CHAIN E }-{ CHAIN D }	E432_	TPO	1u9i-{ CHAIN D }-{ CHAIN C }	D432_	TPO	100	1tf7-{ CHAIN D }-{ CHAIN C }	D432_	THR	100
13111:2	-37:2	4aze-1-2-1-{ CHAIN E }-{ CHAIN A }	E900_	SEP	-	-	-	-	-	-	-	-
13218:4	-45:4	2b05-{ CHAIN L }-{ CHAIN F }	L505_	SEP	-	-	-	-	-	-	-	-
148227:1	-322:1	1pic-{ CHAIN B }-{ CHAIN A }	B201_	PTR	-	-	-	-	-	-	-	-
33535:2	-101:2	3d9k-{ CHAIN Z }-{ CHAIN B }	Z2_	SEP	-	-	-	-	-	-	-	-
27285:5	-82:5	2ci9-{ CHAIN M }-{ CHAIN B }	M474_	PTR	-	-	-	-	-	-	-	-
138165:160	191391860:185	1oi9-{ CHAIN A }-{ CHAIN B }	A160_	TPO	1e9h-{ CHAIN C }-{ CHAIN D }	C160_	TPO	100	1fin-{ CHAIN C }-{ CHAIN D }	C160_	THR	99
112745:5	-229:5	2laz-{ CHAIN B }-{ CHAIN A }	B214_	SEP	-	-	-	-	-	-	-	-
178385:6	-399:6	1t29-{ CHAIN B }-{ CHAIN A }	B6_	SEP	-	-	-	-	-	-	-	-
52534:68	191391321:114	1f34-{ CHAIN A }-{ CHAIN B }	A68_	SEP	-	-	-	-	-	-	-	-
86416:32	191395729:65	1i7w-{ CHAIN B }-{ CHAIN A }	B692_	SEP	-	-	-	-	-	-	-	-
134976:4	-278:4	1o9f-{ CHAIN P }-{ CHAIN A }	P4_	TPO	-	-	-	-	-	-	-	-
218266:4	-457:4	1ygr-{ CHAIN C }-{ CHAIN A }	C2004_	PTR	-	-	-	-	-	-	-	-
106400:45	191392167:49	1kkm-{ CHAIN H }-{ CHAIN C }	H46_	SEP	1kkm-{ CHAIN I }-{ CHAIN A }	I46_	SEP	100	1kkl-{ CHAIN J }-{ CHAIN B }	J46_	SER	99
106400:45	191392167:49	1kkm-{ CHAIN H }-{ CHAIN A }	H46_	SEP	1kkm-{ CHAIN J }-{ CHAIN C }	J46_	SEP	100	1kkl-{ CHAIN I }-{ CHAIN B }	I46_	SER	99
13208:4	-40:4	2b05-{ CHAIN G }-{ CHAIN A }	G505_	SEP	-	-	-	-	-	-	-	-
69516:181	191391669:200	1gng-{ CHAIN A }-{ CHAIN X }	A216_	PTR	1gng-{ CHAIN B }-{ CHAIN Y }	B216_	PTR	100	-	-	-	-
121079:4	-247:4	3mhr-{ CHAIN P }-{ CHAIN A }	P127_	SEP	-	-	-	-	-	-	-	-
154072:4	-343:4	1q4k-{ CHAIN F }-{ CHAIN C }	F4_	TPO	-	-	-	-	-	-	-	-
44565:6	-118:6	4e9c-{ CHAIN B }-{ CHAIN A }	B78_	TPO	-	-	-	-	-	-	-	-
33547:4	-106:4	3d9n-{ CHAIN Z }-{ CHAIN B }	Z2_	SEP	-	-	-	-	-	-	-	-
220505:8	-465:8	2yu7-{ CHAIN B }-{ CHAIN A }	B8_	PTR	-	-	-	-	-	-	-	-
78619:166	191403425:169	3hgk-{ CHAIN C }-{ CHAIN G }	C198_	SEP	-	-	-	-	-	-	-	-
40954:11	191391629:11	2dyr-{ CHAIN T }-{ CHAIN P }	T11_	TPO	1v54-{ CHAIN G }-{ CHAIN C }	G11_	TPO	100	2ybb-{ CHAIN R }-{ CHAIN N }	R11_	THR	99
113104:9	-235:9	2lct-{ CHAIN B }-{ CHAIN A }	B346_	PTR	-	-	-	-	-	-	-	-
176227:5	-384:5	3spr-{ CHAIN P }-{ CHAIN A }	P373_	SEP	-	-	-	-	-	-	-	-
186038:419	191393650:419	1u9i-{ CHAIN F }-{ CHAIN E }	F432_	TPO	1u9i-{ CHAIN D }-{ CHAIN C }	D432_	TPO	100	1tf7-{ CHAIN D }-{ CHAIN C }	D432_	THR	100
56807:185	191391874:197	3fhi-{ CHAIN A }-{ CHAIN B }	A197_	TPO	-	-	-	-	-	-	-	-
1570:1	-12:1	1a1e-{ CHAIN D }-{ CHAIN B }	D101_	PTR	-	-	-	-	-	-	-	-
178438:6	-404:6	1t2v-{ CHAIN J }-{ CHAIN E }	J7_	SEP	-	-	-	-	-	-	-	-
163121:3	-352:3	1r1p-{ CHAIN E }-{ CHAIN A }	E558_	PTR	-	-	-	-	-	-	-	-
101576:418	191393650:418	3jzm-{ CHAIN F }-{ CHAIN E }	F431_	SEP	1u9i-{ CHAIN E }-{ CHAIN D }	E431_	SEP	100	1tf7-{ CHAIN D }-{ CHAIN C }	D431_	SER	100
37976:160	191391860:185	3dog-{ CHAIN A }-{ CHAIN B }	A160_	TPO	1e9h-{ CHAIN C }-{ CHAIN D }	C160_	TPO	100	1fin-{ CHAIN C }-{ CHAIN D }	C160_	THR	99
174030:171	191390974:178	3sdm-{ CHAIN C }-{ CHAIN B }	C840_	SEP	-	-	-	-	-	-	-	-
197826:190	191391874:197	2vo0-{ CHAIN A }-{ CHAIN I }	A197_	TPO	-	-	-	-	-	-	-	-
169731:172	191391890:185	1rqq-{ CHAIN A }-{ CHAIN D }	A1158_	PTR	-	-	-	-	-	-	-	-
113615:1	-236:1	1lf8-{ CHAIN E }-{ CHAIN A }	E305_	SEP	-	-	-	-	-	-	-	-
139707:5	-287:5	3omh-{ CHAIN E }-{ CHAIN A }	E394_	PTR	-	-	-	-	-	-	-	-
91237:5	-186:5	3iqv-{ CHAIN P }-{ CHAIN A }	P259_	SEP	-	-	-	-	-	-	-	-
101767:418	191393650:418	3k0e-{ CHAIN F }-{ CHAIN E }	F431_	SEP	1u9i-{ CHAIN E }-{ CHAIN D }	E431_	SEP	100	1u9i-{ CHAIN D }-{ CHAIN C }	D431_	SER	100
186790:3	-418:3	3ued-{ CHAIN B }-{ CHAIN A }	B3_	TPO	-	-	-	-	-	-	-	-
174024:178	191390974:178	3sdj-{ CHAIN K }-{ CHAIN M }	K840_	SEP	-	-	-	-	-	-	-	-
139708:5	-288:5	3omh-{ CHAIN F }-{ CHAIN B }	F394_	PTR	-	-	-	-	-	-	-	-
173244:1	-367:1	3s8l-{ CHAIN B }-{ CHAIN A }	B2_	PTR	-	-	-	-	-	-	-	-
5444:11	191391629:11	3abm-{ CHAIN G }-{ CHAIN C }	G11_	TPO	1v54-{ CHAIN G }-{ CHAIN C }	G11_	TPO	100	2ybb-{ CHAIN R }-{ CHAIN N }	R11_	THR	99
176143:3	-381:3	1sps-{ CHAIN D }-{ CHAIN A }	D0_	PTR	-	-	-	-	-	-	-	-
174015:171	191390974:178	3sdj-{ CHAIN B }-{ CHAIN D }	B840_	SEP	-	-	-	-	-	-	-	-
40941:11	191391629:11	2dyr-{ CHAIN G }-{ CHAIN C }	G11_	TPO	1v54-{ CHAIN G }-{ CHAIN C }	G11_	TPO	100	2ybb-{ CHAIN R }-{ CHAIN N }	R11_	THR	99
65247:161	191391860:185	2g9x-{ CHAIN A }-{ CHAIN B }	A160_	TPO	1e9h-{ CHAIN C }-{ CHAIN D }	C160_	TPO	100	1fin-{ CHAIN C }-{ CHAIN D }	C160_	THR	100
155157:191	191391874:197	1q8u-{ CHAIN A }-{ CHAIN B }	A197_	TPO	-	-	-	-	-	-	-	-
10665:11	191391629:11	3aso-{ CHAIN T }-{ CHAIN P }	T11_	TPO	1v54-{ CHAIN G }-{ CHAIN C }	G11_	TPO	100	2ybb-{ CHAIN R }-{ CHAIN N }	R11_	THR	99
178307:1	-397:1	3t1n-{ CHAIN C }-{ CHAIN A }	C821_	SEP	-	-	-	-	-	-	-	-
74777:4	-165:4	4h3k-{ CHAIN F }-{ CHAIN E }	F5_	SEP	-	-	-	-	-	-	-	-
46950:11	191391629:11	2ein-{ CHAIN T }-{ CHAIN P }	T11_	TPO	1v54-{ CHAIN G }-{ CHAIN C }	G11_	TPO	100	2ybb-{ CHAIN R }-{ CHAIN N }	R11_	THR	99
186456:4	-414:4	3ubw-{ CHAIN P }-{ CHAIN A }	P34_	SEP	-	-	-	-	-	-	-	-
44158:164	191391590:355	3e88-{ CHAIN B }-{ CHAIN D }	B309_	TPO	-	-	-	-	-	-	-	-
45717:4	-121:4	1eeo-{ CHAIN B }-{ CHAIN A }	B4_	PTR	-	-	-	-	-	-	-	-
117709:3	-245:3	1m0v-{ CHAIN B }-{ CHAIN A }	B204_	PTR	-	-	-	-	-	-	-	-
177132:188	191391874:197	1svg-{ CHAIN A }-{ CHAIN B }	A197_	TPO	-	-	-	-	-	-	-	-
163124:3	-355:3	1r1p-{ CHAIN H }-{ CHAIN C }	H558_	PTR	-	-	-	-	-	-	-	-
70001:5	191391264:13	1gpa-{ CHAIN D }-{ CHAIN C }	D14_	SEP	1gpa-{ CHAIN A }-{ CHAIN B }	A14_	SEP	100	1c50-1-1-2-{ CHAIN A }-{ CHAIN A }	A14_	SER	100
9356:4	-24:4	1aot-{ CHAIN P }-{ CHAIN F }	P204_	PTR	-	-	-	-	-	-	-	-
73853:161	191391860:185	1h1r-{ CHAIN A }-{ CHAIN B }	A160_	TPO	1e9h-{ CHAIN C }-{ CHAIN D }	C160_	TPO	100	1fin-{ CHAIN C }-{ CHAIN D }	C160_	THR	100
39912:419	191393650:419	4dug-{ CHAIN B }-{ CHAIN A }	B432_	TPO	1u9i-{ CHAIN D }-{ CHAIN C }	D432_	TPO	100	1tf7-{ CHAIN D }-{ CHAIN C }	D432_	THR	100
32264:5	-96:5	1d4w-{ CHAIN C }-{ CHAIN A }	C281_	PTR	-	-	-	-	-	-	-	-
101762:419	191393650:419	3k0e-{ CHAIN A }-{ CHAIN F }	A432_	TPO	1u9i-{ CHAIN D }-{ CHAIN C }	D432_	TPO	100	3jzm-{ CHAIN A }-{ CHAIN F }	A432_	ALA	100
163123:3	-354:3	1r1p-{ CHAIN G }-{ CHAIN D }	G558_	PTR	-	-	-	-	-	-	-	-
62681:5	-143:5	1g1f-{ CHAIN B }-{ CHAIN A }	B1163_	PTR	-	-	-	-	-	-	-	-
54588:10	191391264:13	1fa9-1-2-1-{ CHAIN A }-{ CHAIN A }	A14_	SEP	3dd1-{ CHAIN A }-{ CHAIN B }	A14_	SEP	99	1c50-1-1-2-{ CHAIN A }-{ CHAIN A }	A14_	SER	81
54588:10	191391264:13	1fa9-1-1-2-{ CHAIN A }-{ CHAIN A }	A14_	SEP	3dd1-{ CHAIN A }-{ CHAIN B }	A14_	SEP	99	1c50-1-1-2-{ CHAIN A }-{ CHAIN A }	A14_	SER	81
1569:1	-11:1	1a1e-{ CHAIN C }-{ CHAIN A }	C101_	PTR	-	-	-	-	-	-	-	-
1569:1	-11:1	1a1e-{ CHAIN C }-{ CHAIN B }	C101_	PTR	-	-	-	-	-	-	-	-
62685:4	-145:4	1g1h-{ CHAIN B }-{ CHAIN A }	B1163_	PTR	-	-	-	-	-	-	-	-
13113:2	-39:2	4aze-{ CHAIN G }-{ CHAIN B }	G900_	SEP	-	-	-	-	-	-	-	-
98617:2	-197:2	2jkr-{ CHAIN Q }-{ CHAIN E }	Q3_	SEP	-	-	-	-	-	-	-	-
143903:4	-307:4	1p22-{ CHAIN C }-{ CHAIN A }	C33_	SEP	-	-	-	-	-	-	-	-
18238:162	191391860:185	3bhu-{ CHAIN C }-{ CHAIN D }	C160_	TPO	1ogu-{ CHAIN C }-{ CHAIN D }	C160_	TPO	100	1fin-{ CHAIN C }-{ CHAIN D }	C160_	THR	91
91235:5	-185:5	3iqu-{ CHAIN P }-{ CHAIN A }	P259_	SEP	-	-	-	-	-	-	-	-
111394:5	-224:5	2l4k-{ CHAIN B }-{ CHAIN A }	B1139_	PTR	-	-	-	-	-	-	-	-
101769:418	191393650:418	3k0f-{ CHAIN B }-{ CHAIN A }	B431_	SEP	1u9i-{ CHAIN E }-{ CHAIN D }	E431_	SEP	100	3k0f-{ CHAIN A }-{ CHAIN F }	A431_	SER	100
114557:1	-242:1	1lkk-{ CHAIN B }-{ CHAIN A }	B252_	PTR	-	-	-	-	-	-	-	-
100350:5	-204:5	1ju5-{ CHAIN B }-{ CHAIN A }	B221_	PTR	-	-	-	-	-	-	-	-
55129:179	191390974:179	3fbv-{ CHAIN K }-{ CHAIN M }	K841_	SEP	-	-	-	-	-	-	-	-
188450:3	-428:3	3uot-{ CHAIN E }-{ CHAIN B }	E4_	TPO	-	-	-	-	-	-	-	-
12412:4	-31:4	1aya-{ CHAIN P }-{ CHAIN A }	P0_	PTR	-	-	-	-	-	-	-	-
69585:188	191391874:197	2gng-{ CHAIN A }-{ CHAIN I }	A197_	TPO	-	-	-	-	-	-	-	-
156693:185	191391874:197	2qcs-{ CHAIN A }-{ CHAIN B }	A197_	TPO	-	-	-	-	-	-	-	-
231363:3	-476:3	3tkz-{ CHAIN P }-{ CHAIN A }	P4_	PTR	-	-	-	-	-	-	-	-
175767:5	-380:5	3smo-{ CHAIN P }-{ CHAIN A }	P373_	SEP	-	-	-	-	-	-	-	-
28763:3	-91:3	3coj-{ CHAIN O }-{ CHAIN G }	O1263_	SEP	-	-	-	-	-	-	-	-
55125:171	191390974:178	3fbv-{ CHAIN G }-{ CHAIN I }	G840_	SEP	-	-	-	-	-	-	-	-
36120:183	191391874:197	4dh5-{ CHAIN A }-{ CHAIN I }	A197_	TPO	-	-	-	-	-	-	-	-
57624:10	-131:10	4fj3-{ CHAIN P }-{ CHAIN A }	P259_	SEP	-	-	-	-	-	-	-	-
117011:10	191391264:13	1lwo-1-2-1-{ CHAIN A }-{ CHAIN A }	A14_	SEP	1c8l-1-1-2-{ CHAIN A }-{ CHAIN A }	A14_	SEP	100	1e1y-1-1-2-{ CHAIN A }-{ CHAIN A }	A14_	SER	100
117011:10	191391264:13	1lwo-1-1-2-{ CHAIN A }-{ CHAIN A }	A14_	SEP	1c8l-1-1-2-{ CHAIN A }-{ CHAIN A }	A14_	SEP	100	1e1y-1-1-2-{ CHAIN A }-{ CHAIN A }	A14_	SER	100
144421:4	-310:4	3p35-{ CHAIN D }-{ CHAIN A }	D4_	SEP	-	-	-	-	-	-	-	-
185661:194	191400002:206	1u7v-{ CHAIN C }-{ CHAIN A }	C465_	SEP	-	-	-	-	-	-	-	-
4308:14	-19:14	1a81-{ CHAIN J }-{ CHAIN I }	J181_	PTR	-	-	-	-	-	-	-	-
12418:3	-34:3	1ayc-{ CHAIN P }-{ CHAIN A }	P0_	PTR	-	-	-	-	-	-	-	-
24189:3	-76:3	2c74-{ CHAIN P }-{ CHAIN A }	P5_	SEP	-	-	-	-	-	-	-	-
182198:158	191391860:185	3tnw-{ CHAIN C }-{ CHAIN D }	C160_	TPO	2cjm-{ CHAIN C }-{ CHAIN D }	C160_	TPO	100	1fin-{ CHAIN C }-{ CHAIN D }	C160_	THR	99
174031:172	191390974:179	3sdm-{ CHAIN D }-{ CHAIN E }	D841_	SEP	-	-	-	-	-	-	-	-
88908:59	191395729:59	3ifq-{ CHAIN C }-{ CHAIN A }	C686_	SEP	-	-	-	-	-	-	-	-
193914:4	-433:4	2v7d-{ CHAIN R }-{ CHAIN C }	R758_	TPO	-	-	-	-	-	-	-	-
169731:176	191391890:189	1rqq-{ CHAIN A }-{ CHAIN D }	A1162_	PTR	-	-	-	-	-	-	-	-
21151:3	-59:3	3bun-{ CHAIN A }-{ CHAIN B }	A53_	PTR	-	-	-	-	-	-	-	-
139356:5	-284:5	3olr-{ CHAIN F }-{ CHAIN B }	F394_	PTR	-	-	-	-	-	-	-	-
151752:192	191391874:197	3pvb-{ CHAIN A }-{ CHAIN B }	A197_	TPO	-	-	-	-	-	-	-	-
231364:3	-477:3	3tkz-{ CHAIN Q }-{ CHAIN A }	Q4_	PTR	-	-	-	-	-	-	-	-
19065:2	-52:2	1bm2-{ CHAIN L }-{ CHAIN A }	L3_	PTR	-	-	-	-	-	-	-	-
201359:5	-441:5	2w3o-{ CHAIN D }-{ CHAIN B }	D519_	TPO	-	-	-	-	-	-	-	-
143635:3	-297:3	1p13-{ CHAIN C }-{ CHAIN B }	C3_	PTR	-	-	-	-	-	-	-	-
72532:4	-160:4	1gxc-{ CHAIN E }-{ CHAIN D }	E3_	TPO	-	-	-	-	-	-	-	-
139358:5	-286:5	3olr-{ CHAIN H }-{ CHAIN D }	H394_	PTR	-	-	-	-	-	-	-	-
151141:5	-330:5	1ptu-{ CHAIN B }-{ CHAIN A }	B405_	PTR	-	-	-	-	-	-	-	-
138208:161	191391860:185	1oiu-{ CHAIN C }-{ CHAIN D }	C160_	TPO	2wma-{ CHAIN C }-{ CHAIN D }	C160_	TPO	100	1fin-{ CHAIN C }-{ CHAIN D }	C160_	THR	89
13787:3	-46:3	2b2t-{ CHAIN D }-{ CHAIN A }	D3_	TPO	-	-	-	-	-	-	-	-
205008:161	191391860:185	2wmb-{ CHAIN A }-{ CHAIN B }	A160_	TPO	1e9h-{ CHAIN C }-{ CHAIN D }	C160_	TPO	100	1fin-{ CHAIN C }-{ CHAIN D }	C160_	THR	100
33899:4	-110:4	4dat-{ CHAIN B }-{ CHAIN A }	B446_	SEP	-	-	-	-	-	-	-	-
32265:5	-97:5	1d4w-{ CHAIN D }-{ CHAIN B }	D281_	PTR	-	-	-	-	-	-	-	-
210978:164	191391590:355	2xh5-{ CHAIN A }-{ CHAIN C }	A309_	TPO	-	-	-	-	-	-	-	-
185628:196	191400002:208	1u7f-{ CHAIN C }-{ CHAIN A }	C425_	SEP	-	-	-	-	-	-	-	-
174684:1	-371:1	1shb-{ CHAIN B }-{ CHAIN A }	B201_	PTR	-	-	-	-	-	-	-	-
44181:164	191391590:355	3e8d-{ CHAIN B }-{ CHAIN D }	B309_	TPO	-	-	-	-	-	-	-	-
73857:161	191391860:185	1h1s-{ CHAIN A }-{ CHAIN B }	A160_	TPO	1e9h-{ CHAIN C }-{ CHAIN D }	C160_	TPO	100	1fin-{ CHAIN C }-{ CHAIN D }	C160_	THR	100
208067:1	-448:1	1x27-{ CHAIN M }-{ CHAIN E }	M762_	PTR	-	-	-	-	-	-	-	-
181071:19	191408776:20	1th1-{ CHAIN D }-{ CHAIN B }	D1487_	TPO	1th1-{ CHAIN C }-{ CHAIN A }	C1487_	TPO	96	-	-	-	-
10626:11	191391629:11	3asn-{ CHAIN G }-{ CHAIN C }	G11_	TPO	3aso-{ CHAIN G }-{ CHAIN C }	G11_	TPO	100	2ybb-{ CHAIN R }-{ CHAIN N }	R11_	THR	99
191198:160	191391860:185	2uzd-{ CHAIN A }-{ CHAIN B }	A160_	TPO	1e9h-{ CHAIN C }-{ CHAIN D }	C160_	TPO	100	1fin-{ CHAIN C }-{ CHAIN D }	C160_	THR	100
185660:198	191400002:208	1u7v-{ CHAIN A }-{ CHAIN B }	A467_	SEP	-	-	-	-	-	-	-	-
174033:172	191390974:179	3sdm-{ CHAIN F }-{ CHAIN A }	F841_	SEP	-	-	-	-	-	-	-	-
4310:14	-20:14	1a81-{ CHAIN L }-{ CHAIN K }	L181_	PTR	-	-	-	-	-	-	-	-
88137:111	191394328:119	4icd-1-2-1-{ CHAIN A }-{ CHAIN A }	A113_	SEP	-	-	-	-	1ai2-1-1-2-{ CHAIN A }-{ CHAIN A }	A113_	SER	100
88137:111	191394328:119	4icd-1-1-2-{ CHAIN A }-{ CHAIN A }	A113_	SEP	-	-	-	-	1ai2-1-1-2-{ CHAIN A }-{ CHAIN A }	A113_	SER	100
174686:8	-372:8	1shc-{ CHAIN B }-{ CHAIN A }	B490_	PTR	-	-	-	-	-	-	-	-
56135:5	-128:5	2ff4-{ CHAIN E }-{ CHAIN B }	E5_	TPO	-	-	-	-	-	-	-	-
56135:5	-128:5	2ff4-{ CHAIN E }-{ CHAIN A }	E5_	TPO	-	-	-	-	-	-	-	-
153225:177	191391255:185	2q0n-{ CHAIN A }-{ CHAIN B }	A474_	SEP	-	-	-	-	-	-	-	-
64226:4	-153:4	1g6g-{ CHAIN F }-{ CHAIN B }	F5_	TPO	-	-	-	-	-	-	-	-
44965:156	191391669:200	3eb0-3-1-2-{ CHAIN C }-{ CHAIN C }	C201_	PTR	3eb0-2-1-2-{ CHAIN A }-{ CHAIN A }	A201_	PTR	99	-	-	-	-
44965:156	191391669:200	3eb0-3-2-1-{ CHAIN C }-{ CHAIN C }	C201_	PTR	3eb0-2-1-2-{ CHAIN A }-{ CHAIN A }	A201_	PTR	99	-	-	-	-
144428:8	-313:8	3p37-{ CHAIN E }-{ CHAIN A }	E78_	TPO	-	-	-	-	-	-	-	-
110676:12	191395031:64	2l1c-{ CHAIN B }-{ CHAIN A }	B747_	PTR	-	-	-	-	-	-	-	-
158619:165	191391590:355	3qkk-{ CHAIN A }-{ CHAIN C }	A308_	TPO	-	-	-	-	-	-	-	-
123684:165	191391590:355	3mv5-{ CHAIN A }-{ CHAIN C }	A308_	TPO	-	-	-	-	-	-	-	-
24190:3	-77:3	2c74-{ CHAIN Q }-{ CHAIN B }	Q5_	SEP	-	-	-	-	-	-	-	-
99429:6	-203:6	2jql-{ CHAIN B }-{ CHAIN A }	B8_	TPO	-	-	-	-	-	-	-	-
181071:29	191408776:33	1th1-{ CHAIN D }-{ CHAIN B }	D1504_	SEP	-	-	-	-	1th1-{ CHAIN C }-{ CHAIN A }	C1503_	SER	96
139355:5	-283:5	3olr-{ CHAIN E }-{ CHAIN A }	E394_	PTR	-	-	-	-	-	-	-	-
142126:250	191398897:254	3oun-{ CHAIN B }-{ CHAIN A }	B266_	TPO	-	-	-	-	-	-	-	-
43598:4	-116:4	3e6y-{ CHAIN D }-{ CHAIN B }	D4_	TPO	-	-	-	-	-	-	-	-
177816:4	-387:4	1sza-{ CHAIN Z }-{ CHAIN B }	Z4_	SEP	-	-	-	-	-	-	-	-
74235:161	191391860:185	1h27-{ CHAIN C }-{ CHAIN D }	C160_	TPO	1e9h-{ CHAIN C }-{ CHAIN D }	C160_	TPO	98	1fin-{ CHAIN C }-{ CHAIN D }	C160_	THR	98
113616:1	-237:1	1lf8-{ CHAIN F }-{ CHAIN B }	F305_	SEP	-	-	-	-	-	-	-	-
60788:4	-136:4	1fu5-{ CHAIN B }-{ CHAIN A }	B4_	PTR	-	-	-	-	-	-	-	-
88909:65	191395729:65	3ifq-{ CHAIN D }-{ CHAIN B }	D692_	SEP	-	-	-	-	-	-	-	-
215432:4	-455:4	2y1n-{ CHAIN D }-{ CHAIN C }	D7_	PTR	-	-	-	-	-	-	-	-
86598:7	-183:7	1i8h-{ CHAIN A }-{ CHAIN B }	A7_	TPO	-	-	-	-	-	-	-	-
92179:4	-188:4	2iuh-{ CHAIN B }-{ CHAIN A }	B204_	PTR	-	-	-	-	-	-	-	-
227866:11	191391629:11	2zxw-{ CHAIN G }-{ CHAIN C }	G11_	TPO	1v54-{ CHAIN G }-{ CHAIN C }	G11_	TPO	100	2ybb-{ CHAIN R }-{ CHAIN N }	R11_	THR	99
69583:188	191391874:197	2gnf-{ CHAIN A }-{ CHAIN I }	A197_	TPO	-	-	-	-	-	-	-	-
67723:4	-157:4	2ght-{ CHAIN C }-{ CHAIN A }	C174_	SEP	-	-	-	-	-	-	-	-
102093:5	-215:5	1k2n-{ CHAIN P }-{ CHAIN A }	P603_	TPO	-	-	-	-	-	-	-	-
186033:419	191393650:419	1u9i-{ CHAIN A }-{ CHAIN F }	A432_	TPO	1u9i-{ CHAIN D }-{ CHAIN C }	D432_	TPO	100	1tf7-{ CHAIN D }-{ CHAIN C }	D432_	THR	100
185626:196	191400002:206	1u7f-{ CHAIN A }-{ CHAIN B }	A423_	SEP	-	-	-	-	-	-	-	-
170412:8	-365:8	3rtx-{ CHAIN C }-{ CHAIN B }	C9_	SEP	-	-	-	-	-	-	-	-
43597:4	-115:4	3e6y-{ CHAIN C }-{ CHAIN A }	C4_	TPO	-	-	-	-	-	-	-	-
148754:2	191392951:27	1pkg-3-1-2-{ CHAIN A }-{ CHAIN B }	A568_	PTR	-	-	-	-	-	-	-	-
148754:2	191392951:27	1pkg-3-2-1-{ CHAIN A }-{ CHAIN B }	A568_	PTR	-	-	-	-	-	-	-	-
27284:3	-81:3	2ci9-{ CHAIN L }-{ CHAIN A }	L474_	PTR	-	-	-	-	-	-	-	-
12282:4	-27:4	3axy-{ CHAIN E }-{ CHAIN C }	E192_	SEP	-	-	-	-	-	-	-	-
185661:196	191400002:208	1u7v-{ CHAIN C }-{ CHAIN A }	C467_	SEP	-	-	-	-	-	-	-	-
53539:170	191396371:173	3f69-{ CHAIN B }-{ CHAIN A }	B171_	TPO	-	-	-	-	-	-	-	-
112981:4	-233:4	1lcj-{ CHAIN B }-{ CHAIN A }	B204_	PTR	-	-	-	-	-	-	-	-
46872:11	191391629:11	2eik-{ CHAIN T }-{ CHAIN P }	T11_	TPO	1v54-{ CHAIN G }-{ CHAIN C }	G11_	TPO	100	2ybb-{ CHAIN R }-{ CHAIN N }	R11_	THR	99
33538:2	-102:2	3d9l-{ CHAIN Y }-{ CHAIN A }	Y2_	SEP	-	-	-	-	-	-	-	-
186272:419	191393650:419	3ua2-{ CHAIN C }-{ CHAIN B }	C432_	TPO	1u9i-{ CHAIN D }-{ CHAIN C }	D432_	TPO	100	1tf7-{ CHAIN D }-{ CHAIN C }	D432_	THR	100
103849:7	-219:7	1ka6-{ CHAIN B }-{ CHAIN A }	B281_	PTR	-	-	-	-	-	-	-	-
23925:2	-72:2	2c63-{ CHAIN P }-{ CHAIN A }	P4_	SEP	-	-	-	-	-	-	-	-
46833:11	191391629:11	2eij-{ CHAIN G }-{ CHAIN C }	G11_	TPO	1v54-{ CHAIN G }-{ CHAIN C }	G11_	TPO	100	2ybb-{ CHAIN R }-{ CHAIN N }	R11_	THR	99
223839:2	-472:2	1zfp-{ CHAIN I }-{ CHAIN E }	I3_	PTR	-	-	-	-	-	-	-	-
189497:456	191398717:460	1uur-1-1-2-{ CHAIN A }-{ CHAIN A }	A702_	PTR	1uus-1-2-1-{ CHAIN A }-{ CHAIN A }	A702_	PTR	100	-	-	-	-
189497:456	191398717:460	1uur-1-2-1-{ CHAIN A }-{ CHAIN A }	A702_	PTR	1uus-1-2-1-{ CHAIN A }-{ CHAIN A }	A702_	PTR	100	-	-	-	-
101770:418	191393650:418	3k0f-{ CHAIN C }-{ CHAIN B }	C431_	SEP	1u9i-{ CHAIN E }-{ CHAIN D }	E431_	SEP	100	3k0f-{ CHAIN A }-{ CHAIN F }	A431_	SER	100
7065:11	191391629:11	3ag1-{ CHAIN T }-{ CHAIN P }	T11_	TPO	1v54-{ CHAIN G }-{ CHAIN C }	G11_	TPO	100	2ybb-{ CHAIN R }-{ CHAIN N }	R11_	THR	99
86418:40	191395729:65	1i7w-{ CHAIN D }-{ CHAIN C }	D692_	SEP	-	-	-	-	-	-	-	-
32348:3	-99:3	3d44-{ CHAIN B }-{ CHAIN A }	B185_	PTR	-	-	-	-	-	-	-	-
101753:419	191393650:419	3k0a-{ CHAIN D }-{ CHAIN C }	D432_	TPO	1u9i-{ CHAIN D }-{ CHAIN C }	D432_	TPO	100	1tf7-{ CHAIN D }-{ CHAIN C }	D432_	THR	100
4300:3	-15:3	1a81-{ CHAIN B }-{ CHAIN A }	B170_	PTR	-	-	-	-	-	-	-	-
146081:2	-317:2	3p9y-{ CHAIN F }-{ CHAIN B }	F5_	SEP	-	-	-	-	-	-	-	-
33547:2	-106:2	3d9n-{ CHAIN Z }-{ CHAIN B }	Z0_	SEP	-	-	-	-	-	-	-	-
102300:7	-216:7	1k3n-{ CHAIN B }-{ CHAIN A }	B171_	TPO	-	-	-	-	-	-	-	-
74223:161	191391860:185	1h25-{ CHAIN A }-{ CHAIN B }	A160_	TPO	1e9h-{ CHAIN C }-{ CHAIN D }	C160_	TPO	100	1fin-{ CHAIN C }-{ CHAIN D }	C160_	THR	100
118930:326	191394026:337	1m6x-{ CHAIN C }-{ CHAIN B }	C343_	PTR	1p4e-{ CHAIN C }-{ CHAIN B }	C343_	PTR	100	1flo-{ CHAIN D }-{ CHAIN A }	D343_	TYR	97
72754:160	191391860:185	1gy3-{ CHAIN A }-{ CHAIN B }	A160_	TPO	1e9h-{ CHAIN C }-{ CHAIN D }	C160_	TPO	100	1fin-{ CHAIN C }-{ CHAIN D }	C160_	THR	100
72754:160	191391860:185	1gy3-{ CHAIN A }-{ CHAIN E }	A160_	TPO	-	-	-	-	-	-	-	-
181070:37	191408776:39	1th1-{ CHAIN C }-{ CHAIN A }	C1510_	SEP	1th1-{ CHAIN D }-{ CHAIN B }	D1510_	SEP	96	-	-	-	-
181975:8	191394530:10	3tmp-{ CHAIN C }-{ CHAIN D }	C177_	SEP	3tmp-{ CHAIN E }-{ CHAIN F }	E177_	SEP	100	-	-	-	-
59653:160	191391860:185	1fq1-{ CHAIN B }-{ CHAIN A }	B160_	TPO	-	-	-	-	-	-	-	-
169732:172	191391890:185	1rqq-{ CHAIN B }-{ CHAIN C }	B1158_	PTR	-	-	-	-	-	-	-	-
186036:419	191393650:419	1u9i-{ CHAIN D }-{ CHAIN C }	D432_	TPO	1u9i-{ CHAIN E }-{ CHAIN D }	E432_	TPO	100	1tf7-{ CHAIN D }-{ CHAIN C }	D432_	THR	100
144511:330	191394026:337	1p4e-{ CHAIN D }-{ CHAIN A }	D343_	PTR	1m6x-{ CHAIN C }-{ CHAIN B }	C343_	PTR	98	1flo-{ CHAIN D }-{ CHAIN A }	D343_	TYR	95
92183:4	-190:4	2iui-{ CHAIN D }-{ CHAIN B }	D1204_	PTR	-	-	-	-	-	-	-	-
4302:14	-16:14	1a81-{ CHAIN D }-{ CHAIN C }	D181_	PTR	-	-	-	-	-	-	-	-
65937:418	191393650:418	2gbl-{ CHAIN E }-{ CHAIN D }	E431_	SEP	1u9i-{ CHAIN E }-{ CHAIN D }	E431_	SEP	100	1tf7-{ CHAIN D }-{ CHAIN C }	D431_	SER	100
123804:5	-252:5	1mw4-{ CHAIN B }-{ CHAIN A }	B1139_	PTR	-	-	-	-	-	-	-	-
99429:3	-203:3	2jql-{ CHAIN B }-{ CHAIN A }	B5_	TPO	-	-	-	-	-	-	-	-
7130:11	191391629:11	3ag4-{ CHAIN G }-{ CHAIN C }	G11_	TPO	1v54-{ CHAIN G }-{ CHAIN C }	G11_	TPO	100	2ybb-{ CHAIN R }-{ CHAIN N }	R11_	THR	99
174031:171	191390974:178	3sdm-{ CHAIN D }-{ CHAIN E }	D840_	SEP	-	-	-	-	-	-	-	-
143883:5	-301:5	3p1n-{ CHAIN P }-{ CHAIN A }	P373_	SEP	-	-	-	-	-	-	-	-
74777:6	-165:6	4h3k-{ CHAIN F }-{ CHAIN E }	F7_	SEP	-	-	-	-	-	-	-	-
60788:11	-136:11	1fu5-{ CHAIN B }-{ CHAIN A }	B11_	PTR	-	-	-	-	-	-	-	-
10585:7	-26:7	2ast-{ CHAIN D }-{ CHAIN C }	D4187_	TPO	-	-	-	-	-	-	-	-
181973:5	191394530:10	3tmp-{ CHAIN A }-{ CHAIN B }	A177_	SEP	3tmp-{ CHAIN C }-{ CHAIN D }	C177_	SEP	96	-	-	-	-
50087:3	-123:3	2eu0-{ CHAIN B }-{ CHAIN A }	B121_	PTR	-	-	-	-	-	-	-	-
36431:189	191391874:197	4din-{ CHAIN A }-{ CHAIN B }	A197_	TPO	-	-	-	-	-	-	-	-
219008:5	-463:5	1yjm-{ CHAIN G }-{ CHAIN C }	G8_	TPO	-	-	-	-	-	-	-	-
182196:158	191391860:185	3tnw-{ CHAIN A }-{ CHAIN B }	A160_	TPO	1ogu-{ CHAIN A }-{ CHAIN B }	A160_	TPO	100	3ej1-{ CHAIN C }-{ CHAIN D }	C160_	THR	100
101773:418	191393650:418	3k0f-{ CHAIN F }-{ CHAIN E }	F431_	SEP	1u9i-{ CHAIN E }-{ CHAIN D }	E431_	SEP	100	3k0f-{ CHAIN A }-{ CHAIN F }	A431_	SER	100
191223:160	191391860:185	2uzl-{ CHAIN A }-{ CHAIN B }	A160_	TPO	1e9h-{ CHAIN C }-{ CHAIN D }	C160_	TPO	100	1fin-{ CHAIN C }-{ CHAIN D }	C160_	THR	100
182189:9	191391654:10	3tnq-{ CHAIN A }-{ CHAIN B }	A112_	SEP	-	-	-	-	3tnp-{ CHAIN E }-{ CHAIN F }	E112_	SER	100
77636:4	-175:4	2hdx-{ CHAIN L }-{ CHAIN F }	L813_	PTR	-	-	-	-	-	-	-	-
1564:1	-9:1	1a1c-{ CHAIN C }-{ CHAIN A }	C101_	PTR	-	-	-	-	-	-	-	-
55121:172	191390974:179	3fbv-{ CHAIN C }-{ CHAIN A }	C841_	SEP	-	-	-	-	-	-	-	-
69999:5	191391264:13	1gpa-{ CHAIN B }-{ CHAIN A }	B14_	SEP	1gpa-{ CHAIN A }-{ CHAIN B }	A14_	SEP	100	1c50-1-1-2-{ CHAIN A }-{ CHAIN A }	A14_	SER	100
74218:161	191391860:185	1h24-{ CHAIN A }-{ CHAIN B }	A160_	TPO	1e9h-{ CHAIN C }-{ CHAIN D }	C160_	TPO	100	1fin-{ CHAIN C }-{ CHAIN D }	C160_	THR	100
101262:1	-205:1	1jyq-{ CHAIN L }-{ CHAIN A }	L201_	PTR	-	-	-	-	-	-	-	-
77633:2	-172:2	2hdx-{ CHAIN I }-{ CHAIN C }	I813_	PTR	-	-	-	-	-	-	-	-
144424:6	-312:6	3p36-{ CHAIN B }-{ CHAIN A }	B78_	TPO	-	-	-	-	-	-	-	-
124263:159	191391860:185	3my5-{ CHAIN A }-{ CHAIN B }	A160_	TPO	1ogu-{ CHAIN A }-{ CHAIN B }	A160_	TPO	100	3ej1-{ CHAIN C }-{ CHAIN D }	C160_	THR	100
157855:162	191391860:185	3qhw-{ CHAIN C }-{ CHAIN K }	C160_	TPO	-	-	-	-	-	-	-	-
157855:162	191391860:185	3qhw-{ CHAIN C }-{ CHAIN D }	C160_	TPO	1e9h-{ CHAIN C }-{ CHAIN D }	C160_	TPO	100	1fin-{ CHAIN C }-{ CHAIN D }	C160_	THR	100
197837:185	191391874:197	2vo6-{ CHAIN A }-{ CHAIN I }	A197_	TPO	-	-	-	-	-	-	-	-
140812:45	191392167:49	3oqo-{ CHAIN S }-{ CHAIN A }	S46_	SEP	2fep-{ CHAIN S }-{ CHAIN A }	S46_	SEP	100	-	-	-	-
61848:1	-140:1	1fyr-3-3-2-{ CHAIN J }-{ CHAIN D }	J0_	PTR	-	-	-	-	-	-	-	-
61848:1	-140:1	1fyr-{ CHAIN J }-{ CHAIN B }	J0_	PTR	-	-	-	-	-	-	-	-
63183:1	-149:1	3g2v-{ CHAIN D }-{ CHAIN B }	D6_	SEP	-	-	-	-	-	-	-	-
208066:2	-447:2	1x27-{ CHAIN L }-{ CHAIN D }	L762_	PTR	-	-	-	-	-	-	-	-
5495:11	191391629:11	3abk-{ CHAIN T }-{ CHAIN P }	T11_	TPO	1v54-{ CHAIN G }-{ CHAIN C }	G11_	TPO	100	2ybb-{ CHAIN R }-{ CHAIN N }	R11_	THR	99
227069:186	191391433:195	3zuv-{ CHAIN C }-{ CHAIN D }	C185_	PTR	-	-	-	-	-	-	-	-
154071:4	-342:4	1q4k-{ CHAIN E }-{ CHAIN B }	E4_	TPO	-	-	-	-	-	-	-	-
182188:181	191391874:197	3tnq-{ CHAIN B }-{ CHAIN A }	B197_	TPO	3tnp-{ CHAIN F }-{ CHAIN E }	F197_	TPO	100	-	-	-	-
70070:10	191391264:13	2gpa-1-2-1-{ CHAIN A }-{ CHAIN A }	A14_	SEP	1c8l-1-1-2-{ CHAIN A }-{ CHAIN A }	A14_	SEP	100	1bx3-1-1-2-{ CHAIN A }-{ CHAIN A }	A14_	SER	100
70070:10	191391264:13	2gpa-1-1-2-{ CHAIN A }-{ CHAIN A }	A14_	SEP	1c8l-1-1-2-{ CHAIN A }-{ CHAIN A }	A14_	SEP	100	1bx3-1-1-2-{ CHAIN A }-{ CHAIN A }	A14_	SER	100
79253:5	-176:5	3hik-{ CHAIN B }-{ CHAIN A }	B5_	TPO	-	-	-	-	-	-	-	-
153645:184	191391874:197	1q24-{ CHAIN A }-{ CHAIN I }	A197_	TPO	-	-	-	-	-	-	-	-
121916:7	-250:7	3ml4-{ CHAIN G }-{ CHAIN C }	G553_	PTR	-	-	-	-	-	-	-	-
171451:45	191392167:49	1rzr-{ CHAIN Y }-{ CHAIN D }	Y46_	SEP	1rzr-{ CHAIN L }-{ CHAIN G }	L46_	SEP	100	-	-	-	-
112743:6	-228:6	2lay-{ CHAIN B }-{ CHAIN A }	B206_	SEP	-	-	-	-	-	-	-	-
62681:4	-143:4	1g1f-{ CHAIN B }-{ CHAIN A }	B1162_	PTR	-	-	-	-	-	-	-	-
44328:161	191391860:185	1e9h-{ CHAIN C }-{ CHAIN D }	C160_	TPO	1e9h-{ CHAIN A }-{ CHAIN B }	A160_	TPO	100	1fin-{ CHAIN C }-{ CHAIN D }	C160_	THR	100
40200:418	191393650:418	3dvl-{ CHAIN A }-{ CHAIN F }	A431_	SEP	2gbl-{ CHAIN A }-{ CHAIN F }	A431_	SEP	100	1tf7-{ CHAIN D }-{ CHAIN C }	D431_	SER	100
186033:418	191393650:418	1u9i-{ CHAIN A }-{ CHAIN F }	A431_	SEP	1u9i-{ CHAIN E }-{ CHAIN D }	E431_	SEP	100	1tf7-{ CHAIN D }-{ CHAIN C }	D431_	SER	100
65935:419	191393650:419	2gbl-{ CHAIN C }-{ CHAIN B }	C432_	TPO	1u9i-{ CHAIN D }-{ CHAIN C }	D432_	TPO	100	1tf7-{ CHAIN D }-{ CHAIN C }	D432_	THR	100
218272:3	-459:3	1ygu-{ CHAIN C }-{ CHAIN A }	C2004_	PTR	-	-	-	-	-	-	-	-
112927:7	-230:7	2lb0-{ CHAIN B }-{ CHAIN A }	B214_	SEP	-	-	-	-	-	-	-	-
95905:5	-194:5	1j4q-{ CHAIN B }-{ CHAIN A }	B169_	TPO	-	-	-	-	-	-	-	-
158847:11	191391264:13	2qll-1-1-2-{ CHAIN A }-{ CHAIN A }	A14_	SEP	1fa9-1-1-2-{ CHAIN A }-{ CHAIN A }	A14_	SEP	97	1a8i-1-1-2-{ CHAIN A }-{ CHAIN A }	A14_	SER	80
158847:11	191391264:13	2qll-1-2-1-{ CHAIN A }-{ CHAIN A }	A14_	SEP	1fa9-1-1-2-{ CHAIN A }-{ CHAIN A }	A14_	SEP	97	1a8i-1-1-2-{ CHAIN A }-{ CHAIN A }	A14_	SER	80
86596:5	-182:5	1i8g-{ CHAIN A }-{ CHAIN B }	A5_	TPO	-	-	-	-	-	-	-	-
214045:4	-452:4	1xxp-{ CHAIN E }-{ CHAIN B }	E105_	PTR	-	-	-	-	-	-	-	-
69589:188	191391874:197	2gni-{ CHAIN A }-{ CHAIN I }	A197_	TPO	-	-	-	-	-	-	-	-
211528:348	191405687:353	2xkk-{ CHAIN C }-{ CHAIN A }	C1124_	PTR	-	-	-	-	-	-	-	-
137750:2	-281:2	1ohe-{ CHAIN B }-{ CHAIN A }	B2_	SEP	-	-	-	-	-	-	-	-
168995:8	-362:8	2rmx-{ CHAIN B }-{ CHAIN A }	B8_	PTR	-	-	-	-	-	-	-	-
189999:184	191391874:197	2uvz-{ CHAIN A }-{ CHAIN I }	A197_	TPO	-	-	-	-	-	-	-	-
112983:4	-234:4	1lck-{ CHAIN B }-{ CHAIN A }	B505_	PTR	-	-	-	-	-	-	-	-
194030:6	-435:6	3v7d-{ CHAIN E }-{ CHAIN B }	E76_	SEP	-	-	-	-	-	-	-	-
181779:177	191398594:179	3tl8-{ CHAIN H }-{ CHAIN L }	H450_	TPO	3tl8-{ CHAIN A }-{ CHAIN B }	A450_	TPO	100	-	-	-	-
178308:1	-398:1	3t1n-{ CHAIN D }-{ CHAIN B }	D821_	SEP	-	-	-	-	-	-	-	-
228538:180	191391890:190	2auh-{ CHAIN A }-{ CHAIN B }	A1163_	PTR	-	-	-	-	-	-	-	-
25519:161	191391860:185	2cch-{ CHAIN A }-{ CHAIN B }	A160_	TPO	1e9h-{ CHAIN C }-{ CHAIN D }	C160_	TPO	100	1fin-{ CHAIN C }-{ CHAIN D }	C160_	THR	100
191930:19	191408776:36	1v18-{ CHAIN B }-{ CHAIN A }	B1507_	SEP	-	-	-	-	-	-	-	-
139357:5	-285:5	3olr-{ CHAIN G }-{ CHAIN C }	G394_	PTR	-	-	-	-	-	-	-	-
196642:3	-437:3	2vif-{ CHAIN P }-{ CHAIN A }	P568_	PTR	-	-	-	-	-	-	-	-
67717:4	-155:4	2ghq-{ CHAIN C }-{ CHAIN A }	C174_	SEP	-	-	-	-	-	-	-	-
35766:188	191391874:197	4dg0-{ CHAIN E }-{ CHAIN I }	E197_	TPO	-	-	-	-	-	-	-	-
23926:2	-73:2	2c63-{ CHAIN Q }-{ CHAIN B }	Q4_	SEP	-	-	-	-	-	-	-	-
92672:158	191391860:185	2iw6-{ CHAIN A }-{ CHAIN B }	A160_	TPO	1ogu-{ CHAIN A }-{ CHAIN B }	A160_	TPO	100	3eid-{ CHAIN A }-{ CHAIN B }	A160_	THR	99
226226:179	191391669:200	3zrl-{ CHAIN A }-{ CHAIN X }	A216_	PTR	3zrk-{ CHAIN A }-{ CHAIN X }	A216_	PTR	100	-	-	-	-
143889:5	-304:5	3p1q-{ CHAIN P }-{ CHAIN A }	P373_	SEP	-	-	-	-	-	-	-	-
21174:6	-65:6	3bux-{ CHAIN C }-{ CHAIN D }	C1003_	PTR	-	-	-	-	-	-	-	-
16444:8	-47:8	2bbu-{ CHAIN B }-{ CHAIN A }	B164_	PTR	-	-	-	-	-	-	-	-
21155:6	-61:6	3buo-{ CHAIN C }-{ CHAIN D }	C1069_	PTR	-	-	-	-	-	-	-	-
12414:3	-32:3	1aya-{ CHAIN Q }-{ CHAIN B }	Q0_	PTR	-	-	-	-	-	-	-	-
86416:26	191395729:59	1i7w-{ CHAIN B }-{ CHAIN A }	B686_	SEP	-	-	-	-	-	-	-	-
177935:3	-389:3	3szm-{ CHAIN J }-{ CHAIN B }	J139_	SEP	-	-	-	-	-	-	-	-
118931:326	191394026:337	1m6x-{ CHAIN D }-{ CHAIN A }	D343_	PTR	-	-	-	-	-	-	-	-
197536:184	191391874:197	2vny-{ CHAIN A }-{ CHAIN I }	A197_	TPO	-	-	-	-	-	-	-	-
148748:161	191391860:185	1pkd-{ CHAIN C }-{ CHAIN D }	C160_	TPO	1e9h-{ CHAIN C }-{ CHAIN D }	C160_	TPO	100	1fin-{ CHAIN C }-{ CHAIN D }	C160_	THR	100
34741:161	191391860:185	3ddq-{ CHAIN C }-{ CHAIN D }	C160_	TPO	1oiu-{ CHAIN C }-{ CHAIN D }	C160_	TPO	100	1fin-{ CHAIN C }-{ CHAIN D }	C160_	THR	89
222777:4	-471:4	2z8p-{ CHAIN B }-{ CHAIN A }	B183_	TPO	-	-	-	-	-	-	-	-
101767:419	191393650:419	3k0e-{ CHAIN F }-{ CHAIN E }	F432_	TPO	1u9i-{ CHAIN D }-{ CHAIN C }	D432_	TPO	100	3jzm-{ CHAIN A }-{ CHAIN F }	A432_	ALA	100
76866:164	191390966:171	3ha6-1-1-2-{ CHAIN A }-{ CHAIN A }	A287_	TPO	-	-	-	-	-	-	-	-
76866:164	191390966:171	3ha6-1-2-1-{ CHAIN A }-{ CHAIN A }	A287_	TPO	-	-	-	-	-	-	-	-
185628:194	191400002:206	1u7f-{ CHAIN C }-{ CHAIN A }	C423_	SEP	-	-	-	-	1khu-{ CHAIN A }-{ CHAIN C }	A463_	SER	79
157847:162	191391860:185	3qhr-{ CHAIN C }-{ CHAIN J }	C160_	TPO	-	-	-	-	-	-	-	-
157847:162	191391860:185	3qhr-{ CHAIN C }-{ CHAIN D }	C160_	TPO	1e9h-{ CHAIN C }-{ CHAIN D }	C160_	TPO	100	1fin-{ CHAIN C }-{ CHAIN D }	C160_	THR	100
39913:419	191393650:419	4dug-{ CHAIN C }-{ CHAIN B }	C432_	TPO	1u9i-{ CHAIN D }-{ CHAIN C }	D432_	TPO	100	1tf7-{ CHAIN D }-{ CHAIN C }	D432_	THR	100
176145:3	-382:3	1sps-{ CHAIN E }-{ CHAIN B }	E0_	PTR	-	-	-	-	-	-	-	-
173246:1	-368:1	3s8n-{ CHAIN B }-{ CHAIN A }	B2_	PTR	-	-	-	-	-	-	-	-
22389:5	-66:5	3bzi-{ CHAIN E }-{ CHAIN A }	E5_	TPO	-	-	-	-	-	-	-	-
87597:14	191398316:14	1ib1-{ CHAIN E }-{ CHAIN A }	E31_	TPO	1ib1-{ CHAIN G }-{ CHAIN C }	G31_	TPO	100	-	-	-	-
185079:170	191401885:170	1u5r-3-2-1-{ CHAIN A }-{ CHAIN A }	A181_	SEP	-	-	-	-	-	-	-	-
185079:170	191401885:170	1u5r-3-1-2-{ CHAIN A }-{ CHAIN A }	A181_	SEP	-	-	-	-	-	-	-	-
101752:419	191393650:419	3k0a-{ CHAIN C }-{ CHAIN B }	C432_	TPO	1u9i-{ CHAIN D }-{ CHAIN C }	D432_	TPO	100	1tf7-{ CHAIN D }-{ CHAIN C }	D432_	THR	100
197533:184	191391874:197	2vnw-{ CHAIN A }-{ CHAIN I }	A197_	TPO	-	-	-	-	-	-	-	-
74230:161	191391860:185	1h26-{ CHAIN C }-{ CHAIN D }	C160_	TPO	3dog-{ CHAIN C }-{ CHAIN D }	C160_	TPO	100	1fin-{ CHAIN C }-{ CHAIN D }	C160_	THR	90
76021:26	191395031:60	2h7e-{ CHAIN B }-{ CHAIN A }	B741_	PTR	2h7d-{ CHAIN B }-{ CHAIN A }	B741_	PTR	100	-	-	-	-
74220:161	191391860:185	1h24-{ CHAIN C }-{ CHAIN D }	C160_	TPO	1e9h-{ CHAIN C }-{ CHAIN D }	C160_	TPO	100	1fin-{ CHAIN C }-{ CHAIN D }	C160_	THR	100
106557:185	191391874:197	3kkv-{ CHAIN A }-{ CHAIN I }	A197_	TPO	-	-	-	-	-	-	-	-
144510:326	191394026:337	1p4e-{ CHAIN C }-{ CHAIN B }	C343_	PTR	1m6x-{ CHAIN C }-{ CHAIN B }	C343_	PTR	100	1flo-{ CHAIN C }-{ CHAIN B }	C343_	TYR	97
74772:5	-164:5	4h3h-{ CHAIN F }-{ CHAIN E }	F7_	SEP	-	-	-	-	-	-	-	-
55123:171	191390974:178	3fbv-{ CHAIN E }-{ CHAIN G }	E840_	SEP	-	-	-	-	-	-	-	-
20837:4	-56:4	2btp-{ CHAIN Q }-{ CHAIN B }	Q5_	SEP	-	-	-	-	-	-	-	-
208068:2	-449:2	1x27-{ CHAIN N }-{ CHAIN F }	N762_	PTR	-	-	-	-	-	-	-	-
139709:5	-289:5	3omh-{ CHAIN G }-{ CHAIN C }	G394_	PTR	-	-	-	-	-	-	-	-
55857:10	191405508:10	2few-{ CHAIN B }-{ CHAIN A }	B384_	SEP	-	-	-	-	-	-	-	-
69594:187	191391874:197	2gnl-{ CHAIN A }-{ CHAIN I }	A197_	TPO	-	-	-	-	-	-	-	-
12289:4	-30:4	3axy-{ CHAIN L }-{ CHAIN J }	L192_	SEP	-	-	-	-	-	-	-	-
20836:4	-55:4	2btp-{ CHAIN P }-{ CHAIN A }	P5_	SEP	-	-	-	-	-	-	-	-
21168:5	-62:5	3buw-{ CHAIN A }-{ CHAIN B }	A323_	PTR	-	-	-	-	-	-	-	-
191202:160	191391860:185	2uze-{ CHAIN A }-{ CHAIN B }	A160_	TPO	1e9h-{ CHAIN C }-{ CHAIN D }	C160_	TPO	100	1fin-{ CHAIN C }-{ CHAIN D }	C160_	THR	100
33539:4	-103:4	3d9l-{ CHAIN Z }-{ CHAIN B }	Z2_	SEP	-	-	-	-	-	-	-	-
181979:5	191394530:10	3tmp-{ CHAIN G }-{ CHAIN H }	G177_	SEP	3tmp-{ CHAIN A }-{ CHAIN B }	A177_	SEP	92	-	-	-	-
46924:11	191391629:11	2eim-{ CHAIN T }-{ CHAIN P }	T11_	TPO	1v54-{ CHAIN G }-{ CHAIN C }	G11_	TPO	100	2ybb-{ CHAIN R }-{ CHAIN N }	R11_	THR	99
177940:3	-394:3	3szm-{ CHAIN O }-{ CHAIN G }	O139_	SEP	-	-	-	-	-	-	-	-
101764:419	191393650:419	3k0e-{ CHAIN C }-{ CHAIN B }	C432_	TPO	1u9i-{ CHAIN D }-{ CHAIN C }	D432_	TPO	100	3jzm-{ CHAIN A }-{ CHAIN F }	A432_	ALA	100
211527:330	191405687:353	2xkk-{ CHAIN A }-{ CHAIN C }	A1124_	PTR	-	-	-	-	-	-	-	-
193915:4	-434:4	2v7d-{ CHAIN S }-{ CHAIN D }	S758_	TPO	-	-	-	-	-	-	-	-
137414:160	191391860:185	1ogu-{ CHAIN A }-{ CHAIN B }	A160_	TPO	1oiu-{ CHAIN A }-{ CHAIN B }	A160_	TPO	100	3ej1-{ CHAIN C }-{ CHAIN D }	C160_	THR	100
186269:4	-413:4	3ual-{ CHAIN P }-{ CHAIN A }	P38_	SEP	-	-	-	-	-	-	-	-
230805:11	-474:11	2ovq-{ CHAIN C }-{ CHAIN B }	C384_	SEP	-	-	-	-	-	-	-	-
227164:46	191392167:49	1zvv-{ CHAIN J }-{ CHAIN G }	J46_	SEP	1zvv-{ CHAIN P }-{ CHAIN B }	P46_	SEP	100	-	-	-	-
65938:419	191393650:419	2gbl-{ CHAIN F }-{ CHAIN E }	F432_	TPO	1u9i-{ CHAIN D }-{ CHAIN C }	D432_	TPO	100	1tf7-{ CHAIN D }-{ CHAIN C }	D432_	THR	100
77321:1	-169:1	1hct-{ CHAIN A }-{ CHAIN B }	A101_	PTR	-	-	-	-	-	-	-	-
46898:11	191391629:11	2eil-{ CHAIN T }-{ CHAIN P }	T11_	TPO	1v54-{ CHAIN G }-{ CHAIN C }	G11_	TPO	100	2ybb-{ CHAIN R }-{ CHAIN N }	R11_	THR	99
155244:7	-346:7	2q8y-{ CHAIN B }-{ CHAIN A }	B221_	PTR	-	-	-	-	-	-	-	-
153597:6	-340:6	3q1i-{ CHAIN E }-{ CHAIN A }	E106_	SEP	-	-	-	-	-	-	-	-
121917:7	-251:7	3ml4-{ CHAIN H }-{ CHAIN D }	H553_	PTR	-	-	-	-	-	-	-	-
197839:184	191391874:197	2vo7-{ CHAIN A }-{ CHAIN I }	A197_	TPO	-	-	-	-	-	-	-	-
188449:3	-427:3	3uot-{ CHAIN D }-{ CHAIN A }	D4_	TPO	-	-	-	-	-	-	-	-
175759:5	-376:5	3smk-{ CHAIN P }-{ CHAIN A }	P373_	SEP	-	-	-	-	-	-	-	-
12820:2	-35:2	2azm-{ CHAIN C }-{ CHAIN A }	C139_	SEP	-	-	-	-	-	-	-	-
124265:161	191391860:185	3my5-{ CHAIN C }-{ CHAIN D }	C160_	TPO	1h26-{ CHAIN C }-{ CHAIN D }	C160_	TPO	100	1fin-{ CHAIN C }-{ CHAIN D }	C160_	THR	90
39911:419	191393650:419	4dug-{ CHAIN A }-{ CHAIN F }	A432_	TPO	1u9i-{ CHAIN D }-{ CHAIN C }	D432_	TPO	100	1tf7-{ CHAIN D }-{ CHAIN C }	D432_	THR	100
