# Supplementary material for: Systematic identification of phosphorylation-mediated protein interaction switches
Source: PLoS Comput Biol. 2017 Mar 27;13(3):e1005462. doi: 10.1371/journal.pcbi.1005462 (PMC5386296; doi:10.1371/journal.pcbi.1005462)
Supplement: S5 Table — (Data file 'S5_table_pair_potentials.txt'.) (TXT) [file pcbi.1005462.s010.txt]

#    A   Big     C     D     E     F     G     H     I     K     L     M     N     P     Q     R     S     T     V     W     X     Y    Ka    Sp    Tp    Yp 
A    -0.32 -5.00  0.06 -0.75 -0.48  0.74  0.00 -0.04  0.65 -0.60  0.66  0.55 -0.51 -0.33 -0.49 -0.26 -0.31  0.07  0.58  0.78  0.00  0.52  0.84 -1.39 -1.52  1.59 
Big  -5.00  0.00 -5.00 -5.00 -5.00 -5.00 -5.00 -5.00 -5.00 -5.00 -5.00 -5.00 -5.00 -5.00 -5.00 -5.00 -5.00 -5.00 -5.00 -5.00 -5.00 -5.00 -5.00 -5.00 -5.00 -5.00 
C     0.06 -5.00  1.36 -0.70 -0.69  0.80  0.00  0.65  0.51 -0.33  0.49  0.71 -0.50  0.24 -0.08  0.10 -0.20 -0.21  0.34  0.79  0.00  0.47  2.91 -0.69 -0.69  1.59 
D    -0.75 -5.00 -0.70 -1.95 -1.10 -0.15  0.00  0.99 -0.50  1.25 -0.34 -0.36  0.55 -0.28  0.45  1.45  0.57  0.42 -0.51  0.49  0.00  0.84  1.28 -0.54  0.01  0.73 
E    -0.48 -5.00 -0.69 -1.10 -1.52  0.19  0.00  0.84 -0.17  1.23  0.06  0.07  0.55  0.04  0.46  1.42  0.59  0.41 -0.14  0.60  0.00  0.90  0.07 -1.89 -1.53 -0.12 
F     0.74 -5.00  0.80 -0.15  0.19  0.88  0.00  0.69  1.32  0.26  1.30  1.33  0.27  0.77  0.35  0.40  0.14  0.49  1.08  1.38  0.00  1.09  3.09 -0.40 -0.17  0.47 
G     0.00 -5.00  0.00  0.00  0.00  0.00  0.00  0.00  0.00  0.00  0.00  0.00  0.00  0.00  0.00  0.00  0.00  0.00  0.00  0.00  0.00  0.00  0.00  0.00  0.00  0.00 
H    -0.04 -5.00  0.65  0.99  0.84  0.69  0.00  0.38  0.37  0.28  0.43  0.54  0.71  0.38  0.70  0.65  0.50  0.55  0.43  0.94  0.00  0.96  2.25  0.48  1.91  2.61 
I     0.65 -5.00  0.51 -0.50 -0.17  1.32  0.00  0.37  0.62 -0.06  1.30  1.13 -0.13  0.39  0.17  0.17  0.01  0.34  1.05  1.16  0.00  0.88  2.57 -1.89 -0.68  1.65 
K    -0.60 -5.00 -0.33  1.25  1.23  0.26  0.00  0.28 -0.06 -1.39  0.03  0.01  0.48 -0.26  0.36 -0.71 -0.61 -0.21 -0.26  0.50  0.00  0.44  0.01  2.35  2.14  2.11 
L     0.66 -5.00  0.49 -0.34  0.06  1.30  0.00  0.43  1.30  0.03  0.68  1.12 -0.10  0.48  0.24  0.26 -0.21  0.24  1.09  1.22  0.00  0.88  1.90 -1.80  0.37 -0.01 
M     0.55 -5.00  0.71 -0.36  0.07  1.33  0.00  0.54  1.13  0.01  1.12  0.88 -0.03  0.64  0.31  0.29  0.01  0.41  0.97  1.10  0.00  1.10  0.88 -0.29 -0.29 -0.29 
N    -0.51 -5.00 -0.50  0.55  0.55  0.27  0.00  0.71 -0.13  0.48 -0.10 -0.03  0.17 -0.03  0.66  0.51  0.43  0.41 -0.35  0.59  0.00  0.67  2.40  1.88  1.44  0.98 
P    -0.33 -5.00  0.24 -0.28  0.04  0.77  0.00  0.38  0.39 -0.26  0.48  0.64 -0.03 -0.29  0.07  0.12 -0.19  0.14  0.30  1.26  0.00  0.87  1.59 -1.84 -1.28 -0.28 
Q    -0.49 -5.00 -0.08  0.45  0.46  0.35  0.00  0.70  0.17  0.36  0.24  0.31  0.66  0.07  0.21  0.72  0.29  0.54  0.13  0.75  0.00  0.71 -0.06  0.37  0.09  2.00 
R    -0.26 -5.00  0.10  1.45  1.42  0.40  0.00  0.65  0.17 -0.71  0.26  0.29  0.51  0.12  0.72 -0.55 -0.48 -0.22 -0.00  0.81  0.00  0.59 -0.07  2.45  2.62  3.06 
S    -0.31 -5.00 -0.20  0.57  0.59  0.14  0.00  0.50  0.01 -0.61 -0.21  0.01  0.43 -0.19  0.29 -0.48 -1.25 -0.39 -0.28  0.32  0.00 -0.06 -0.36  1.58  2.02  3.06 
T     0.07 -5.00 -0.21  0.42  0.41  0.49  0.00  0.55  0.34 -0.21  0.24  0.41  0.41  0.14  0.54 -0.22 -0.39 -0.57  0.16  0.47  0.00  0.29  0.05  1.66  1.40  2.18 
V     0.58 -5.00  0.34 -0.51 -0.14  1.08  0.00  0.43  1.05 -0.26  1.09  0.97 -0.35  0.30  0.13 -0.00 -0.28  0.16  0.23  1.02  0.00  0.75  2.89 -0.13  0.88  0.74 
W     0.78 -5.00  0.79  0.49  0.60  1.38  0.00  0.94  1.16  0.50  1.22  1.10  0.59  1.26  0.75  0.81  0.32  0.47  1.02  0.99  0.00  1.16  0.74  0.24  1.54  0.24 
X     0.00 -5.00  0.00  0.00  0.00  0.00  0.00  0.00  0.00  0.00  0.00  0.00  0.00  0.00  0.00  0.00  0.00  0.00  0.00  0.00  0.00  0.00  0.00  0.00  0.00  0.00 
Y     0.52 -5.00  0.47  0.84  0.90  1.09  0.00  0.96  0.88  0.44  0.88  1.10  0.67  0.87  0.71  0.59 -0.06  0.29  0.75  1.16  0.00  0.23  2.66  2.09  1.32  1.90 
Ka    0.84 -5.00  2.91  1.28  0.07  3.09  0.00  2.25  2.57  0.01  1.90  0.88  2.40  1.59 -0.06 -0.07 -0.36  0.05  2.89  0.74  0.00  2.66  0.88 -0.29 -0.29 -0.29 
Sp   -1.39 -5.00 -0.69 -0.54 -1.89 -0.40  0.00  0.48 -1.89  2.35 -1.80 -0.29  1.88 -1.84  0.37  2.45  1.58  1.66 -0.13  0.24  0.00  2.09 -0.29 -1.89 -1.53 -0.12 
Tp   -1.52 -5.00 -0.69  0.01 -1.53 -0.17  0.00  1.91 -0.68  2.14  0.37 -0.29  1.44 -1.28  0.09  2.62  2.02  1.40  0.88  1.54  0.00  1.32 -0.29 -1.53 -1.53 -0.12 
Yp    1.59 -5.00  1.59  0.73 -0.12  0.47  0.00  2.61  1.65  2.11 -0.01 -0.29  0.98 -0.28  2.00  3.06  3.06  2.18  0.74  0.24  0.00  1.90 -0.29 -0.12 -0.12 -0.12 
