# Supplementary material for: Systematic identification of phosphorylation-mediated protein interaction switches
Source: PLoS Comput Biol. 2017 Mar 27;13(3):e1005462. doi: 10.1371/journal.pcbi.1005462 (PMC5386296; doi:10.1371/journal.pcbi.1005462)
Supplement: S6 Table — Tab-separated variables with the following columns: name: name of the predictor, where: 'LR [number]' = an individual fold of cross-validation'LR mean' = the means of the statistics from cross-validation'LR sd' = the standard deviations of the statistics from cross-validation'LR final' = logistic regression using the entire benchmark set for trainingIE = prediction using Interaction Effect onlyIE x fID = prediction using Interaction Effect multiplied by the fraction of identical residues between the query proteins and the structure templateIE x fID x fCons = prediction using Interaction Effect multiplied by the fraction of identical residues between the query proteins and the structure template multiplied by residue conservationddG–prediction using ΔΔG calculated with FoldXIntercept: intercept coefficient from logistic regression analysisRocIE: coefficient for IE from logistic regression analysisfID: coefficient for fID from logistic regression analysisfCons: coefficient for fCons from logistic regression analysiscut: the score threshold above which the false positive rate is < = 0.05fpr: the false positive rate at the given thresholdtpr: the true positive rate at the given thresholdtnr: the true negative rate at the given thresholdacc: the accuracy at the given thresholdppv: the positive predictive value at the given thresholdp: the p-value from the two-sided Fisher's exact test at the given threshold. (TXT) [file pcbi.1005462.s011.txt]

name	Intercept	RocIE	fID	fCons	auc	cut	fpr	tpr	tnr	acc	ppv	p
LR 1	-2.60007147478638	0.190807683602132	1.85599209718514	0.49798401136873	0.791666666666667	0.476537187642316	0.0416666666666667	0.5	0.958333333333333	0.729166666666667	0.923076923076923	0.00069866272301676
LR 2	-3.15826809721828	0.240306879952311	2.05318686159912	1.03009382719274	0.640831758034026	0.55368465085225	0.0434782608695652	0.391304347826087	0.956521739130435	0.673913043478261	0.9	0.00978298425831038
LR 3	-3.29737657930895	0.244350509079497	2.48386781405833	0.673380295181996	0.527410207939508	0.524280756756508	0.0434782608695652	0.0869565217391304	0.956521739130435	0.521739130434783	0.666666666666667	1
LR 4	-2.5569202953869	0.186003220127817	1.907527770692	0.462407097450411	0.758034026465028	0.56005819915488	0.0434782608695652	0.391304347826087	0.956521739130435	0.673913043478261	0.9	0.00978298425831038
LR 5	-2.90247338689344	0.199663525699803	2.06145766210795	0.700848851108715	0.743055555555555	0.532711826676118	0.0416666666666667	0.416666666666667	0.958333333333333	0.6875	0.909090909090909	0.00438732891877314
LR 6	-3.10657163395684	0.211234364734476	2.2086045393958	0.796404047014144	0.637152777777778	0.501406438681743	0.0416666666666667	0.291666666666667	0.958333333333333	0.625	0.875	0.047923631141309
LR 7	-2.83438291479525	0.203347346287436	1.7213876081082	0.955511242418117	0.754253308128545	0.486200404809243	0.0434782608695652	0.347826086956522	0.956521739130435	0.652173913043478	0.888888888888889	0.0219555827043065
LR 8	-2.64447173156427	0.184789605772392	1.75208599618685	0.729636312946745	0.793950850661626	0.492172640471573	0.0434782608695652	0.434782608695652	0.956521739130435	0.695652173913043	0.909090909090909	0.00414752201479371
LR 9	-2.82885451816882	0.233333223666706	2.26132727892442	0.334618344165593	0.657844990548204	0.515817248063698	0.0434782608695652	0.434782608695652	0.956521739130435	0.695652173913043	0.909090909090909	0.00414752201479371
LR 10	-3.21497751648882	0.224725380048143	2.39509961443088	0.748262679704701	0.590277777777778	0.686125930957754	0.0416666666666667	0.166666666666667	0.958333333333333	0.5625	0.8	0.347517730496454
LR 11	-2.86915300484972	0.162885086031955	2.3484761677171	0.392938038500144	0.767361111111111	0.528237570791683	0.0416666666666667	0.375	0.958333333333333	0.666666666666667	0.9	0.0101950161206023
LR 12	-2.65505023930333	0.187950078332371	2.03561090970022	0.427990269848984	0.765595463137996	0.478336686011762	0.0434782608695652	0.565217391304348	0.956521739130435	0.760869565217391	0.928571428571429	0.000226204650481451
LR 13	-3.28569635396112	0.27131696555766	2.15968253918686	0.978068463063389	0.534971644612476	0.513845208144689	0.0434782608695652	0.260869565217391	0.956521739130435	0.608695652173913	0.857142857142857	0.0959160521837777
LR 14	-3.1715752567239	0.220800055457738	2.31865650961008	0.747792241101444	0.627599243856333	0.614161192665298	0.0434782608695652	0.0869565217391304	0.956521739130435	0.521739130434783	0.666666666666667	1
LR 15	-2.4434986620825	0.206978313704457	1.38858075023294	0.761242210570734	0.795138888888889	0.537032960204408	0.0416666666666667	0.375	0.958333333333333	0.666666666666667	0.9	0.0101950161206023
LR 16	-2.61988812577539	0.219130913161386	1.7409069524047	0.609053372777898	0.784722222222222	0.545842372522692	0.0416666666666667	0.375	0.958333333333333	0.666666666666667	0.9	0.0101950161206023
LR 17	-2.68460434144841	0.21627371721901	1.90403785795804	0.546871237249844	0.724007561436673	0.490309917711897	0.0434782608695652	0.478260869565217	0.956521739130435	0.717391304347826	0.916666666666667	0.00166791862764636
LR 18	-2.84892816159849	0.217443896958452	2.18728669573949	0.42923569422556	0.621928166351607	0.479256352102814	0.0434782608695652	0.260869565217391	0.956521739130435	0.608695652173913	0.857142857142857	0.0959160521837777
LR 19	-3.21047608778943	0.200488367926859	1.9314435498344	1.23387599561269	0.671077504725898	0.439127649665712	0.0434782608695652	0.391304347826087	0.956521739130435	0.673913043478261	0.9	0.00978298425831038
LR 20	-3.0874321514049	0.182698985548195	2.48823497041255	0.565121897081319	0.684027777777778	0.590034615101039	0.0416666666666667	0.333333333333333	0.958333333333333	0.645833333333333	0.888888888888889	0.0226089475145122
LR 21	-2.8677784520908	0.220344833163234	2.09201073998524	0.571660280993219	0.670138888888889	0.549916226829037	0.0416666666666667	0.25	0.958333333333333	0.604166666666667	0.857142857142857	0.0971466270823026
LR 22	-3.05831328108479	0.225449684461553	2.23111666348106	0.716424525917529	0.67296786389414	0.556626256776006	0.0434782608695652	0.347826086956522	0.956521739130435	0.652173913043478	0.888888888888889	0.0219555827043065
LR 23	-2.79915297893004	0.192373150207009	1.90478299559185	0.745028199191533	0.758034026465028	0.456725430343828	0.0434782608695652	0.478260869565217	0.956521739130435	0.717391304347826	0.916666666666667	0.00166791862764636
LR 24	-2.83622060708152	0.20941483677596	2.40573631410847	0.190335063193752	0.659735349716446	0.466305435880025	0.0434782608695652	0.391304347826087	0.956521739130435	0.673913043478261	0.9	0.00978298425831038
LR 25	-2.66504424874909	0.19815386427934	1.68841861472912	0.766943921873251	0.8125	0.541864166682735	0.0416666666666667	0.416666666666667	0.958333333333333	0.6875	0.909090909090909	0.00438732891877314
LR 26	-2.85910063450962	0.213781275679558	2.12585315094076	0.555010208634629	0.633680555555556	0.507934092171678	0.0416666666666667	0.291666666666667	0.958333333333333	0.625	0.875	0.047923631141309
LR 27	-3.00312638201419	0.207261523863796	2.4255804237113	0.419473470008015	0.652173913043478	0.555961915161547	0.0434782608695652	0.347826086956522	0.956521739130435	0.652173913043478	0.888888888888889	0.0219555827043065
LR 28	-2.61677726059387	0.209663192609855	1.93423566329101	0.455477219787865	0.712665406427221	0.517007800996919	0.0434782608695652	0.478260869565217	0.956521739130435	0.717391304347826	0.916666666666667	0.00166791862764636
LR 29	-3.07245755830711	0.258770334137706	1.88521113089122	1.01708205748043	0.642722117202268	0.591784625015437	0.0434782608695652	0.304347826086957	0.956521739130435	0.630434782608696	0.875	0.0469770350655206
LR 30	-2.96507789828829	0.178174353005749	1.93094117186497	0.990852723113696	0.744791666666667	0.586526210870326	0.0416666666666667	0.166666666666667	0.958333333333333	0.5625	0.8	0.347517730496454
LR 31	-3.30191315783277	0.245630262632411	2.40231297712165	0.795745297291553	0.600694444444444	0.524553755524174	0.0416666666666667	0.291666666666667	0.958333333333333	0.625	0.875	0.047923631141309
LR 32	-2.39345727165246	0.217439930981971	1.82351584520546	0.174892048507774	0.754253308128544	0.480177151487558	0.0434782608695652	0.391304347826087	0.956521739130435	0.673913043478261	0.9	0.00978298425831038
LR 33	-2.99069245616184	0.228663078112228	1.68484592659211	1.19811569374034	0.599243856332703	0.691556917013373	0.0434782608695652	0.217391304347826	0.956521739130435	0.58695652173913	0.833333333333333	0.186802798260541
LR 34	-2.84828233148755	0.207670411263241	2.03854472038689	0.619258659530903	0.716446124763705	0.521530507463099	0.0434782608695652	0.347826086956522	0.956521739130435	0.652173913043478	0.888888888888889	0.0219555827043065
LR 35	-2.80935189755447	0.168387043856695	2.22025134889652	0.487030182482009	0.765625	0.570000665784298	0.0416666666666667	0.416666666666667	0.958333333333333	0.6875	0.909090909090909	0.00438732891877314
LR 36	-2.90458769430177	0.178354861667943	2.15004407574379	0.656950471823461	0.744791666666667	0.519784163530401	0.0416666666666667	0.458333333333333	0.958333333333333	0.708333333333333	0.916666666666667	0.00179741435579526
LR 37	-2.93062623235712	0.18552105634322	1.9965045952536	0.863153202772007	0.695652173913043	0.569345198825879	0.0434782608695652	0.304347826086957	0.956521739130435	0.630434782608696	0.875	0.0469770350655206
LR 38	-2.71435303611801	0.246904055809434	2.12187681245815	0.251903006878348	0.676748582230624	0.569757193821201	0.0434782608695652	0.260869565217391	0.956521739130435	0.608695652173913	0.857142857142857	0.0959160521837777
LR 39	-3.28939790068141	0.233359224282976	2.05408655505045	1.1854392096438	0.633270321361059	0.516945601740873	0.0434782608695652	0.304347826086957	0.956521739130435	0.630434782608696	0.875	0.0469770350655206
LR 40	-2.67527528638678	0.196576274298189	1.93822059407769	0.518364637635347	0.756944444444444	0.454461712600713	0.0416666666666667	0.5	0.958333333333333	0.729166666666667	0.923076923076923	0.00069866272301676
LR 41	-2.41650319646471	0.180057972920646	1.80040839122261	0.320816743863804	0.828125	0.479662812341721	0.0416666666666667	0.416666666666667	0.958333333333333	0.6875	0.909090909090909	0.00438732891877314
LR 42	-2.96378656205599	0.191614822196866	2.27596915099613	0.585034220210264	0.691871455576559	0.578203665227106	0.0434782608695652	0.260869565217391	0.956521739130435	0.608695652173913	0.857142857142857	0.0959160521837777
LR 43	-3.05572854903154	0.19877041887846	2.18855746370785	0.813408359533176	0.676748582230624	0.589604122838774	0.0434782608695652	0.304347826086957	0.956521739130435	0.630434782608696	0.875	0.0469770350655206
LR 44	-2.94429778032092	0.204934444952012	1.70439661664679	1.10412513256298	0.744801512287335	0.492574975649965	0.0434782608695652	0.304347826086957	0.956521739130435	0.630434782608696	0.875	0.0469770350655206
LR 45	-3.12650481758102	0.277548246750484	2.20650254571061	0.671796062687718	0.565972222222222	0.550932494831012	0.0416666666666667	0.208333333333333	0.958333333333333	0.583333333333333	0.833333333333333	0.188190664687448
LR 46	-2.86498112622909	0.231571266829404	1.8682954013929	0.745525090713648	0.710069444444444	0.485085129311604	0.0416666666666667	0.25	0.958333333333333	0.604166666666667	0.857142857142857	0.0971466270823026
LR 47	-2.62842712037813	0.217685034314327	1.8611171754792	0.512745955954463	0.792060491493384	0.480774327464244	0.0434782608695652	0.478260869565217	0.956521739130435	0.717391304347826	0.916666666666667	0.00166791862764636
LR 48	-3.21291837842924	0.195600549520409	2.68249199344162	0.472971604767239	0.570888468809074	0.524501142934655	0.0434782608695652	0.304347826086957	0.956521739130435	0.630434782608696	0.875	0.0469770350655206
LR 49	-3.30065270394727	0.217713144516272	2.01070616649139	1.25353573573838	0.66351606805293	0.492646608858145	0.0434782608695652	0.260869565217391	0.956521739130435	0.608695652173913	0.857142857142857	0.0959160521837777
LR 50	-2.46837239513908	0.176363233430511	1.73950986477825	0.493439062486088	0.848958333333333	0.544059585990022	0.0416666666666667	0.375	0.958333333333333	0.666666666666667	0.9	0.0101950161206023
LR 51	-3.26836804076613	0.188549258600215	2.2899555325407	1.01657812605447	0.642361111111111	0.520613809896624	0.0416666666666667	0.416666666666667	0.958333333333333	0.6875	0.909090909090909	0.00438732891877314
LR 52	-3.09597168425597	0.207815508178748	2.00015679170275	1.03465661530815	0.693761814744802	0.599378625066778	0.0434782608695652	0.260869565217391	0.956521739130435	0.608695652173913	0.857142857142857	0.0959160521837777
LR 53	-2.75758021708623	0.217705947189172	1.71296739657158	0.814728509335914	0.742911153119093	0.564500380141413	0.0434782608695652	0.173913043478261	0.956521739130435	0.565217391304348	0.8	0.34625322997416
LR 54	-2.41126742533813	0.200337360240976	1.82643109895664	0.226511651623911	0.807183364839319	0.458555837012817	0.0434782608695652	0.478260869565217	0.956521739130435	0.717391304347826	0.916666666666667	0.00166791862764636
LR 55	-2.9485737605736	0.235981959885359	2.29713583918599	0.445502422251139	0.670138888888889	0.502455824632833	0.0416666666666667	0.375	0.958333333333333	0.666666666666667	0.9	0.0101950161206023
LR 56	-3.29627070063089	0.201908983227599	2.33562999995206	0.967495800256377	0.585069444444444	0.602366491252957	0.0416666666666667	0.0833333333333333	0.958333333333333	0.520833333333333	0.666666666666667	1
LR 57	-3.02467404656689	0.204810752550174	2.00645494575038	0.933740949729611	0.693761814744802	0.602853384955162	0.0434782608695652	0.217391304347826	0.956521739130435	0.58695652173913	0.833333333333333	0.186802798260541
LR 58	-2.94719093077982	0.186250724140701	2.28415002240521	0.634411998240452	0.676748582230624	0.592171626835664	0.0434782608695652	0.347826086956522	0.956521739130435	0.652173913043478	0.888888888888889	0.0219555827043065
LR 59	-2.84505560240212	0.231633438089342	2.04840783163782	0.540789792942514	0.712665406427221	0.516665712621464	0.0434782608695652	0.304347826086957	0.956521739130435	0.630434782608696	0.875	0.0469770350655206
LR 60	-2.61289630093539	0.219945889820335	1.88790581235414	0.438798778714906	0.755208333333333	0.455133756613302	0.0416666666666667	0.541666666666667	0.958333333333333	0.75	0.928571428571429	0.000256545994589223
LR 61	-2.82256971376122	0.216863465423267	1.5200805545626	1.10127912440999	0.710069444444445	0.499430849966506	0.0416666666666667	0.25	0.958333333333333	0.604166666666667	0.857142857142857	0.0971466270823026
LR 62	-2.89240513426993	0.207015218354077	2.38007226521214	0.307958184841594	0.631379962192817	0.671119157435396	0.0434782608695652	0.0869565217391304	0.956521739130435	0.521739130434783	0.666666666666667	1
LR 63	-3.20559185835574	0.21562291654064	2.16780776563448	0.969521375260412	0.699432892249527	0.517987021536121	0.0434782608695652	0.260869565217391	0.956521739130435	0.608695652173913	0.857142857142857	0.0959160521837777
LR 64	-2.73207892809834	0.158807165680057	2.22773853477339	0.38408130104761	0.784499054820416	0.500753528333998	0.0434782608695652	0.565217391304348	0.956521739130435	0.760869565217391	0.928571428571429	0.000226204650481451
LR 65	-2.94497034329296	0.222099919049792	2.15616355696497	0.638062695552399	0.670138888888889	0.590844792936056	0.0416666666666667	0.375	0.958333333333333	0.666666666666667	0.9	0.0101950161206023
LR 66	-2.7694194091629	0.177191589272399	1.75877284207611	0.889379421455911	0.795138888888889	0.495277502632087	0.0416666666666667	0.416666666666667	0.958333333333333	0.6875	0.909090909090909	0.00438732891877314
LR 67	-2.90100438410079	0.20299422869032	2.24059017966483	0.485614835344585	0.688090737240075	0.507673362275427	0.0434782608695652	0.347826086956522	0.956521739130435	0.652173913043478	0.888888888888889	0.0219555827043065
LR 68	-3.35034885636642	0.257403279698052	2.25451983425917	1.00094605603748	0.574669187145558	0.568711465600533	0.0434782608695652	0.260869565217391	0.956521739130435	0.608695652173913	0.857142857142857	0.0959160521837777
LR 69	-2.74667021367676	0.171879709081579	2.22215721867998	0.424603928430946	0.727788279773157	0.510720859230636	0.0434782608695652	0.478260869565217	0.956521739130435	0.717391304347826	0.916666666666667	0.00166791862764636
LR 70	-2.88910484880785	0.217575360365767	1.92242143163366	0.779603918343313	0.692708333333333	0.47565917350497	0.0416666666666667	0.375	0.958333333333333	0.666666666666667	0.9	0.0101950161206023
LR 71	-3.09266092265757	0.206122164638465	2.12982447734716	0.883478886132145	0.668402777777778	0.532203607296623	0.0416666666666667	0.333333333333333	0.958333333333333	0.645833333333333	0.888888888888889	0.0226089475145122
LR 72	-2.64999979281865	0.189753548444726	2.20627586051767	0.188256450629506	0.742911153119093	0.494677620220344	0.0434782608695652	0.391304347826087	0.956521739130435	0.673913043478261	0.9	0.00978298425831038
LR 73	-2.88584884261885	0.240561694447917	1.91960657084199	0.785517430987343	0.689981096408317	0.54863372870755	0.0434782608695652	0.347826086956522	0.956521739130435	0.652173913043478	0.888888888888889	0.0219555827043065
LR 74	-2.97173008261369	0.206347449831511	2.28727085951142	0.579121744557428	0.637051039697543	0.593092267771112	0.0434782608695652	0.304347826086957	0.956521739130435	0.630434782608696	0.875	0.0469770350655206
LR 75	-3.17699663344701	0.209084276368758	1.96010408410291	1.19680422443023	0.631944444444444	0.623896648552529	0.0416666666666667	0.166666666666667	0.958333333333333	0.5625	0.8	0.347517730496454
LR 76	-2.58732115796143	0.197891355457023	1.82532529080331	0.485431071466212	0.817708333333333	0.465812217019878	0.0416666666666667	0.416666666666667	0.958333333333333	0.6875	0.909090909090909	0.00438732891877314
LR 77	-3.13554971248828	0.185436941991005	2.40700373972666	0.686884040194505	0.638941398865784	0.529958254162124	0.0434782608695652	0.260869565217391	0.956521739130435	0.608695652173913	0.857142857142857	0.0959160521837777
LR 78	-3.21899629182217	0.196164443006438	2.1454958737243	1.03603937209727	0.697542533081285	0.563016440983407	0.0434782608695652	0.304347826086957	0.956521739130435	0.630434782608696	0.875	0.0469770350655206
LR 79	-2.63069670826545	0.218388722908032	1.75949644254358	0.627920693680335	0.720226843100189	0.465713285617829	0.0434782608695652	0.478260869565217	0.956521739130435	0.717391304347826	0.916666666666667	0.00166791862764636
LR 80	-2.75455568172886	0.236982272112103	2.12496480655408	0.349080857272456	0.682291666666667	0.517120373205591	0.0416666666666667	0.333333333333333	0.958333333333333	0.645833333333333	0.888888888888889	0.0226089475145122
LR 81	-3.00549592934859	0.197812783833332	1.91195247906092	0.986590863454663	0.732638888888889	0.535174189192352	0.0416666666666667	0.25	0.958333333333333	0.604166666666667	0.857142857142857	0.0971466270823026
LR 82	-3.28725583134792	0.206548333714322	2.40733126162914	0.859162179549231	0.67296786389414	0.600647940610282	0.0434782608695652	0.260869565217391	0.956521739130435	0.608695652173913	0.857142857142857	0.0959160521837777
LR 83	-2.77785404033985	0.191698438964616	2.01510453206421	0.582274610187869	0.752362948960302	0.404713135593092	0.0434782608695652	0.521739130434783	0.956521739130435	0.739130434782609	0.923076923076923	0.000633645557071537
LR 84	-2.48681318809981	0.215307957427178	2.05655188491374	0.110686650384177	0.686200378071833	0.498898321654605	0.0434782608695652	0.434782608695652	0.956521739130435	0.695652173913043	0.909090909090909	0.00414752201479371
LR 85	-3.05787027308222	0.24213045341495	2.10372491014492	0.834001286269695	0.649305555555556	0.696432446637336	0.0416666666666667	0.166666666666667	0.958333333333333	0.5625	0.8	0.347517730496454
LR 86	-3.33398122287969	0.273251074592774	2.67896236619766	0.46032133066269	0.618055555555555	0.619860665990715	0.0416666666666667	0.25	0.958333333333333	0.604166666666667	0.857142857142857	0.0971466270823026
LR 87	-2.68634690558073	0.208373798852654	1.66981748227801	0.769510836091947	0.792060491493384	0.393916914554141	0.0434782608695652	0.434782608695652	0.956521739130435	0.695652173913043	0.909090909090909	0.00414752201479371
LR 88	-2.88482876705467	0.204934067653563	2.19500534634316	0.532753799475071	0.648393194706994	0.530770720424302	0.0434782608695652	0.217391304347826	0.956521739130435	0.58695652173913	0.833333333333333	0.186802798260541
LR 89	-2.73036307446879	0.174388700022033	1.72147130396642	0.900612312324438	0.816635160680529	0.499855090831038	0.0434782608695652	0.565217391304348	0.956521739130435	0.760869565217391	0.928571428571429	0.000226204650481451
LR 90	-3.10146419515843	0.196055705082337	2.13543218696844	0.941641242672242	0.645833333333333	0.602292599279822	0.0416666666666667	0.208333333333333	0.958333333333333	0.583333333333333	0.833333333333333	0.188190664687448
LR 91	-3.12267040152569	0.226119404171809	2.16505236597844	0.86431051018847	0.571180555555555	0.604451924335042	0.0416666666666667	0.0416666666666667	0.958333333333333	0.5	0.5	1
LR 92	-2.89394683664701	0.190441595893056	2.23939278817188	0.538196891861436	0.680529300567108	0.502293014911672	0.0434782608695652	0.391304347826087	0.956521739130435	0.673913043478261	0.9	0.00978298425831038
LR 93	-3.24943289359482	0.144997168841762	2.34229741125863	1.02341796769802	0.739130434782609	0.609998283596846	0.0434782608695652	0.304347826086957	0.956521739130435	0.630434782608696	0.875	0.0469770350655206
LR 94	-2.48270845312204	0.205252383140176	1.67979771679398	0.487586139943735	0.807183364839319	0.405835242850087	0.0434782608695652	0.521739130434783	0.956521739130435	0.739130434782609	0.923076923076923	0.000633645557071537
LR 95	-2.88956777662487	0.272658526723579	2.11797136257266	0.43098929686098	0.609375	0.49593850542171	0.0416666666666667	0.25	0.958333333333333	0.604166666666667	0.857142857142857	0.0971466270823026
LR 96	-2.87067988634885	0.196321466344953	2.15696036442809	0.544286550401027	0.699652777777778	0.52677284427123	0.0416666666666667	0.291666666666667	0.958333333333333	0.625	0.875	0.047923631141309
LR 97	-2.68634235424176	0.198401382746187	1.98657182966193	0.517283884375976	0.725897920604915	0.563924615919415	0.0434782608695652	0.304347826086957	0.956521739130435	0.630434782608696	0.875	0.0469770350655206
LR 98	-3.37369888000542	0.215646256847425	2.27835958139156	1.09393220938901	0.629489603024575	0.530562098038014	0.0434782608695652	0.347826086956522	0.956521739130435	0.652173913043478	0.888888888888889	0.0219555827043065
LR 99	-2.88487993303737	0.225329591947356	2.03072867320671	0.665553297791441	0.741020793950851	0.530225957161282	0.0434782608695652	0.391304347826087	0.956521739130435	0.673913043478261	0.9	0.00978298425831038
LR 100	-2.80696084374528	0.202760101859209	1.80459553346469	0.812237630742477	0.756944444444444	0.567405941006739	0.0416666666666667	0.166666666666667	0.958333333333333	0.5625	0.8	0.347517730496454
LR 101	-3.09846185145157	0.21127515680481	1.92778447395031	1.1040223621284	0.708333333333333	0.52101041012009	0.0416666666666667	0.291666666666667	0.958333333333333	0.625	0.875	0.047923631141309
LR 102	-3.18427491211176	0.214116480002701	2.21040543355284	0.934747000418415	0.65406427221172	0.609505362444417	0.0434782608695652	0.217391304347826	0.956521739130435	0.58695652173913	0.833333333333333	0.186802798260541
LR 103	-2.52410239406193	0.217187913022833	1.62348775340695	0.565780378990466	0.775047258979206	0.459748074900484	0.0434782608695652	0.391304347826087	0.956521739130435	0.673913043478261	0.9	0.00978298425831038
LR 104	-3.09857839656584	0.211078179674882	2.43484061929018	0.545769151608737	0.652173913043478	0.598094743663639	0.0434782608695652	0.173913043478261	0.956521739130435	0.565217391304348	0.8	0.34625322997416
LR 105	-2.95175613022328	0.169110586455678	2.09002420019177	0.797393104063007	0.769097222222222	0.445460044031124	0.0416666666666667	0.583333333333333	0.958333333333333	0.770833333333333	0.933333333333333	8.85016272231003e-05
LR 106	-2.67846622808145	0.209381022374627	1.77898850334199	0.662523662444455	0.725694444444445	0.475274560200869	0.0416666666666667	0.375	0.958333333333333	0.666666666666667	0.9	0.0101950161206023
LR 107	-3.06862093854026	0.183614497069055	2.1372259999554	0.889544182265704	0.746691871455576	0.553122908847291	0.0434782608695652	0.391304347826087	0.956521739130435	0.673913043478261	0.9	0.00978298425831038
LR 108	-2.87196742927447	0.250821558735697	2.22615437889537	0.394227602593466	0.640831758034026	0.620939804903915	0.0434782608695652	0.217391304347826	0.956521739130435	0.58695652173913	0.833333333333333	0.186802798260541
LR 109	-2.52937627138039	0.230857930415773	1.66320804620662	0.528801294302006	0.710775047258979	0.529210625730516	0.0434782608695652	0.260869565217391	0.956521739130435	0.608695652173913	0.857142857142857	0.0959160521837777
LR 110	-3.18251748973864	0.19154447384274	2.30033965982645	0.888709770383095	0.618055555555555	0.530501790172554	0.0416666666666667	0.375	0.958333333333333	0.666666666666667	0.9	0.0101950161206023
LR 111	-2.77659231170458	0.197246965654752	2.27102346953486	0.261256816961442	0.71875	0.421947399334035	0.0416666666666667	0.458333333333333	0.958333333333333	0.708333333333333	0.916666666666667	0.00179741435579526
LR 112	-3.56045514427492	0.176743058672078	2.32151614139612	1.38421372615373	0.652173913043478	0.537198922979467	0.0434782608695652	0.260869565217391	0.956521739130435	0.608695652173913	0.857142857142857	0.0959160521837777
LR 113	-2.78567468265948	0.226957573549402	2.09499816767571	0.481159424717555	0.720226843100189	0.592325356229729	0.0434782608695652	0.391304347826087	0.956521739130435	0.673913043478261	0.9	0.00978298425831038
LR 114	-2.85247292367815	0.21105308785738	1.84289521295441	0.833327315945088	0.750472589792061	0.575754368419671	0.0434782608695652	0.217391304347826	0.956521739130435	0.58695652173913	0.833333333333333	0.186802798260541
LR 115	-2.53006083223813	0.221419433111914	1.7008623924076	0.495165509775695	0.753472222222222	0.454766906237844	0.0416666666666667	0.458333333333333	0.958333333333333	0.708333333333333	0.916666666666667	0.00179741435579526
LR 116	-2.91843960804521	0.199591470061471	2.19945379431375	0.567005360547895	0.689236111111111	0.487142528829981	0.0416666666666667	0.333333333333333	0.958333333333333	0.645833333333333	0.888888888888889	0.0226089475145122
LR 117	-2.80257881020909	0.258692060736225	2.0222663028129	0.457416334292891	0.637051039697542	0.471576619020348	0.0434782608695652	0.304347826086957	0.956521739130435	0.630434782608696	0.875	0.0469770350655206
LR 118	-3.15369473826877	0.255419667939795	2.02478665712348	0.944066546428672	0.64461247637051	0.589126320609406	0.0434782608695652	0.260869565217391	0.956521739130435	0.608695652173913	0.857142857142857	0.0959160521837777
LR 119	-2.73982751286715	0.161005063534001	2.15505911464039	0.47788422147587	0.795841209829868	0.509504533073719	0.0434782608695652	0.478260869565217	0.956521739130435	0.717391304347826	0.916666666666667	0.00166791862764636
LR 120	-2.71864346553167	0.187166173500365	1.80325505703478	0.780182919954313	0.774305555555555	0.531660832361561	0.0416666666666667	0.416666666666667	0.958333333333333	0.6875	0.909090909090909	0.00438732891877314
LR 121	-2.44265156586382	0.243417633568104	1.67184797678356	0.305768367532057	0.736111111111111	0.403488613839169	0.0416666666666667	0.375	0.958333333333333	0.666666666666667	0.9	0.0101950161206023
LR 122	-3.30898527553598	0.203046057735042	1.92011417211541	1.39711246208271	0.650283553875236	0.561289430826593	0.0434782608695652	0.260869565217391	0.956521739130435	0.608695652173913	0.857142857142857	0.0959160521837777
LR 123	-2.81365718867018	0.145346288202338	2.11736180351668	0.632546729278241	0.833648393194707	0.435627822855559	0.0434782608695652	0.652173913043478	0.956521739130435	0.804347826086957	0.9375	2.32424619009071e-05
LR 124	-2.84651088026924	0.188103629560502	2.08240355530337	0.644658594317817	0.729678638941399	0.506452294266167	0.0434782608695652	0.347826086956522	0.956521739130435	0.652173913043478	0.888888888888889	0.0219555827043065
LR 125	-2.91601235809636	0.251881987845551	2.41607739968744	0.227626237183122	0.600694444444444	0.589302618848002	0.0416666666666667	0.208333333333333	0.958333333333333	0.583333333333333	0.833333333333333	0.188190664687448
LR 126	-2.78409264886738	0.194824805105899	1.82586458340684	0.790464175456967	0.777777777777778	0.560415234714037	0.0416666666666667	0.333333333333333	0.958333333333333	0.645833333333333	0.888888888888889	0.0226089475145122
LR 127	-2.80068860122784	0.196842346820393	1.70359431939856	0.926013497137504	0.782608695652174	0.466713252415731	0.0434782608695652	0.347826086956522	0.956521739130435	0.652173913043478	0.888888888888889	0.0219555827043065
LR 128	-2.9542583434192	0.183661632566048	2.01979979584571	0.84177346447403	0.776937618147448	0.377038288962811	0.0434782608695652	0.608695652173913	0.956521739130435	0.782608695652174	0.933333333333333	7.53731610226221e-05
LR 129	-2.86426741497006	0.228628326049915	1.82985486521759	0.837080448362672	0.680529300567108	0.680378181443774	0.0434782608695652	0.173913043478261	0.956521739130435	0.565217391304348	0.8	0.34625322997416
LR 130	-2.94999033903741	0.254119017438477	2.58848006825148	0.0929110624114814	0.574652777777778	0.550272784140863	0.0416666666666667	0.458333333333333	0.958333333333333	0.708333333333333	0.916666666666667	0.00179741435579526
LR 131	-3.05875500408861	0.217022271288146	2.21318754527201	0.673214981836382	0.697916666666667	0.534734993566462	0.0416666666666667	0.208333333333333	0.958333333333333	0.583333333333333	0.833333333333333	0.188190664687448
LR 132	-3.07673748190742	0.231512763777096	1.9582977914205	0.995125977986541	0.684310018903592	0.509502142556269	0.0434782608695652	0.260869565217391	0.956521739130435	0.608695652173913	0.857142857142857	0.0959160521837777
LR 133	-2.35581867639375	0.181132124332672	1.67044484301461	0.393640858537172	0.862003780718336	0.430446843906818	0.0434782608695652	0.608695652173913	0.956521739130435	0.782608695652174	0.933333333333333	7.53731610226221e-05
LR 134	-3.01681215002044	0.233320337669338	2.04933904327802	0.807370288751512	0.659735349716446	0.711886923234082	0.0434782608695652	0.130434782608696	0.956521739130435	0.543478260869565	0.75	0.607751937984496
LR 135	-2.77583658063488	0.19702473113969	2.1692009696512	0.436348718154644	0.734375	0.486398114047866	0.0416666666666667	0.541666666666667	0.958333333333333	0.75	0.928571428571429	0.000256545994589223
LR 136	-2.66727016476457	0.205892165035528	2.06474080200242	0.312415918698515	0.713541666666667	0.475458012267763	0.0416666666666667	0.375	0.958333333333333	0.666666666666667	0.9	0.0101950161206023
LR 137	-2.98125804014619	0.184243658512671	2.05741195104723	0.855989398080374	0.780718336483932	0.577458340238826	0.0434782608695652	0.304347826086957	0.956521739130435	0.630434782608696	0.875	0.0469770350655206
LR 138	-2.42965431948634	0.234618944359495	1.59974260834329	0.451761099688459	0.746691871455576	0.457819358302197	0.0434782608695652	0.478260869565217	0.956521739130435	0.717391304347826	0.916666666666667	0.00166791862764636
LR 139	-2.9796557514207	0.198686511404526	2.08689903556738	0.759801179636026	0.754253308128545	0.538263815282041	0.0434782608695652	0.260869565217391	0.956521739130435	0.608695652173913	0.857142857142857	0.0959160521837777
LR 140	-3.26623527740138	0.212363235808351	2.28375249346554	0.954638859788047	0.675347222222222	0.503391991202008	0.0416666666666667	0.458333333333333	0.958333333333333	0.708333333333333	0.916666666666667	0.00179741435579526
LR 141	-3.13665553421926	0.225451488969261	2.51850792756849	0.531652223648157	0.565972222222222	0.606111215133522	0.0416666666666667	0.25	0.958333333333333	0.604166666666667	0.857142857142857	0.0971466270823026
LR 142	-2.64196704906144	0.184443382087963	1.86841112367381	0.580809173210195	0.810964083175803	0.494029335018724	0.0434782608695652	0.478260869565217	0.956521739130435	0.717391304347826	0.916666666666667	0.00166791862764636
LR 143	-3.36279970378305	0.231170557737016	2.30043872039013	0.999236275593625	0.586011342155009	0.557601447211634	0.0434782608695652	0.130434782608696	0.956521739130435	0.543478260869565	0.75	0.607751937984496
LR 144	-2.83356316026534	0.200744673449085	2.0600811363671	0.645487287178875	0.689981096408317	0.57632111542914	0.0434782608695652	0.217391304347826	0.956521739130435	0.58695652173913	0.833333333333333	0.186802798260541
LR 145	-2.85485859473869	0.195707695001048	1.94483122751661	0.791018780928127	0.75	0.57017049463826	0.0416666666666667	0.333333333333333	0.958333333333333	0.645833333333333	0.888888888888889	0.0226089475145122
LR 146	-3.09931684001514	0.232706363143	2.12429025329546	0.810588713621097	0.628472222222222	0.583210781100529	0.0416666666666667	0.208333333333333	0.958333333333333	0.583333333333333	0.833333333333333	0.188190664687448
LR 147	-2.67262059615053	0.209307861898781	2.09704679556858	0.337521601405295	0.767485822306238	0.475301598373165	0.0434782608695652	0.521739130434783	0.956521739130435	0.739130434782609	0.923076923076923	0.000633645557071537
LR 148	-3.11999934512478	0.205637149715563	2.31595145937474	0.781557250994277	0.627599243856333	0.651417026320759	0.0434782608695652	0.260869565217391	0.956521739130435	0.608695652173913	0.857142857142857	0.0959160521837777
LR 149	-2.57602137548593	0.173832680565006	1.93358089429218	0.44619070126967	0.809073724007561	0.463228488992213	0.0434782608695652	0.434782608695652	0.956521739130435	0.695652173913043	0.909090909090909	0.00414752201479371
LR 150	-3.27353143614415	0.196573424978938	2.27414050831714	0.996876856354628	0.607638888888889	0.536080155434894	0.0416666666666667	0.208333333333333	0.958333333333333	0.583333333333333	0.833333333333333	0.188190664687448
LR 151	-2.32375342364336	0.193902088413204	1.95977466371788	-0.0125396463367722	0.762152777777778	0.449763136336392	0.0416666666666667	0.5	0.958333333333333	0.729166666666667	0.923076923076923	0.00069866272301676
LR 152	-3.37316333462157	0.236745705475783	2.51456460706128	0.769037783059209	0.578449905482042	0.607057881855446	0.0434782608695652	0.0869565217391304	0.956521739130435	0.521739130434783	0.666666666666667	1
LR 153	-2.8770816090026	0.169519740232635	1.91264875691239	0.88481781853656	0.824196597353497	0.573700317274381	0.0434782608695652	0.304347826086957	0.956521739130435	0.630434782608696	0.875	0.0469770350655206
LR 154	-2.99748113292212	0.197964690769534	1.87273598148466	1.04788918532403	0.727788279773157	0.524770440332112	0.0434782608695652	0.391304347826087	0.956521739130435	0.673913043478261	0.9	0.00978298425831038
LR 155	-2.92132186807704	0.2316450508474	2.0177570419971	0.702787682935042	0.703125	0.453240332755948	0.0416666666666667	0.416666666666667	0.958333333333333	0.6875	0.909090909090909	0.00438732891877314
LR 156	-2.5397766076843	0.224140527257814	1.7777665973167	0.415014750315931	0.739583333333333	0.449976035095497	0.0416666666666667	0.416666666666667	0.958333333333333	0.6875	0.909090909090909	0.00438732891877314
LR 157	-3.18995557836526	0.211652715502545	2.33762561528834	0.81104655015427	0.701323251417769	0.547394333899641	0.0434782608695652	0.391304347826087	0.956521739130435	0.673913043478261	0.9	0.00978298425831038
LR 158	-3.08628618698053	0.215005474049478	2.34367658749356	0.569331851294113	0.688090737240076	0.451721830014223	0.0434782608695652	0.347826086956522	0.956521739130435	0.652173913043478	0.888888888888889	0.0219555827043065
LR 159	-2.8648258627238	0.190260146930681	1.87399004354244	0.913195323606569	0.733459357277883	0.578388805807817	0.0434782608695652	0.304347826086957	0.956521739130435	0.630434782608696	0.875	0.0469770350655206
LR 160	-2.80687574944354	0.188088886880037	2.06612465434264	0.587145186398651	0.71875	0.478111707229662	0.0416666666666667	0.458333333333333	0.958333333333333	0.708333333333333	0.916666666666667	0.00179741435579526
LR 161	-2.72298271378352	0.216316773692074	2.04076663718837	0.49100850898695	0.744791666666667	0.539003454222787	0.0416666666666667	0.416666666666667	0.958333333333333	0.6875	0.909090909090909	0.00438732891877314
LR 162	-2.63324518785409	0.170224316587283	2.02300712840682	0.418890774740615	0.816635160680529	0.404942495824106	0.0434782608695652	0.695652173913043	0.956521739130435	0.826086956521739	0.941176470588235	6.56063818195816e-06
LR 163	-3.34586902551898	0.207392353411504	2.45071847659082	0.857055257341002	0.635160680529301	0.597958995688323	0.0434782608695652	0.260869565217391	0.956521739130435	0.608695652173913	0.857142857142857	0.0959160521837777
LR 164	-2.90022792579837	0.208914470736999	1.70649580542672	1.03135767209781	0.744801512287334	0.470711596737714	0.0434782608695652	0.260869565217391	0.956521739130435	0.608695652173913	0.857142857142857	0.0959160521837777
LR 165	-2.75645587526834	0.219915238895856	1.83503639760927	0.618103143170571	0.814236111111111	0.471473154790536	0.0416666666666667	0.291666666666667	0.958333333333333	0.625	0.875	0.047923631141309
LR 166	-3.41529885995923	0.255418439798683	2.65669112663739	0.578108066387595	0.619791666666667	0.496593749642541	0.0416666666666667	0.25	0.958333333333333	0.604166666666667	0.857142857142857	0.0971466270823026
LR 167	-3.19527189474382	0.194452635075395	2.17149049242105	1.00265420227925	0.703213610586011	0.524896786088225	0.0434782608695652	0.304347826086957	0.956521739130435	0.630434782608696	0.875	0.0469770350655206
LR 168	-2.39774053840153	0.180366659985321	1.6589608804969	0.477837208524734	0.863894139886578	0.485518306347606	0.0434782608695652	0.434782608695652	0.956521739130435	0.695652173913043	0.909090909090909	0.00414752201479371
LR 169	-2.70151172504634	0.18740035665983	1.92466758990293	0.594514354926733	0.784499054820416	0.505119589106662	0.0434782608695652	0.434782608695652	0.956521739130435	0.695652173913043	0.909090909090909	0.00414752201479371
LR 170	-2.78495996812881	0.217185893715652	1.79351121548685	0.7802684566904	0.725694444444445	0.57217274228404	0.0416666666666667	0.166666666666667	0.958333333333333	0.5625	0.8	0.347517730496454
LR 171	-2.73797850235272	0.231565010378663	1.66002076969544	0.800870962204993	0.673611111111111	0.519275186094706	0.0416666666666667	0.25	0.958333333333333	0.604166666666667	0.857142857142857	0.0971466270823026
LR 172	-2.51123865428896	0.171166300331913	1.86338858409139	0.416598580955279	0.871455576559546	0.399100109788784	0.0434782608695652	0.695652173913043	0.956521739130435	0.826086956521739	0.941176470588235	6.56063818195816e-06
LR 173	-2.85033982526993	0.227453298973176	2.29450554939968	0.347929954571711	0.601134215500945	0.572573832147089	0.0434782608695652	0.260869565217391	0.956521739130435	0.608695652173913	0.857142857142857	0.0959160521837777
LR 174	-3.04482523518505	0.173502627977258	2.0432628133589	0.988185932142808	0.739130434782609	0.520481548044917	0.0434782608695652	0.434782608695652	0.956521739130435	0.695652173913043	0.909090909090909	0.00414752201479371
LR 175	-3.30390129055906	0.244262653623759	2.40276346950074	0.788828903417475	0.635416666666667	0.532502620879262	0.0416666666666667	0.25	0.958333333333333	0.604166666666667	0.857142857142857	0.0971466270823026
LR 176	-2.72788228561233	0.205878852794329	1.513376476199	1.05805400614838	0.743055555555555	0.493254888110827	0.0416666666666667	0.5	0.958333333333333	0.729166666666667	0.923076923076923	0.00069866272301676
LR 177	-3.0099674753504	0.207830114477275	2.51638041854975	0.407360134327866	0.604914933837429	0.616287109483688	0.0434782608695652	0.304347826086957	0.956521739130435	0.630434782608696	0.875	0.0469770350655206
LR 178	-2.70439508065117	0.233507419550666	1.98766300488719	0.429480474494765	0.693761814744801	0.549680075805262	0.0434782608695652	0.217391304347826	0.956521739130435	0.58695652173913	0.833333333333333	0.186802798260541
LR 179	-3.5217634332478	0.216067064641232	2.57949284320971	0.940484610106774	0.606805293005671	0.495298710271759	0.0434782608695652	0.217391304347826	0.956521739130435	0.58695652173913	0.833333333333333	0.186802798260541
LR 180	-2.71316122145617	0.203440143792358	1.77418320225762	0.725266762780665	0.786458333333333	0.525902574414735	0.0416666666666667	0.416666666666667	0.958333333333333	0.6875	0.909090909090909	0.00438732891877314
LR 181	-2.768806324089	0.185854528693055	1.89609259704972	0.706823298261379	0.786458333333333	0.49110846907368	0.0416666666666667	0.458333333333333	0.958333333333333	0.708333333333333	0.916666666666667	0.00179741435579526
LR 182	-2.71370057192956	0.226387599261193	1.93592101488066	0.524276714032095	0.741020793950851	0.543654108094058	0.0434782608695652	0.347826086956522	0.956521739130435	0.652173913043478	0.888888888888889	0.0219555827043065
LR 183	-3.09087385633166	0.20458155124392	2.37037452994786	0.595878681791061	0.706994328922495	0.543759345351533	0.0434782608695652	0.347826086956522	0.956521739130435	0.652173913043478	0.888888888888889	0.0219555827043065
LR 184	-2.65249222078988	0.202849672068413	1.94982837351508	0.49172382910767	0.725897920604915	0.538839277950394	0.0434782608695652	0.304347826086957	0.956521739130435	0.630434782608696	0.875	0.0469770350655206
LR 185	-3.08746981294258	0.214626217096692	2.14319062976869	0.828930677873641	0.644097222222222	0.459223481055483	0.0416666666666667	0.333333333333333	0.958333333333333	0.645833333333333	0.888888888888889	0.0226089475145122
LR 186	-2.65302666545441	0.23216121838756	2.31581327507171	-0.0219947113882312	0.598958333333333	0.568800686378109	0.0416666666666667	0.208333333333333	0.958333333333333	0.583333333333333	0.833333333333333	0.188190664687448
LR 187	-3.13475134899568	0.216437280190027	1.70432533157372	1.3331851906461	0.701323251417769	0.496401122501155	0.0434782608695652	0.347826086956522	0.956521739130435	0.652173913043478	0.888888888888889	0.0219555827043065
LR 188	-2.86459386041216	0.20153263982063	2.16400907572914	0.537124118143701	0.748582230623818	0.485632018630163	0.0434782608695652	0.478260869565217	0.956521739130435	0.717391304347826	0.916666666666667	0.00166791862764636
LR 189	-2.66830073817406	0.187192142561491	1.82642066423346	0.637735266552511	0.803402646502835	0.406962601800716	0.0434782608695652	0.652173913043478	0.956521739130435	0.804347826086957	0.9375	2.32424619009071e-05
LR 190	-2.94968647003761	0.205470294355969	1.98495593174595	0.832753510207449	0.737847222222222	0.498407594198959	0.0416666666666667	0.416666666666667	0.958333333333333	0.6875	0.909090909090909	0.00438732891877314
LR 191	-2.84660625868401	0.204676598526425	1.69946756457682	0.966878172558555	0.751736111111111	0.485502597906049	0.0416666666666667	0.291666666666667	0.958333333333333	0.625	0.875	0.047923631141309
LR 192	-3.3256536950056	0.220612186322322	2.31105671063485	0.978100617070575	0.682419659735349	0.542879917032385	0.0434782608695652	0.347826086956522	0.956521739130435	0.652173913043478	0.888888888888889	0.0219555827043065
LR 193	-2.7354022798683	0.19209440966205	2.15917475487576	0.367045782337002	0.737240075614367	0.431949438274018	0.0434782608695652	0.521739130434783	0.956521739130435	0.739130434782609	0.923076923076923	0.000633645557071537
LR 194	-2.77697592588992	0.20740309987431	2.09207614276307	0.474658271092674	0.710775047258979	0.492957569508262	0.0434782608695652	0.347826086956522	0.956521739130435	0.652173913043478	0.888888888888889	0.0219555827043065
LR 195	-2.74578235304426	0.225666855170558	2.01627447532071	0.516435227953301	0.673611111111111	0.580489963675939	0.0416666666666667	0.291666666666667	0.958333333333333	0.625	0.875	0.047923631141309
LR 196	-2.85931953752698	0.195946118852351	2.02732661559714	0.645808688732486	0.756944444444445	0.456261657910356	0.0416666666666667	0.375	0.958333333333333	0.666666666666667	0.9	0.0101950161206023
LR 197	-3.18475282136927	0.208902710877337	2.15931234467363	1.01797361173907	0.648393194706994	0.584711171466329	0.0434782608695652	0.347826086956522	0.956521739130435	0.652173913043478	0.888888888888889	0.0219555827043065
LR 198	-2.8663647433167	0.219482273831148	1.83449844152403	0.850669847074954	0.693761814744802	0.56100961706482	0.0434782608695652	0.304347826086957	0.956521739130435	0.630434782608696	0.875	0.0469770350655206
LR 199	-2.9364492458959	0.2454061773543	2.24469432226585	0.483337046490801	0.631379962192816	0.606302700139056	0.0434782608695652	0.173913043478261	0.956521739130435	0.565217391304348	0.8	0.34625322997416
LR 200	-2.77484219386835	0.188880688511372	1.97319509356127	0.673590305989896	0.729166666666667	0.570557398122068	0.0416666666666667	0.333333333333333	0.958333333333333	0.645833333333333	0.888888888888889	0.0226089475145122
LR 201	-2.72684681698916	0.188782858728466	1.91695087803372	0.658991706993356	0.751736111111111	0.565964324354785	0.0416666666666667	0.375	0.958333333333333	0.666666666666667	0.9	0.0101950161206023
LR 202	-2.93802147722039	0.206481450926068	1.7934181433524	1.01809074327063	0.748582230623819	0.414785910288128	0.0434782608695652	0.565217391304348	0.956521739130435	0.760869565217391	0.928571428571429	0.000226204650481451
LR 203	-3.0235921533045	0.264287621086811	2.24585073880324	0.570226556518575	0.568998109640832	0.592471198172281	0.0434782608695652	0.217391304347826	0.956521739130435	0.58695652173913	0.833333333333333	0.186802798260541
LR 204	-2.56314200464913	0.179345587991339	1.92251081553535	0.434658137764717	0.80718336483932	0.508440406565324	0.0434782608695652	0.434782608695652	0.956521739130435	0.695652173913043	0.909090909090909	0.00414752201479371
LR 205	-3.24717255983928	0.218321132593329	2.49645429199203	0.638043605477023	0.625	0.496898532981304	0.0416666666666667	0.291666666666667	0.958333333333333	0.625	0.875	0.047923631141309
LR 206	-2.73565153247988	0.201539401897167	1.98382123728249	0.533544798699055	0.699652777777778	0.500319227830761	0.0416666666666667	0.25	0.958333333333333	0.604166666666667	0.857142857142857	0.0971466270823026
LR 207	-2.88641842681621	0.246102255279535	2.07824105327843	0.516701144754741	0.758034026465028	0.504077299502677	0.0434782608695652	0.347826086956522	0.956521739130435	0.652173913043478	0.888888888888889	0.0219555827043065
LR 208	-2.87876870159982	0.210395063254261	2.13688795004507	0.557297261429843	0.693761814744801	0.539763082054361	0.0434782608695652	0.391304347826087	0.956521739130435	0.673913043478261	0.9	0.00978298425831038
LR 209	-2.95778986277939	0.216453648843691	2.10513410835751	0.747992219649007	0.618147448015123	0.555466020069194	0.0434782608695652	0.304347826086957	0.956521739130435	0.630434782608696	0.875	0.0469770350655206
LR 210	-2.7849817998281	0.176214381373763	2.03659824093374	0.643513323856766	0.788194444444445	0.517466188756641	0.0416666666666667	0.458333333333333	0.958333333333333	0.708333333333333	0.916666666666667	0.00179741435579526
LR 211	-3.01305099236781	0.200311680882165	2.21458255708277	0.679016232768962	0.711805555555555	0.584560343062561	0.0416666666666667	0.291666666666667	0.958333333333333	0.625	0.875	0.047923631141309
LR 212	-2.83304829446725	0.208390955467077	1.80884788396973	0.866076771207514	0.720226843100189	0.531066094151552	0.0434782608695652	0.304347826086957	0.956521739130435	0.630434782608696	0.875	0.0469770350655206
LR 213	-2.77356925847324	0.22479900593395	2.02902169532434	0.497491316434266	0.767485822306238	0.485288936665729	0.0434782608695652	0.434782608695652	0.956521739130435	0.695652173913043	0.909090909090909	0.00414752201479371
LR 214	-2.63598101869786	0.221525891954715	1.88151022714007	0.477143779298025	0.67296786389414	0.508717901943092	0.0434782608695652	0.347826086956522	0.956521739130435	0.652173913043478	0.888888888888889	0.0219555827043065
LR 215	-3.09369822339932	0.189332389265317	2.32611397723216	0.714726918156675	0.697916666666667	0.58949756355573	0.0416666666666667	0.25	0.958333333333333	0.604166666666667	0.857142857142857	0.0971466270823026
LR 216	-2.72487715739812	0.190639071160552	2.05302123541974	0.480725131626582	0.75	0.517745022944351	0.0416666666666667	0.416666666666667	0.958333333333333	0.6875	0.909090909090909	0.00438732891877314
LR 217	-2.82493887776975	0.194480932815774	2.05248936040805	0.653655743422261	0.748582230623818	0.581868304495019	0.0434782608695652	0.304347826086957	0.956521739130435	0.630434782608696	0.875	0.0469770350655206
LR 218	-3.37892876128608	0.275580331348812	2.02708265119225	1.24235280953675	0.527410207939509	0.578438545634555	0.0434782608695652	0.217391304347826	0.956521739130435	0.58695652173913	0.833333333333333	0.186802798260541
LR 219	-2.72359916346115	0.195988646939804	1.95986837633957	0.543949854990542	0.767485822306238	0.4522613639572	0.0434782608695652	0.391304347826087	0.956521739130435	0.673913043478261	0.9	0.00978298425831038
LR 220	-2.83884998330651	0.201813119566828	2.12225341770621	0.54631449285232	0.699652777777778	0.439943823584787	0.0416666666666667	0.541666666666667	0.958333333333333	0.75	0.928571428571429	0.000256545994589223
LR 221	-2.92225045442546	0.200510335698154	2.10736656596028	0.72842211683555	0.682291666666667	0.604825010929091	0.0416666666666667	0.25	0.958333333333333	0.604166666666667	0.857142857142857	0.0971466270823026
LR 222	-2.68377984873342	0.188769408126456	2.06322343497436	0.383527005012697	0.814744801512287	0.459467338254241	0.0434782608695652	0.521739130434783	0.956521739130435	0.739130434782609	0.923076923076923	0.000633645557071537
LR 223	-2.76638831217098	0.229114717934395	2.00591106550591	0.492186001005094	0.66351606805293	0.468530667759486	0.0434782608695652	0.391304347826087	0.956521739130435	0.673913043478261	0.9	0.00978298425831038
LR 224	-3.38496844453998	0.209104083280967	2.29162287272945	1.08355111749506	0.633270321361059	0.492794158964875	0.0434782608695652	0.260869565217391	0.956521739130435	0.608695652173913	0.857142857142857	0.0959160521837777
LR 225	-2.86999078094194	0.216781786204026	1.83980457107654	0.878211801021347	0.744791666666667	0.572553870025713	0.0416666666666667	0.375	0.958333333333333	0.666666666666667	0.9	0.0101950161206023
LR 226	-2.57269862238086	0.216953405933527	1.67812871361401	0.563809381656752	0.802083333333333	0.561779471930798	0.0416666666666667	0.25	0.958333333333333	0.604166666666667	0.857142857142857	0.0971466270823026
LR 227	-2.87609869589158	0.212964102037091	2.09915402489285	0.582673164042766	0.695652173913043	0.446056150464024	0.0434782608695652	0.434782608695652	0.956521739130435	0.695652173913043	0.909090909090909	0.00414752201479371
LR 228	-2.75955678349207	0.213999143106925	2.13547658660045	0.391114266407535	0.741020793950851	0.533081728317993	0.0434782608695652	0.304347826086957	0.956521739130435	0.630434782608696	0.875	0.0469770350655206
LR 229	-3.35337459168871	0.196668711532021	2.50759157996149	0.886282781077129	0.597353497164461	0.539641865096112	0.0434782608695652	0.391304347826087	0.956521739130435	0.673913043478261	0.9	0.00978298425831038
LR 230	-2.88823666998723	0.188704360421233	1.93634034895363	0.852017343785445	0.751736111111111	0.540121293333943	0.0416666666666667	0.416666666666667	0.958333333333333	0.6875	0.909090909090909	0.00438732891877314
LR 231	-2.6165212975239	0.215789221208232	1.74853890284166	0.595064847925607	0.729166666666667	0.534059161966963	0.0416666666666667	0.291666666666667	0.958333333333333	0.625	0.875	0.047923631141309
LR 232	-3.07453918673857	0.186375252427063	2.31372816314494	0.688801752519	0.724007561436673	0.474274199992781	0.0434782608695652	0.391304347826087	0.956521739130435	0.673913043478261	0.9	0.00978298425831038
LR 233	-2.93265701426311	0.241725528021662	2.11672706900775	0.590867891651202	0.64461247637051	0.462370716286745	0.0434782608695652	0.434782608695652	0.956521739130435	0.695652173913043	0.909090909090909	0.00414752201479371
LR 234	-2.8873790893609	0.201180219903449	1.90827271555351	0.815198303528268	0.765595463137996	0.481010056904273	0.0434782608695652	0.391304347826087	0.956521739130435	0.673913043478261	0.9	0.00978298425831038
LR 235	-2.67868094091231	0.178838445068664	2.05198056806856	0.450175028842867	0.776041666666667	0.47955923764986	0.0416666666666667	0.5	0.958333333333333	0.729166666666667	0.923076923076923	0.00069866272301676
LR 236	-2.61051804183428	0.197021368891488	1.9900570232828	0.387225059508521	0.743055555555556	0.469557265378126	0.0416666666666667	0.541666666666667	0.958333333333333	0.75	0.928571428571429	0.000256545994589223
LR 237	-2.81779238780345	0.211950962826863	2.14209654197348	0.445352898986931	0.710775047258979	0.558184115498273	0.0434782608695652	0.260869565217391	0.956521739130435	0.608695652173913	0.857142857142857	0.0959160521837777
LR 238	-3.24882102233809	0.200724888392415	2.16227091342528	1.04803948073374	0.714555765595463	0.459796786959375	0.0434782608695652	0.391304347826087	0.956521739130435	0.673913043478261	0.9	0.00978298425831038
LR 239	-3.21385287486155	0.233485646130866	2.21251119597264	0.958514602347404	0.635160680529301	0.603229030149546	0.0434782608695652	0.304347826086957	0.956521739130435	0.630434782608696	0.875	0.0469770350655206
LR 240	-2.49510158956305	0.202249718996045	1.77633330278982	0.408299129812301	0.779513888888889	0.461138325482586	0.0416666666666667	0.375	0.958333333333333	0.666666666666667	0.9	0.0101950161206023
LR 241	-2.84574694533602	0.200317598825979	2.05733062976756	0.64014611151583	0.690972222222222	0.537347401740328	0.0416666666666667	0.375	0.958333333333333	0.666666666666667	0.9	0.0101950161206023
LR 242	-3.05072392576607	0.241126433959906	2.22725650505059	0.67974549842702	0.633270321361059	0.570800284729912	0.0434782608695652	0.304347826086957	0.956521739130435	0.630434782608696	0.875	0.0469770350655206
LR 243	-2.81041190298101	0.190002237331935	1.98432371448557	0.687551688766761	0.763705103969754	0.573960497302517	0.0434782608695652	0.260869565217391	0.956521739130435	0.608695652173913	0.857142857142857	0.0959160521837777
LR 244	-2.64624856829695	0.196772331087053	2.11471356786118	0.257734806417424	0.746691871455576	0.480971897627744	0.0434782608695652	0.347826086956522	0.956521739130435	0.652173913043478	0.888888888888889	0.0219555827043065
LR 245	-3.03097308964659	0.203680188964535	1.81597793492966	1.07293813884761	0.75	0.418515247753909	0.0416666666666667	0.333333333333333	0.958333333333333	0.645833333333333	0.888888888888889	0.0226089475145122
LR 246	-3.2260752378973	0.217411400098833	2.09196208697339	1.05272335240776	0.663194444444444	0.591491564032571	0.0416666666666667	0.208333333333333	0.958333333333333	0.583333333333333	0.833333333333333	0.188190664687448
LR 247	-2.82970012695066	0.175645739865249	2.04624372722388	0.640648238130417	0.812854442344045	0.37761236240838	0.0434782608695652	0.608695652173913	0.956521739130435	0.782608695652174	0.933333333333333	7.53731610226221e-05
LR 248	-2.82025427847231	0.174548927863053	2.18650197018215	0.521772444156533	0.756143667296786	0.534195251806681	0.0434782608695652	0.434782608695652	0.956521739130435	0.695652173913043	0.909090909090909	0.00414752201479371
LR 249	-3.07286221883604	0.237825493793962	2.05988643348953	0.867235862584078	0.691871455576559	0.590865715378099	0.0434782608695652	0.260869565217391	0.956521739130435	0.608695652173913	0.857142857142857	0.0959160521837777
LR 250	-2.38922277461747	0.226123469590778	1.62547357575982	0.356936289109371	0.746527777777778	0.415681261975092	0.0416666666666667	0.5	0.958333333333333	0.729166666666667	0.923076923076923	0.00069866272301676
LR 251	-3.23669803320563	0.19063284794476	2.31986924864095	0.908408664275391	0.699652777777778	0.514136329558218	0.0416666666666667	0.458333333333333	0.958333333333333	0.708333333333333	0.916666666666667	0.00179741435579526
LR 252	-2.68110763608376	0.202413451935448	2.04174095235552	0.422557339784229	0.722117202268431	0.528552007504267	0.0434782608695652	0.347826086956522	0.956521739130435	0.652173913043478	0.888888888888889	0.0219555827043065
LR 253	-2.46854764184205	0.202626359039538	1.7744368766446	0.346299397362683	0.835538752362949	0.34048806220327	0.0434782608695652	0.652173913043478	0.956521739130435	0.804347826086957	0.9375	2.32424619009071e-05
LR 254	-2.58923450474022	0.190432548220212	1.81095051433065	0.572369402683488	0.767485822306238	0.50242108921254	0.0434782608695652	0.347826086956522	0.956521739130435	0.652173913043478	0.888888888888889	0.0219555827043065
LR 255	-3.30231860702278	0.248482927870593	2.17909704597029	0.982091892566474	0.649305555555556	0.399165191741281	0.0416666666666667	0.375	0.958333333333333	0.666666666666667	0.9	0.0101950161206023
LR 256	-2.80386346529523	0.185267108521793	2.00900106761819	0.63620184985934	0.762152777777778	0.433912914834399	0.0416666666666667	0.5	0.958333333333333	0.729166666666667	0.923076923076923	0.00069866272301676
LR 257	-2.78395540386122	0.218489128878649	2.02024672152778	0.523171739920947	0.689981096408317	0.47847159993226	0.0434782608695652	0.304347826086957	0.956521739130435	0.630434782608696	0.875	0.0469770350655206
LR 258	-3.10724327532251	0.207873747076509	2.18920895904626	0.831336636600616	0.66351606805293	0.586933676832353	0.0434782608695652	0.260869565217391	0.956521739130435	0.608695652173913	0.857142857142857	0.0959160521837777
LR 259	-2.51567583194031	0.187814662495716	1.54130520889489	0.756062905983247	0.833648393194707	0.549281197331724	0.0434782608695652	0.434782608695652	0.956521739130435	0.695652173913043	0.909090909090909	0.00414752201479371
LR 260	-3.14314302029899	0.23365593589081	2.38080840973696	0.595970278197062	0.638888888888889	0.49132228879064	0.0416666666666667	0.333333333333333	0.958333333333333	0.645833333333333	0.888888888888889	0.0226089475145122
LR 261	-2.88677762558645	0.194467204077384	2.12082707619849	0.61650641284146	0.732638888888889	0.533377563093599	0.0416666666666667	0.416666666666667	0.958333333333333	0.6875	0.909090909090909	0.00438732891877314
LR 262	-3.03005699218168	0.228906829652869	2.36634722274421	0.494710810754646	0.67296786389414	0.553279601099675	0.0434782608695652	0.347826086956522	0.956521739130435	0.652173913043478	0.888888888888889	0.0219555827043065
LR 263	-3.07177522396033	0.21155518117155	2.27330635359348	0.729805187269343	0.603024574669187	0.548019068891996	0.0434782608695652	0.347826086956522	0.956521739130435	0.652173913043478	0.888888888888889	0.0219555827043065
LR 264	-2.61696934457922	0.20880919668251	1.78797506605409	0.612690636820761	0.722117202268431	0.578119801589317	0.0434782608695652	0.260869565217391	0.956521739130435	0.608695652173913	0.857142857142857	0.0959160521837777
LR 265	-2.88970680172694	0.20365259820799	1.88374492497038	0.84890488432058	0.699652777777778	0.462906821406203	0.0416666666666667	0.375	0.958333333333333	0.666666666666667	0.9	0.0101950161206023
LR 266	-2.84507483597811	0.206335952379139	1.97534933688816	0.713377316260827	0.677083333333333	0.496210422860391	0.0416666666666667	0.333333333333333	0.958333333333333	0.645833333333333	0.888888888888889	0.0226089475145122
LR 267	-2.86964981304228	0.208151487464281	2.01991004456215	0.654861602761493	0.735349716446125	0.413207906081759	0.0434782608695652	0.608695652173913	0.956521739130435	0.782608695652174	0.933333333333333	7.53731610226221e-05
LR 268	-2.83542752927184	0.197540026769224	1.92312960837542	0.810358111737226	0.735349716446125	0.544615330216044	0.0434782608695652	0.478260869565217	0.956521739130435	0.717391304347826	0.916666666666667	0.00166791862764636
LR 269	-3.02097886097365	0.226920563157592	2.30629706990194	0.519233893254892	0.684310018903592	0.531812241474485	0.0434782608695652	0.217391304347826	0.956521739130435	0.58695652173913	0.833333333333333	0.186802798260541
LR 270	-2.83715104829826	0.179409053444285	2.00830552332377	0.677651067833764	0.803819444444445	0.436266173425273	0.0416666666666667	0.458333333333333	0.958333333333333	0.708333333333333	0.916666666666667	0.00179741435579526
LR 271	-3.1027117227438	0.199629945569061	1.83686360285416	1.2358424727594	0.652777777777778	0.55065743795019	0.0416666666666667	0.333333333333333	0.958333333333333	0.645833333333333	0.888888888888889	0.0226089475145122
LR 272	-2.92076412792902	0.238969579626651	2.25006635202894	0.404146248558818	0.661625708884688	0.556282889755275	0.0434782608695652	0.173913043478261	0.956521739130435	0.565217391304348	0.8	0.34625322997416
LR 273	-3.01975294131652	0.206159294939859	2.09227612522505	0.846327813857037	0.616257088846881	0.583785653504551	0.0434782608695652	0.347826086956522	0.956521739130435	0.652173913043478	0.888888888888889	0.0219555827043065
LR 274	-2.70610307197125	0.209950182907748	1.94313964743403	0.54439969492242	0.758034026465028	0.478891357516575	0.0434782608695652	0.478260869565217	0.956521739130435	0.717391304347826	0.916666666666667	0.00166791862764636
LR 275	-2.70992343502763	0.208229304500465	2.06296324643983	0.432656282280658	0.736111111111111	0.549432944824091	0.0416666666666667	0.375	0.958333333333333	0.666666666666667	0.9	0.0101950161206023
LR 276	-2.9974112154333	0.18756570897531	2.04715488577439	0.870950182923254	0.756944444444444	0.520060190258341	0.0416666666666667	0.375	0.958333333333333	0.666666666666667	0.9	0.0101950161206023
LR 277	-2.7659796332616	0.188462222531206	2.16613047238672	0.46953705786238	0.693761814744801	0.532296532332446	0.0434782608695652	0.391304347826087	0.956521739130435	0.673913043478261	0.9	0.00978298425831038
LR 278	-2.99714735758471	0.208180237612118	2.18436925836598	0.667656465883304	0.693761814744802	0.539483511253123	0.0434782608695652	0.260869565217391	0.956521739130435	0.608695652173913	0.857142857142857	0.0959160521837777
LR 279	-2.73484721615477	0.222959751364235	2.09058717149503	0.407137010240076	0.718336483931947	0.499584538259444	0.0434782608695652	0.521739130434783	0.956521739130435	0.739130434782609	0.923076923076923	0.000633645557071537
LR 280	-2.97069291774441	0.232340806896228	1.68644690887676	1.07166020591531	0.673611111111111	0.447409766503152	0.0416666666666667	0.25	0.958333333333333	0.604166666666667	0.857142857142857	0.0971466270823026
LR 281	-2.97736123345288	0.198250957866726	2.22080909942232	0.652629049141939	0.741319444444444	0.485854384186013	0.0416666666666667	0.541666666666667	0.958333333333333	0.75	0.928571428571429	0.000256545994589223
LR 282	-3.06238303085281	0.213188917304857	2.32630346892189	0.564743089090804	0.686200378071833	0.463950960283612	0.0434782608695652	0.391304347826087	0.956521739130435	0.673913043478261	0.9	0.00978298425831038
LR 283	-2.55677590971177	0.21626725947231	1.78302193021775	0.471888105794143	0.744801512287335	0.496380119532088	0.0434782608695652	0.347826086956522	0.956521739130435	0.652173913043478	0.888888888888889	0.0219555827043065
LR 284	-2.65760634634225	0.201486923172278	1.77980118416265	0.653581289154377	0.75992438563327	0.509818040775567	0.0434782608695652	0.304347826086957	0.956521739130435	0.630434782608696	0.875	0.0469770350655206
LR 285	-3.09248783373091	0.195060668996379	2.20261159684911	0.847004271982111	0.699652777777778	0.56547791529295	0.0416666666666667	0.375	0.958333333333333	0.666666666666667	0.9	0.0101950161206023
LR 286	-2.77845631212482	0.155818935593865	2.27261422009888	0.352413041210648	0.8125	0.426951363436451	0.0416666666666667	0.666666666666667	0.958333333333333	0.8125	0.941176470588235	8.48049990589907e-06
LR 287	-3.16341028602288	0.218009002141465	2.04138100079864	1.03353583415584	0.686200378071834	0.561756523404086	0.0434782608695652	0.217391304347826	0.956521739130435	0.58695652173913	0.833333333333333	0.186802798260541
LR 288	-3.11782946001543	0.241498871178362	2.11235682701085	0.861368168474239	0.597353497164461	0.497681730752469	0.0434782608695652	0.173913043478261	0.956521739130435	0.565217391304348	0.8	0.34625322997416
LR 289	-2.69811583505903	0.194344207595636	2.01016691161943	0.488449978805696	0.776937618147448	0.557855807922848	0.0434782608695652	0.478260869565217	0.956521739130435	0.717391304347826	0.916666666666667	0.00166791862764636
LR 290	-2.65760068422157	0.224910364002201	1.69292797715781	0.691583036848935	0.730902777777778	0.549941855413583	0.0416666666666667	0.375	0.958333333333333	0.666666666666667	0.9	0.0101950161206023
LR 291	-2.67207383926933	0.238490283084495	2.07460570493929	0.249609507385182	0.621527777777778	0.503276128654983	0.0416666666666667	0.25	0.958333333333333	0.604166666666667	0.857142857142857	0.0971466270823026
LR 292	-2.57211395808295	0.1598623066049	1.83099219251968	0.568489634666071	0.873345935727788	0.417401507580078	0.0434782608695652	0.826086956521739	0.956521739130435	0.891304347826087	0.95	7.32622912558141e-08
LR 293	-2.84969886799228	0.233989642330056	2.27250366063296	0.346163598048732	0.699432892249527	0.584506330134809	0.0434782608695652	0.434782608695652	0.956521739130435	0.695652173913043	0.909090909090909	0.00414752201479371
LR 294	-3.08528583419513	0.213312082654174	1.90368503508765	1.0877283748787	0.678638941398866	0.529994902648944	0.0434782608695652	0.217391304347826	0.956521739130435	0.58695652173913	0.833333333333333	0.186802798260541
LR 295	-3.31706831351981	0.211212195465115	2.23260228855223	1.10377730712361	0.578125	0.611776844623881	0.0416666666666667	0.166666666666667	0.958333333333333	0.5625	0.8	0.347517730496454
LR 296	-2.83456239416882	0.220508214215008	1.87670564077862	0.711177340073993	0.732638888888889	0.556196121347133	0.0416666666666667	0.208333333333333	0.958333333333333	0.583333333333333	0.833333333333333	0.188190664687448
LR 297	-2.84362606461277	0.185891846801544	2.1796120087011	0.595421043881539	0.716446124763705	0.5913748380005	0.0434782608695652	0.347826086956522	0.956521739130435	0.652173913043478	0.888888888888889	0.0219555827043065
LR 298	-2.72134606924588	0.192293289174496	1.95496383636078	0.589069613143042	0.733459357277883	0.519339631281469	0.0434782608695652	0.434782608695652	0.956521739130435	0.695652173913043	0.909090909090909	0.00414752201479371
LR 299	-2.8522983585534	0.224634902439176	1.96295019940683	0.718021543031067	0.754253308128544	0.54124397228973	0.0434782608695652	0.434782608695652	0.956521739130435	0.695652173913043	0.909090909090909	0.00414752201479371
LR 300	-3.455896081657	0.22762004334769	2.45636580729973	0.968285734475991	0.583333333333333	0.618896761110843	0.0416666666666667	0.125	0.958333333333333	0.541666666666667	0.75	0.608510638297872
LR 301	-2.85385820768585	0.215600256910881	1.89178213770193	0.770159598681808	0.71875	0.566366273225973	0.0416666666666667	0.25	0.958333333333333	0.604166666666667	0.857142857142857	0.0971466270823026
LR 302	-2.57916445555518	0.194012645241127	1.8402722759599	0.498625965732886	0.797731568998109	0.486139567800955	0.0434782608695652	0.521739130434783	0.956521739130435	0.739130434782609	0.923076923076923	0.000633645557071537
LR 303	-3.07366857122107	0.200005826619802	2.16207502138209	0.841501729333978	0.674858223062382	0.464303206648199	0.0434782608695652	0.478260869565217	0.956521739130435	0.717391304347826	0.916666666666667	0.00166791862764636
LR 304	-2.99609795701455	0.247729073160284	2.16153390872366	0.588170657629227	0.680529300567108	0.524393551944105	0.0434782608695652	0.173913043478261	0.956521739130435	0.565217391304348	0.8	0.34625322997416
LR 305	-2.95969368096002	0.187513823920228	2.02570215758895	0.866997153039358	0.743055555555556	0.577519081124503	0.0416666666666667	0.375	0.958333333333333	0.666666666666667	0.9	0.0101950161206023
LR 306	-3.17592695501473	0.231575373137423	2.0359877934385	1.08100451088389	0.654513888888889	0.623791124878116	0.0416666666666667	0.208333333333333	0.958333333333333	0.583333333333333	0.833333333333333	0.188190664687448
LR 307	-2.47326039947438	0.180835368353231	1.87616025188264	0.316794302052791	0.827977315689981	0.353746300940388	0.0434782608695652	0.695652173913043	0.956521739130435	0.826086956521739	0.941176470588235	6.56063818195816e-06
LR 308	-3.16439023252951	0.210580637923045	2.23439651949067	0.833443719571784	0.68241965973535	0.549624411762705	0.0434782608695652	0.217391304347826	0.956521739130435	0.58695652173913	0.833333333333333	0.186802798260541
LR 309	-3.0636993568978	0.215659173401897	2.39172795867019	0.543124335748996	0.593572778827977	0.519674363975032	0.0434782608695652	0.304347826086957	0.956521739130435	0.630434782608696	0.875	0.0469770350655206
LR 310	-2.80025374747033	0.198580264546209	1.97414857187017	0.71334351873556	0.713541666666667	0.569190728675581	0.0416666666666667	0.333333333333333	0.958333333333333	0.645833333333333	0.888888888888889	0.0226089475145122
LR 311	-3.00710659063406	0.178600474728996	1.96663437083623	0.993033390472185	0.753472222222222	0.536830419350847	0.0416666666666667	0.375	0.958333333333333	0.666666666666667	0.9	0.0101950161206023
LR 312	-3.15228693200489	0.218649954804215	1.99532330253709	1.06714435024881	0.684310018903592	0.586850488284076	0.0434782608695652	0.304347826086957	0.956521739130435	0.630434782608696	0.875	0.0469770350655206
LR 313	-2.75794409034526	0.252157266588705	2.14496074769636	0.275648273217744	0.633270321361059	0.55488369248271	0.0434782608695652	0.260869565217391	0.956521739130435	0.608695652173913	0.857142857142857	0.0959160521837777
LR 314	-2.73801435543929	0.19465902429234	2.17808474140183	0.379567812460147	0.67296786389414	0.549047171525306	0.0434782608695652	0.304347826086957	0.956521739130435	0.630434782608696	0.875	0.0469770350655206
LR 315	-2.94476160252099	0.178054568953532	2.1252001475149	0.745432969196615	0.762152777777778	0.546609707723924	0.0416666666666667	0.333333333333333	0.958333333333333	0.645833333333333	0.888888888888889	0.0226089475145122
LR 316	-2.65536650706456	0.205140171612977	1.79538514502157	0.60207573886434	0.767361111111111	0.46469456467233	0.0416666666666667	0.458333333333333	0.958333333333333	0.708333333333333	0.916666666666667	0.00179741435579526
LR 317	-3.18557868082285	0.24975084554777	2.45903427362581	0.59705015900294	0.616257088846881	0.619005196641693	0.0434782608695652	0.260869565217391	0.956521739130435	0.608695652173913	0.857142857142857	0.0959160521837777
LR 318	-2.9081174829533	0.200440269780098	2.23817831292558	0.530671343318107	0.667296786389414	0.495697154096217	0.0434782608695652	0.391304347826087	0.956521739130435	0.673913043478261	0.9	0.00978298425831038
LR 319	-2.91977619308674	0.202645029360036	1.82026220824876	0.932073298716522	0.784499054820416	0.411433203550255	0.0434782608695652	0.391304347826087	0.956521739130435	0.673913043478261	0.9	0.00978298425831038
LR 320	-2.7454633080699	0.194329727663488	1.75257054440601	0.835048980988298	0.782986111111111	0.512302907068073	0.0416666666666667	0.458333333333333	0.958333333333333	0.708333333333333	0.916666666666667	0.00179741435579526
LR 321	-2.47066530634192	0.226980680852528	1.53647243628365	0.572935504822203	0.706597222222222	0.464304354881419	0.0416666666666667	0.25	0.958333333333333	0.604166666666667	0.857142857142857	0.0971466270823026
LR 322	-2.89646706740776	0.242627764529564	2.43040506723826	0.187656612288542	0.65406427221172	0.565138362839555	0.0434782608695652	0.260869565217391	0.956521739130435	0.608695652173913	0.857142857142857	0.0959160521837777
LR 323	-3.37506315872235	0.202092418917271	2.19544459652192	1.2214414445506	0.633270321361059	0.618415286578419	0.0434782608695652	0.130434782608696	0.956521739130435	0.543478260869565	0.75	0.607751937984496
LR 324	-2.82019694652684	0.191586557109638	2.20409854462004	0.40501092491122	0.731568998109641	0.382764448899542	0.0434782608695652	0.521739130434783	0.956521739130435	0.739130434782609	0.923076923076923	0.000633645557071537
LR 325	-2.8663646192148	0.193257507251165	1.79199867901075	1.01947144734979	0.730902777777778	0.568923586459197	0.0416666666666667	0.375	0.958333333333333	0.666666666666667	0.9	0.0101950161206023
LR 326	-2.88508713382401	0.200094449125126	1.59634586234054	1.16395299553849	0.739583333333333	0.446954192065194	0.0416666666666667	0.583333333333333	0.958333333333333	0.770833333333333	0.933333333333333	8.85016272231003e-05
LR 327	-2.61536878776213	0.218199996483568	2.00475830169151	0.298756669706083	0.710775047258979	0.441328308034563	0.0434782608695652	0.434782608695652	0.956521739130435	0.695652173913043	0.909090909090909	0.00414752201479371
LR 328	-2.77247583059425	0.243363452132818	2.23365405564519	0.237792105794766	0.691871455576559	0.58028778433463	0.0434782608695652	0.347826086956522	0.956521739130435	0.652173913043478	0.888888888888889	0.0219555827043065
LR 329	-3.04915011353584	0.2118305582917	2.23608542514886	0.728382859815821	0.646502835538752	0.593780709630381	0.0434782608695652	0.260869565217391	0.956521739130435	0.608695652173913	0.857142857142857	0.0959160521837777
LR 330	-2.84248721184399	0.199384229363478	1.91906332493685	0.755028072375616	0.755208333333333	0.557416058599437	0.0416666666666667	0.25	0.958333333333333	0.604166666666667	0.857142857142857	0.0971466270823026
LR 331	-3.24324403672645	0.228574003161097	2.5438832084687	0.615655520872156	0.595486111111111	0.628092630322567	0.0416666666666667	0.125	0.958333333333333	0.541666666666667	0.75	0.608510638297872
LR 332	-2.88792207245199	0.195534122753054	2.11405649684176	0.643936873678052	0.722117202268431	0.480115201768509	0.0434782608695652	0.521739130434783	0.956521739130435	0.739130434782609	0.923076923076923	0.000633645557071537
LR 333	-2.47395076107452	0.208561077959237	1.51477401038542	0.645243362467076	0.833648393194707	0.424025622336045	0.0434782608695652	0.391304347826087	0.956521739130435	0.673913043478261	0.9	0.00978298425831038
LR 334	-2.98053770443314	0.226350964902818	2.39806168170904	0.358761075641961	0.606805293005671	0.534012716047388	0.0434782608695652	0.173913043478261	0.956521739130435	0.565217391304348	0.8	0.34625322997416
LR 335	-2.77087224856143	0.179974265111269	1.57224313987261	1.06929340241993	0.831597222222222	0.418831806386325	0.0416666666666667	0.666666666666667	0.958333333333333	0.8125	0.941176470588235	8.48049990589907e-06
LR 336	-3.07449143434544	0.188199265322375	2.15682915098223	0.873368656437649	0.715277777777778	0.528850142669426	0.0416666666666667	0.458333333333333	0.958333333333333	0.708333333333333	0.916666666666667	0.00179741435579526
LR 337	-2.99124582170487	0.23567529543809	2.03188998228973	0.826995472657768	0.563327032136106	0.614647826171781	0.0434782608695652	0.130434782608696	0.956521739130435	0.543478260869565	0.75	0.607751937984496
LR 338	-3.5798339256736	0.206380570359784	2.46955826745927	1.16537408919869	0.542533081285444	0.489202440392856	0.0434782608695652	0.217391304347826	0.956521739130435	0.58695652173913	0.833333333333333	0.186802798260541
LR 339	-2.57941935076173	0.244482539809482	1.95836782108142	0.284034846914112	0.705103969754253	0.481386370980373	0.0434782608695652	0.478260869565217	0.956521739130435	0.717391304347826	0.916666666666667	0.00166791862764636
LR 340	-2.42005314109156	0.185871261789916	1.81361204614819	0.332450570723084	0.821180555555556	0.538924394858457	0.0416666666666667	0.5	0.958333333333333	0.729166666666667	0.923076923076923	0.00069866272301676
LR 341	-2.81013063926907	0.183409230681531	2.16868244891723	0.477269206133018	0.744791666666667	0.561562047843489	0.0416666666666667	0.166666666666667	0.958333333333333	0.5625	0.8	0.347517730496454
LR 342	-2.61108501237565	0.18875512042675	1.79118214546801	0.624392539954495	0.820415879017013	0.501419599187503	0.0434782608695652	0.521739130434783	0.956521739130435	0.739130434782609	0.923076923076923	0.000633645557071537
LR 343	-2.98972083828467	0.23708567361757	1.97331314931375	0.805616002019651	0.648393194706994	0.43668934953698	0.0434782608695652	0.347826086956522	0.956521739130435	0.652173913043478	0.888888888888889	0.0219555827043065
LR 344	-3.16908638782265	0.229510567110656	2.02270260983683	1.05593861132323	0.66351606805293	0.565281945750122	0.0434782608695652	0.260869565217391	0.956521739130435	0.608695652173913	0.857142857142857	0.0959160521837777
LR 345	-2.85473993112234	0.185778784280477	2.28067628958313	0.413964071359739	0.734375	0.475257502486606	0.0416666666666667	0.5	0.958333333333333	0.729166666666667	0.923076923076923	0.00069866272301676
LR 346	-2.92350317343384	0.18828034278223	2.00407744295496	0.791556021453385	0.774305555555556	0.398808614053932	0.0416666666666667	0.5	0.958333333333333	0.729166666666667	0.923076923076923	0.00069866272301676
LR 347	-2.96547776609626	0.205433464050456	2.138158350369	0.724136701225562	0.667296786389414	0.570670034470244	0.0434782608695652	0.304347826086957	0.956521739130435	0.630434782608696	0.875	0.0469770350655206
LR 348	-2.76906368672628	0.216035943473646	1.98082443324579	0.589950496320771	0.756143667296786	0.585877416002097	0.0434782608695652	0.347826086956522	0.956521739130435	0.652173913043478	0.888888888888889	0.0219555827043065
LR 349	-2.81830609363903	0.231301464974205	2.09728062060268	0.457154510902777	0.652173913043478	0.554630541021794	0.0434782608695652	0.217391304347826	0.956521739130435	0.58695652173913	0.833333333333333	0.186802798260541
LR 350	-2.87035390423946	0.180982606192157	2.0328856892494	0.712867274067123	0.776041666666667	0.467821944926996	0.0416666666666667	0.375	0.958333333333333	0.666666666666667	0.9	0.0101950161206023
LR 351	-3.30802512633999	0.20095381188854	2.47496395274792	0.761448376462396	0.685763888888889	0.586335682144243	0.0416666666666667	0.208333333333333	0.958333333333333	0.583333333333333	0.833333333333333	0.188190664687448
LR 352	-2.91848156925834	0.224193655983777	1.91210768896778	0.847731937573757	0.659735349716446	0.49166645728298	0.0434782608695652	0.391304347826087	0.956521739130435	0.673913043478261	0.9	0.00978298425831038
LR 353	-2.70862525646152	0.210509431001428	1.98126042239743	0.498768546567061	0.684310018903592	0.487989873341154	0.0434782608695652	0.260869565217391	0.956521739130435	0.608695652173913	0.857142857142857	0.0959160521837777
LR 354	-2.78140689523545	0.196535718421479	1.8046399919728	0.804084887037724	0.790170132325142	0.517199588488483	0.0434782608695652	0.478260869565217	0.956521739130435	0.717391304347826	0.916666666666667	0.00166791862764636
LR 355	-2.79376686424593	0.216915335404231	2.07273420119905	0.569508721072371	0.729166666666667	0.560480434611623	0.0416666666666667	0.416666666666667	0.958333333333333	0.6875	0.909090909090909	0.00438732891877314
LR 356	-3.0131080347876	0.198291536853295	2.10406605633631	0.832433067237917	0.6875	0.584003256369749	0.0416666666666667	0.25	0.958333333333333	0.604166666666667	0.857142857142857	0.0971466270823026
LR 357	-2.83639304838621	0.193398627555791	1.85248524885808	0.838514384295321	0.782608695652174	0.55875830161806	0.0434782608695652	0.304347826086957	0.956521739130435	0.630434782608696	0.875	0.0469770350655206
LR 358	-2.88493887263197	0.24042768207208	2.16464090420479	0.42251940575121	0.584120982986768	0.449059587726529	0.0434782608695652	0.347826086956522	0.956521739130435	0.652173913043478	0.888888888888889	0.0219555827043065
LR 359	-2.64975425284401	0.196145731818249	1.73362185186798	0.687792280426873	0.831758034026465	0.484515350793401	0.0434782608695652	0.434782608695652	0.956521739130435	0.695652173913043	0.909090909090909	0.00414752201479371
LR 360	-3.05886852951835	0.197219805347326	2.32928565371471	0.664615263322345	0.71875	0.53814227827481	0.0416666666666667	0.333333333333333	0.958333333333333	0.645833333333333	0.888888888888889	0.0226089475145122
LR 361	-2.73559650486489	0.182652406658715	1.90705222628362	0.670349172700071	0.767361111111111	0.528095628325627	0.0416666666666667	0.375	0.958333333333333	0.666666666666667	0.9	0.0101950161206023
LR 362	-3.08604135511723	0.214662113895014	2.13115915513828	0.903573365838767	0.631379962192817	0.6188907794461	0.0434782608695652	0.260869565217391	0.956521739130435	0.608695652173913	0.857142857142857	0.0959160521837777
LR 363	-2.58042324061717	0.203335783335735	1.74175433034123	0.584262415502287	0.797731568998109	0.394379691140111	0.0434782608695652	0.652173913043478	0.956521739130435	0.804347826086957	0.9375	2.32424619009071e-05
LR 364	-3.01589290164154	0.242687745897689	2.25863536685594	0.5738609332466	0.65406427221172	0.477087977864418	0.0434782608695652	0.391304347826087	0.956521739130435	0.673913043478261	0.9	0.00978298425831038
LR 365	-3.1955295199286	0.218661224865164	2.2902182019361	0.835117842090397	0.5625	0.55083495837976	0.0416666666666667	0.291666666666667	0.958333333333333	0.625	0.875	0.047923631141309
LR 366	-2.9566822342313	0.196103017496406	2.1080946840586	0.748166024774507	0.732638888888889	0.561321578022954	0.0416666666666667	0.416666666666667	0.958333333333333	0.6875	0.909090909090909	0.00438732891877314
LR 367	-3.02687575398018	0.210634980430564	1.76403677537573	1.14577867055234	0.691871455576559	0.447987413110884	0.0434782608695652	0.260869565217391	0.956521739130435	0.608695652173913	0.857142857142857	0.0959160521837777
LR 368	-2.64399970131243	0.204969227363296	1.70803819789937	0.734662438850478	0.742911153119093	0.563494852758736	0.0434782608695652	0.304347826086957	0.956521739130435	0.630434782608696	0.875	0.0469770350655206
LR 369	-2.68500866989717	0.209661291604223	2.07523925976935	0.327204785039865	0.810964083175803	0.418548597340527	0.0434782608695652	0.695652173913043	0.956521739130435	0.826086956521739	0.941176470588235	6.56063818195816e-06
LR 370	-3.10130896065273	0.232746860873856	2.62019931898244	0.313450421312154	0.53125	0.727946179800427	0.0416666666666667	0.125	0.958333333333333	0.541666666666667	0.75	0.608510638297872
LR 371	-3.04709538815976	0.19948943269555	1.85281068712622	1.09037219910774	0.758680555555556	0.437957227207758	0.0416666666666667	0.333333333333333	0.958333333333333	0.645833333333333	0.888888888888889	0.0226089475145122
LR 372	-3.21024636954435	0.270651876071558	2.6295598134963	0.35774626413265	0.517958412098299	0.520006403405257	0.0434782608695652	0.260869565217391	0.956521739130435	0.608695652173913	0.857142857142857	0.0959160521837777
LR 373	-2.61316777172382	0.186786045247289	2.11028095116761	0.288561581615617	0.742911153119093	0.556631957753572	0.0434782608695652	0.347826086956522	0.956521739130435	0.652173913043478	0.888888888888889	0.0219555827043065
LR 374	-2.80103463493583	0.186554114714566	1.90450141148368	0.743156561258601	0.795841209829868	0.463390306760811	0.0434782608695652	0.434782608695652	0.956521739130435	0.695652173913043	0.909090909090909	0.00414752201479371
LR 375	-2.7170921574025	0.212581854089125	1.59079432652558	0.900104713108364	0.762152777777778	0.549580975989214	0.0416666666666667	0.291666666666667	0.958333333333333	0.625	0.875	0.047923631141309
LR 376	-3.40774205453153	0.226238924449961	2.55595418544667	0.807160491678662	0.574652777777778	0.531755889015109	0.0416666666666667	0.291666666666667	0.958333333333333	0.625	0.875	0.047923631141309
LR 377	-3.16547231230586	0.242766592934103	2.05807041452057	0.999929482945111	0.67296786389414	0.706877255399209	0.0434782608695652	0.173913043478261	0.956521739130435	0.565217391304348	0.8	0.34625322997416
LR 378	-2.60086465505763	0.204237525177914	1.66069617303762	0.667106741347389	0.810964083175803	0.492030409484508	0.0434782608695652	0.304347826086957	0.956521739130435	0.630434782608696	0.875	0.0469770350655206
LR 379	-2.85504004509233	0.172401270311274	2.34722157455423	0.410817086010878	0.729678638941399	0.537422813681208	0.0434782608695652	0.434782608695652	0.956521739130435	0.695652173913043	0.909090909090909	0.00414752201479371
LR 380	-2.63904402097978	0.192596398473219	1.84342064564822	0.572002505339154	0.777777777777778	0.521128950574246	0.0416666666666667	0.333333333333333	0.958333333333333	0.645833333333333	0.888888888888889	0.0226089475145122
LR 381	-2.85791871751301	0.252801276593705	1.72088763270092	0.861759271565558	0.725694444444444	0.456346320400891	0.0416666666666667	0.333333333333333	0.958333333333333	0.645833333333333	0.888888888888889	0.0226089475145122
LR 382	-2.90257040812079	0.223583961198441	2.05811718323241	0.631574950066556	0.671077504725898	0.484314772902293	0.0434782608695652	0.260869565217391	0.956521739130435	0.608695652173913	0.857142857142857	0.0959160521837777
LR 383	-2.97957963332955	0.188581277876328	2.05872950942295	0.844184429140631	0.727788279773157	0.499936148166624	0.0434782608695652	0.434782608695652	0.956521739130435	0.695652173913043	0.909090909090909	0.00414752201479371
LR 384	-3.0107578342531	0.191293277992122	2.38582496707791	0.539029328252308	0.655954631379962	0.589263804421171	0.0434782608695652	0.217391304347826	0.956521739130435	0.58695652173913	0.833333333333333	0.186802798260541
LR 385	-2.78613297978207	0.193157732390779	1.8501742099192	0.814925732115158	0.734375	0.562975137243161	0.0416666666666667	0.416666666666667	0.958333333333333	0.6875	0.909090909090909	0.00438732891877314
LR 386	-2.93737733750681	0.19683669031217	2.24765285953969	0.528137159919671	0.694444444444445	0.488878530602398	0.0416666666666667	0.208333333333333	0.958333333333333	0.583333333333333	0.833333333333333	0.188190664687448
LR 387	-2.96850472382072	0.200890442097482	2.18282928659208	0.639675677913734	0.782608695652174	0.443247205759893	0.0434782608695652	0.565217391304348	0.956521739130435	0.760869565217391	0.928571428571429	0.000226204650481451
LR 388	-2.8530916486786	0.213088405366651	2.0407293168975	0.6313366529969	0.725897920604915	0.568756623119084	0.0434782608695652	0.347826086956522	0.956521739130435	0.652173913043478	0.888888888888889	0.0219555827043065
LR 389	-2.731469396617	0.205987928037013	1.87322449951064	0.630959260574083	0.782608695652174	0.523417865182772	0.0434782608695652	0.347826086956522	0.956521739130435	0.652173913043478	0.888888888888889	0.0219555827043065
LR 390	-2.82889609898071	0.202721388173573	1.76272153381733	0.907108226534048	0.756944444444444	0.491398070143663	0.0416666666666667	0.5	0.958333333333333	0.729166666666667	0.923076923076923	0.00069866272301676
LR 391	-2.71403354531498	0.171114142282585	2.10620656113395	0.456583355429033	0.793402777777778	0.536608580954087	0.0416666666666667	0.375	0.958333333333333	0.666666666666667	0.9	0.0101950161206023
LR 392	-3.00401307713026	0.227696776424335	1.94232886027656	0.885479407809417	0.648393194706994	0.539127767766243	0.0434782608695652	0.173913043478261	0.956521739130435	0.565217391304348	0.8	0.34625322997416
LR 393	-2.58498653833301	0.185104760674816	1.86215605449019	0.524120036950857	0.824196597353497	0.512616571818926	0.0434782608695652	0.521739130434783	0.956521739130435	0.739130434782609	0.923076923076923	0.000633645557071537
LR 394	-3.46699327733963	0.255254356223894	2.57768918944458	0.76392059067188	0.591682419659735	0.495520844787838	0.0434782608695652	0.304347826086957	0.956521739130435	0.630434782608696	0.875	0.0469770350655206
LR 395	-2.86557993483224	0.198125718891377	1.70377709033911	1.04572466803514	0.744791666666667	0.493407241706219	0.0416666666666667	0.416666666666667	0.958333333333333	0.6875	0.909090909090909	0.00438732891877314
LR 396	-3.22085182583593	0.247888844186428	2.51773377989078	0.512713770770003	0.626736111111111	0.500673902381367	0.0416666666666667	0.333333333333333	0.958333333333333	0.645833333333333	0.888888888888889	0.0226089475145122
LR 397	-2.78742221226137	0.205712883848478	1.79076465491053	0.776001254049101	0.790170132325142	0.508653972917217	0.0434782608695652	0.347826086956522	0.956521739130435	0.652173913043478	0.888888888888889	0.0219555827043065
LR 398	-2.78689989936845	0.180447735946086	2.08538045893225	0.567522461906204	0.754253308128544	0.467424432200298	0.0434782608695652	0.434782608695652	0.956521739130435	0.695652173913043	0.909090909090909	0.00414752201479371
LR 399	-2.87358902968086	0.201099333996557	1.874298960057	0.909543609235938	0.742911153119092	0.547674055281472	0.0434782608695652	0.478260869565217	0.956521739130435	0.717391304347826	0.916666666666667	0.00166791862764636
LR 400	-2.53149526881173	0.207467097331275	1.75723335898984	0.45867594479881	0.800347222222222	0.467517765505397	0.0416666666666667	0.291666666666667	0.958333333333333	0.625	0.875	0.047923631141309
LR 401	-2.89528752555832	0.243892701961973	1.96767216959972	0.688274964051462	0.640625	0.572697695054808	0.0416666666666667	0.25	0.958333333333333	0.604166666666667	0.857142857142857	0.0971466270823026
LR 402	-2.8689817882263	0.202515551147671	2.10676157015746	0.612034955470504	0.76937618147448	0.533088894520104	0.0434782608695652	0.391304347826087	0.956521739130435	0.673913043478261	0.9	0.00978298425831038
LR 403	-2.42609893667145	0.204409722813231	1.73091876212272	0.319346695454725	0.831758034026465	0.340095045803352	0.0434782608695652	0.608695652173913	0.956521739130435	0.782608695652174	0.933333333333333	7.53731610226221e-05
LR 404	-2.91849535076239	0.18367946726914	2.39236473553846	0.416729216173908	0.665406427221172	0.510077167621026	0.0434782608695652	0.391304347826087	0.956521739130435	0.673913043478261	0.9	0.00978298425831038
LR 405	-3.00127094383594	0.205294086109693	1.985714518247	0.928235814136573	0.678819444444444	0.536737003100207	0.0416666666666667	0.375	0.958333333333333	0.666666666666667	0.9	0.0101950161206023
LR 406	-2.71414089565606	0.195247361324291	1.68736304702885	0.821548939349829	0.796875	0.480524770619924	0.0416666666666667	0.291666666666667	0.958333333333333	0.625	0.875	0.047923631141309
LR 407	-2.46136182223645	0.207778736766424	1.91520610754716	0.196917435084343	0.733459357277883	0.481858047924913	0.0434782608695652	0.391304347826087	0.956521739130435	0.673913043478261	0.9	0.00978298425831038
LR 408	-3.1779041551992	0.252008626812541	2.47070711070474	0.550429941877693	0.606805293005671	0.517752015531968	0.0434782608695652	0.347826086956522	0.956521739130435	0.652173913043478	0.888888888888889	0.0219555827043065
LR 409	-3.18934345187107	0.179205081190457	2.2979365001113	0.92723253132648	0.676748582230624	0.593901579452439	0.0434782608695652	0.347826086956522	0.956521739130435	0.652173913043478	0.888888888888889	0.0219555827043065
LR 410	-2.79152414032434	0.215570081788333	1.77938904393054	0.777866514995794	0.770833333333333	0.446271799972106	0.0416666666666667	0.416666666666667	0.958333333333333	0.6875	0.909090909090909	0.00438732891877314
LR 411	-3.15372039684365	0.209265982559657	1.97268138589257	1.11978116189594	0.6875	0.550072888776766	0.0416666666666667	0.25	0.958333333333333	0.604166666666667	0.857142857142857	0.0971466270823026
LR 412	-3.00734850249955	0.228569449408508	2.19247545055604	0.60969025159406	0.684310018903592	0.581844753669334	0.0434782608695652	0.217391304347826	0.956521739130435	0.58695652173913	0.833333333333333	0.186802798260541
LR 413	-2.77611949130911	0.21315178651758	2.25856884286448	0.281927112945071	0.64461247637051	0.49845016380619	0.0434782608695652	0.347826086956522	0.956521739130435	0.652173913043478	0.888888888888889	0.0219555827043065
LR 414	-2.70588945151741	0.230414121424967	1.83430346896614	0.66882162639997	0.725897920604915	0.614428848287637	0.0434782608695652	0.260869565217391	0.956521739130435	0.608695652173913	0.857142857142857	0.0959160521837777
LR 415	-3.01307735842636	0.16325195427009	2.2221355025952	0.770808459442795	0.736111111111111	0.51735998272266	0.0416666666666667	0.458333333333333	0.958333333333333	0.708333333333333	0.916666666666667	0.00179741435579526
LR 416	-3.1032893722816	0.210910951616401	2.31508651012631	0.733165942072368	0.576388888888889	0.603321132126646	0.0416666666666667	0.208333333333333	0.958333333333333	0.583333333333333	0.833333333333333	0.188190664687448
LR 417	-2.84420107130672	0.22886964809493	1.80398074307046	0.815692757696543	0.739130434782609	0.43723107202401	0.0434782608695652	0.434782608695652	0.956521739130435	0.695652173913043	0.909090909090909	0.00414752201479371
LR 418	-2.5960613690357	0.212367840391789	1.81699248597728	0.503300779870466	0.752362948960302	0.561244307920085	0.0434782608695652	0.347826086956522	0.956521739130435	0.652173913043478	0.888888888888889	0.0219555827043065
LR 419	-3.02621327108221	0.207810282538668	2.29583429416068	0.577060137061523	0.712665406427221	0.489650503080311	0.0434782608695652	0.347826086956522	0.956521739130435	0.652173913043478	0.888888888888889	0.0219555827043065
LR 420	-3.09244839639273	0.180145643957927	2.22649070629934	0.876396209666157	0.708333333333333	0.53478661342124	0.0416666666666667	0.416666666666667	0.958333333333333	0.6875	0.909090909090909	0.00438732891877314
LR 421	-3.20422374194955	0.198845923034928	2.29542494237229	0.894197758762584	0.637152777777778	0.596864078903697	0.0416666666666667	0.166666666666667	0.958333333333333	0.5625	0.8	0.347517730496454
LR 422	-2.78722187617442	0.17760621596229	1.8641781768508	0.825848370020329	0.795841209829868	0.502473578774266	0.0434782608695652	0.391304347826087	0.956521739130435	0.673913043478261	0.9	0.00978298425831038
LR 423	-2.97462845543617	0.270420946897089	2.14717525430388	0.527430640961713	0.608695652173913	0.53890798975053	0.0434782608695652	0.260869565217391	0.956521739130435	0.608695652173913	0.857142857142857	0.0959160521837777
LR 424	-2.63082871132209	0.186037164818482	2.13113644030877	0.267602197725778	0.75992438563327	0.567920085218949	0.0434782608695652	0.347826086956522	0.956521739130435	0.652173913043478	0.888888888888889	0.0219555827043065
LR 425	-2.69077694356129	0.20747007652727	1.84080865418673	0.592293546081516	0.753472222222222	0.433344960674572	0.0416666666666667	0.416666666666667	0.958333333333333	0.6875	0.909090909090909	0.00438732891877314
LR 426	-3.10133897127372	0.207625912034242	1.83848165016246	1.20356642241595	0.697916666666667	0.590405455406254	0.0416666666666667	0.291666666666667	0.958333333333333	0.625	0.875	0.047923631141309
LR 427	-2.80321962965652	0.229727067737208	2.11007998819973	0.50004640151137	0.691871455576559	0.586579455118466	0.0434782608695652	0.347826086956522	0.956521739130435	0.652173913043478	0.888888888888889	0.0219555827043065
LR 428	-2.88022149669547	0.18071529104646	2.20992104022475	0.544716240215519	0.754253308128544	0.477378642683034	0.0434782608695652	0.478260869565217	0.956521739130435	0.717391304347826	0.916666666666667	0.00166791862764636
LR 429	-2.78536437536654	0.215067688228904	2.35844168010074	0.14297587556541	0.623818525519849	0.511889041085413	0.0434782608695652	0.217391304347826	0.956521739130435	0.58695652173913	0.833333333333333	0.186802798260541
LR 430	-2.87772633469786	0.212170596578581	1.74670074107706	0.96061224097356	0.727430555555555	0.457317707875034	0.0416666666666667	0.375	0.958333333333333	0.666666666666667	0.9	0.0101950161206023
LR 431	-3.10426361473861	0.221325364536858	2.36629531521573	0.580542834275462	0.65625	0.585568814241825	0.0416666666666667	0.166666666666667	0.958333333333333	0.5625	0.8	0.347517730496454
LR 432	-2.89231829237129	0.18004892834474	1.82737295980181	0.981207941417533	0.795841209829868	0.483014430925084	0.0434782608695652	0.434782608695652	0.956521739130435	0.695652173913043	0.909090909090909	0.00414752201479371
LR 433	-2.40502199242343	0.180419845575671	1.79878378579426	0.350315961827335	0.833648393194707	0.45531987377788	0.0434782608695652	0.695652173913043	0.956521739130435	0.826086956521739	0.941176470588235	6.56063818195816e-06
LR 434	-2.83249779977689	0.194158387383672	1.99044911692963	0.68187433151206	0.75047258979206	0.444267842423258	0.0434782608695652	0.391304347826087	0.956521739130435	0.673913043478261	0.9	0.00978298425831038
LR 435	-3.26705766365907	0.264868700357529	2.48711892920235	0.645935402265444	0.548611111111111	0.633742565321214	0.0416666666666667	0.166666666666667	0.958333333333333	0.5625	0.8	0.347517730496454
LR 436	-2.66901495404758	0.182729665171714	1.661504583251	0.840004093851786	0.796875	0.436983086426402	0.0416666666666667	0.541666666666667	0.958333333333333	0.75	0.928571428571429	0.000256545994589223
LR 437	-3.04815984660125	0.190090950305606	2.07037765382372	0.896362811672367	0.725897920604915	0.52634406799167	0.0434782608695652	0.304347826086957	0.956521739130435	0.630434782608696	0.875	0.0469770350655206
LR 438	-2.91502127550733	0.193600127152391	2.25517287471266	0.548405009107104	0.729678638941399	0.515778284435482	0.0434782608695652	0.434782608695652	0.956521739130435	0.695652173913043	0.909090909090909	0.00414752201479371
LR 439	-2.76275164394469	0.232746689535796	2.14583615887526	0.326566812143989	0.633270321361059	0.491373936927785	0.0434782608695652	0.347826086956522	0.956521739130435	0.652173913043478	0.888888888888889	0.0219555827043065
LR 440	-2.94720312238788	0.238600235704031	2.0444794970736	0.687527421751151	0.704861111111111	0.560855994535113	0.0416666666666667	0.291666666666667	0.958333333333333	0.625	0.875	0.047923631141309
LR 441	-2.6551990700654	0.201716435992975	1.60172154668104	0.832209721517317	0.782986111111111	0.516732148417228	0.0416666666666667	0.416666666666667	0.958333333333333	0.6875	0.909090909090909	0.00438732891877314
LR 442	-2.725114504774	0.207703739843831	1.91999062578851	0.592960975597672	0.744801512287334	0.567738237195313	0.0434782608695652	0.260869565217391	0.956521739130435	0.608695652173913	0.857142857142857	0.0959160521837777
LR 443	-2.87455198005423	0.227402729755921	1.95271778486893	0.748592411959828	0.66351606805293	0.686717292900949	0.0434782608695652	0.173913043478261	0.956521739130435	0.565217391304348	0.8	0.34625322997416
LR 444	-3.10484676439688	0.212342327068772	2.81156072320778	0.15821177328644	0.519848771266541	0.663281398798603	0.0434782608695652	0.130434782608696	0.956521739130435	0.543478260869565	0.75	0.607751937984496
LR 445	-2.80144810527496	0.227425343272919	1.83278186073306	0.728495959638925	0.772569444444444	0.431302863193671	0.0416666666666667	0.541666666666667	0.958333333333333	0.75	0.928571428571429	0.000256545994589223
LR 446	-3.01502504592298	0.184692542307854	2.48415743951918	0.427613936011269	0.699652777777778	0.542297309816688	0.0416666666666667	0.375	0.958333333333333	0.666666666666667	0.9	0.0101950161206023
LR 447	-2.6426073725098	0.172858391986272	1.93060790833078	0.546512980709962	0.820415879017013	0.536147898894752	0.0434782608695652	0.434782608695652	0.956521739130435	0.695652173913043	0.909090909090909	0.00414752201479371
LR 448	-3.06458921898848	0.274560764841112	2.24378415324776	0.529426897566328	0.608695652173913	0.480691152152943	0.0434782608695652	0.217391304347826	0.956521739130435	0.58695652173913	0.833333333333333	0.186802798260541
LR 449	-3.06496220677983	0.188050584151021	1.85167942638029	1.19235042432053	0.714555765595463	0.470306410875585	0.0434782608695652	0.391304347826087	0.956521739130435	0.673913043478261	0.9	0.00978298425831038
LR 450	-2.7769669555631	0.221794022402619	1.8055890123614	0.781152369817975	0.663194444444445	0.501610672598682	0.0416666666666667	0.375	0.958333333333333	0.666666666666667	0.9	0.0101950161206023
LR 451	-2.92246617806815	0.246134480922717	2.42819237519567	0.221337705725855	0.640625	0.655070693976579	0.0416666666666667	0.125	0.958333333333333	0.541666666666667	0.75	0.608510638297872
LR 452	-3.15714667149473	0.209258143494179	2.12032282303905	0.954869453817808	0.661625708884688	0.510940353232274	0.0434782608695652	0.217391304347826	0.956521739130435	0.58695652173913	0.833333333333333	0.186802798260541
LR 453	-2.81470421649114	0.200541850502578	1.73583401426608	0.946471627774592	0.744801512287335	0.507848346579521	0.0434782608695652	0.391304347826087	0.956521739130435	0.673913043478261	0.9	0.00978298425831038
LR 454	-3.06199918571975	0.192894672266858	2.06156824112592	0.956120463099806	0.693761814744801	0.57784409222954	0.0434782608695652	0.391304347826087	0.956521739130435	0.673913043478261	0.9	0.00978298425831038
LR 455	-2.79947961510681	0.200034962924526	1.95164226449553	0.705025874182715	0.743055555555556	0.564916253952941	0.0416666666666667	0.458333333333333	0.958333333333333	0.708333333333333	0.916666666666667	0.00179741435579526
LR 456	-2.7862502529091	0.228093688315557	1.90941699095647	0.61433690276622	0.671875	0.467722367277795	0.0416666666666667	0.333333333333333	0.958333333333333	0.645833333333333	0.888888888888889	0.0226089475145122
LR 457	-2.63502163068803	0.199402726961079	1.86683842776968	0.507373144894215	0.792060491493384	0.411240735622191	0.0434782608695652	0.521739130434783	0.956521739130435	0.739130434782609	0.923076923076923	0.000633645557071537
LR 458	-2.9575685239641	0.196684567764554	2.24378691826967	0.662165717718954	0.66351606805293	0.540047923924726	0.0434782608695652	0.391304347826087	0.956521739130435	0.673913043478261	0.9	0.00978298425831038
LR 459	-2.92510752677838	0.225439661852677	2.07940375051673	0.66230790607328	0.731568998109641	0.560704236122838	0.0434782608695652	0.391304347826087	0.956521739130435	0.673913043478261	0.9	0.00978298425831038
LR 460	-3.22315587048179	0.178982764632999	2.05857787618151	1.15812554779693	0.751736111111111	0.583844644549274	0.0416666666666667	0.166666666666667	0.958333333333333	0.5625	0.8	0.347517730496454
LR 461	-2.70399967002909	0.198826569031102	1.78451821107774	0.755039041349468	0.753472222222222	0.563798614949239	0.0416666666666667	0.333333333333333	0.958333333333333	0.645833333333333	0.888888888888889	0.0226089475145122
LR 462	-2.89071471805602	0.204243046761601	2.32960834764194	0.363738982607892	0.705103969754253	0.575017132667773	0.0434782608695652	0.260869565217391	0.956521739130435	0.608695652173913	0.857142857142857	0.0959160521837777
LR 463	-3.15756820244162	0.206858839299759	2.42730203920772	0.718701018865306	0.65406427221172	0.559263703981365	0.0434782608695652	0.434782608695652	0.956521739130435	0.695652173913043	0.909090909090909	0.00414752201479371
LR 464	-2.79941894528983	0.210750041675622	1.87064765936794	0.70878660055983	0.746691871455577	0.435351520144332	0.0434782608695652	0.391304347826087	0.956521739130435	0.673913043478261	0.9	0.00978298425831038
LR 465	-2.98356504575959	0.202755097924046	2.19510502772283	0.642479285395689	0.677083333333333	0.557696019403688	0.0416666666666667	0.25	0.958333333333333	0.604166666666667	0.857142857142857	0.0971466270823026
LR 466	-3.24509831600995	0.22984491133806	2.22423770882703	0.915279403150038	0.59375	0.561053092767853	0.0416666666666667	0.208333333333333	0.958333333333333	0.583333333333333	0.833333333333333	0.188190664687448
LR 467	-2.57098226674916	0.208502439353496	1.82231029708321	0.486294358305805	0.754253308128544	0.462109249788801	0.0434782608695652	0.521739130434783	0.956521739130435	0.739130434782609	0.923076923076923	0.000633645557071537
LR 468	-2.59455112538006	0.185606621538492	2.02284429945821	0.348390780877655	0.835538752362949	0.441396562493284	0.0434782608695652	0.608695652173913	0.956521739130435	0.782608695652174	0.933333333333333	7.53731610226221e-05
LR 469	-3.16628669622305	0.197499173980919	2.08233459561435	1.06074746713014	0.689981096408318	0.602072152739689	0.0434782608695652	0.260869565217391	0.956521739130435	0.608695652173913	0.857142857142857	0.0959160521837777
LR 470	-2.83883961430006	0.223135639041903	1.98129075462754	0.638445683199614	0.71875	0.573505452100284	0.0416666666666667	0.291666666666667	0.958333333333333	0.625	0.875	0.047923631141309
LR 471	-2.4086068044306	0.179895324825567	1.58099108030171	0.529425139586541	0.890625	0.420118583939338	0.0416666666666667	0.666666666666667	0.958333333333333	0.8125	0.941176470588235	8.48049990589907e-06
LR 472	-3.21230462875055	0.241040504613997	2.15195453501685	0.891223760690928	0.659735349716446	0.563361528342446	0.0434782608695652	0.217391304347826	0.956521739130435	0.58695652173913	0.833333333333333	0.186802798260541
LR 473	-2.90714185835366	0.216867979212745	2.14997907805263	0.593370530112156	0.629489603024575	0.68243926973463	0.0434782608695652	0.130434782608696	0.956521739130435	0.543478260869565	0.75	0.607751937984496
LR 474	-2.83695883435137	0.222581291328307	2.24945988421497	0.430214690347116	0.584120982986768	0.604868835928079	0.0434782608695652	0.217391304347826	0.956521739130435	0.58695652173913	0.833333333333333	0.186802798260541
LR 475	-3.27744803590824	0.202054122899972	2.27174585688243	1.06778353691168	0.652777777777778	0.566512868405241	0.0416666666666667	0.375	0.958333333333333	0.666666666666667	0.9	0.0101950161206023
LR 476	-2.95858907628148	0.221320421546177	2.05954551660395	0.724382766514382	0.661458333333333	0.556768016530215	0.0416666666666667	0.25	0.958333333333333	0.604166666666667	0.857142857142857	0.0971466270823026
LR 477	-2.77479187278889	0.178981594118652	1.8355062484404	0.841382193298252	0.773156899810964	0.535762839617793	0.0434782608695652	0.391304347826087	0.956521739130435	0.673913043478261	0.9	0.00978298425831038
LR 478	-3.32242350053682	0.221323027342709	2.39475979889136	0.885241479222457	0.640831758034026	0.605338259463744	0.0434782608695652	0.217391304347826	0.956521739130435	0.58695652173913	0.833333333333333	0.186802798260541
LR 479	-2.73557605984361	0.185529482843238	2.06383027355966	0.503289519391266	0.75047258979206	0.571330201082825	0.0434782608695652	0.217391304347826	0.956521739130435	0.58695652173913	0.833333333333333	0.186802798260541
LR 480	-3.123115535212	0.227684411357571	2.11275779100247	0.90896711868304	0.602430555555556	0.5911729237994	0.0416666666666667	0.25	0.958333333333333	0.604166666666667	0.857142857142857	0.0971466270823026
LR 481	-2.5359151626807	0.181061494512748	1.67162096796754	0.613571916358511	0.862847222222222	0.419337214741122	0.0416666666666667	0.625	0.958333333333333	0.791666666666667	0.9375	2.84857817351994e-05
LR 482	-3.02174576636291	0.18721698531493	1.85182702139793	1.10015921314887	0.780718336483932	0.480074844919658	0.0434782608695652	0.391304347826087	0.956521739130435	0.673913043478261	0.9	0.00978298425831038
LR 483	-2.82634111566076	0.263293502805641	2.58793784968219	-0.120356133390934	0.572778827977316	0.603443379249647	0.0434782608695652	0.173913043478261	0.956521739130435	0.565217391304348	0.8	0.34625322997416
LR 484	-2.81473546200218	0.197859510501555	1.9135100860818	0.71372715269372	0.771266540642722	0.387702245160658	0.0434782608695652	0.521739130434783	0.956521739130435	0.739130434782609	0.923076923076923	0.000633645557071537
LR 485	-3.05289595913171	0.209289316219155	1.98449748902849	0.951889452062639	0.715277777777778	0.482136281800713	0.0416666666666667	0.416666666666667	0.958333333333333	0.6875	0.909090909090909	0.00438732891877314
LR 486	-2.78514896330345	0.22168559648601	2.07848421051401	0.5153768184411	0.762152777777778	0.590504035815007	0.0416666666666667	0.416666666666667	0.958333333333333	0.6875	0.909090909090909	0.00438732891877314
LR 487	-3.12395940155588	0.218924934257991	2.1727296532359	0.819157187385023	0.68241965973535	0.535587436757159	0.0434782608695652	0.217391304347826	0.956521739130435	0.58695652173913	0.833333333333333	0.186802798260541
LR 488	-3.06108478966315	0.21963517426526	2.11279555066122	0.843118110689783	0.637051039697543	0.558026011828968	0.0434782608695652	0.304347826086957	0.956521739130435	0.630434782608696	0.875	0.0469770350655206
LR 489	-2.63638216103525	0.189094948093293	1.82620803015301	0.611672146152277	0.795841209829868	0.512235709465964	0.0434782608695652	0.434782608695652	0.956521739130435	0.695652173913043	0.909090909090909	0.00414752201479371
LR 490	-2.75639607841409	0.205351129631413	1.90789842011062	0.600029367862018	0.756944444444445	0.46525528830331	0.0416666666666667	0.291666666666667	0.958333333333333	0.625	0.875	0.047923631141309
LR 491	-2.9437977511844	0.199447696157441	2.40475763043673	0.376383019309896	0.730902777777778	0.456695888610373	0.0416666666666667	0.541666666666667	0.958333333333333	0.75	0.928571428571429	0.000256545994589223
LR 492	-3.02026932773801	0.199366693675685	1.75869144263392	1.17601704467527	0.724007561436673	0.477394571968536	0.0434782608695652	0.347826086956522	0.956521739130435	0.652173913043478	0.888888888888889	0.0219555827043065
LR 493	-3.06293706518693	0.227886169128642	2.28152645591263	0.659166226105105	0.603024574669187	0.609754041104176	0.0434782608695652	0.173913043478261	0.956521739130435	0.565217391304348	0.8	0.34625322997416
LR 494	-2.63519268518289	0.202720645893986	1.8275846164405	0.5957732954246	0.742911153119092	0.458842892174425	0.0434782608695652	0.565217391304348	0.956521739130435	0.760869565217391	0.928571428571429	0.000226204650481451
LR 495	-2.84926995708366	0.209715051521813	2.03987414254317	0.602327111840526	0.736111111111111	0.534370162414718	0.0416666666666667	0.333333333333333	0.958333333333333	0.645833333333333	0.888888888888889	0.0226089475145122
LR 496	-2.85235666967455	0.165190115213298	1.87590315047421	0.888737998948118	0.828125	0.470499194260534	0.0416666666666667	0.541666666666667	0.958333333333333	0.75	0.928571428571429	0.000256545994589223
LR 497	-2.99956566156338	0.210786048469948	2.19306875031397	0.715641281295573	0.64461247637051	0.577328289637229	0.0434782608695652	0.304347826086957	0.956521739130435	0.630434782608696	0.875	0.0469770350655206
LR 498	-3.00915326208166	0.206979010974008	2.11859256683448	0.749764620934861	0.724007561436673	0.563081940631164	0.0434782608695652	0.304347826086957	0.956521739130435	0.630434782608696	0.875	0.0469770350655206
LR 499	-3.0188421590793	0.261313404687193	2.32051811028904	0.47818285346603	0.631379962192817	0.633195827955336	0.0434782608695652	0.260869565217391	0.956521739130435	0.608695652173913	0.857142857142857	0.0959160521837777
LR 500	-2.96478204927733	0.223628682264786	2.12917495126354	0.749627942790702	0.553819444444444	0.59686928227336	0.0416666666666667	0.25	0.958333333333333	0.604166666666667	0.857142857142857	0.0971466270823026
LR mean	-2.89547983224247	0.208729580953578	2.05365266209929	0.67974044803085	0.708066366047049	0.52405660149699	0.0427536231884058	0.351438405797101	0.957246376811594	0.654342391304348	0.878880526826115	0.0807528251308245
LR sd	0.231995374070362	0.0224869239003933	0.237570255372158	0.249242427912631	0.0702561406487107	0.0622398437988104	0.000888385113367767	0.122594811519398	0.00088838511336777	0.0612867343499182	0.0471580885397171	0.153100257815661
LR final	-2.77065130909209	0.203779668926026	2.0325383598658	0.692041418148416	0.719360150552812	0.55417094764569	0.0504587155963303	0.333333333333333	0.94954128440367	0.734328358208955	0.78	1.56939319853097e-11
IE	NA	NA	NA	NA	0.642162628401161	4.12	0.0458715596330275	0.282051282051282	0.954128440366973	0.719402985074627	0.767441860465116	4.13265685337608e-09
IE x fID	NA	NA	NA	NA	0.650454794950208	2.47	0.0504587155963303	0.341880341880342	0.94954128440367	0.737313432835821	0.784313725490196	5.45394467137376e-12
IE x fID x fCons	NA	NA	NA	NA	0.622716223633655	1.61806027	0.0504587155963303	0.35042735042735	0.94954128440367	0.740298507462687	0.788461538461538	1.86814629682812e-12
ddG	NA	NA	NA	NA	0.466094934184284	11.8643	0.0531400966183575	0.00917431192660551	0.946859903381642	0.623417721518987	0.0833333333333333	0.0639172266205389
