# Supplementary material for: Systematic identification of phosphorylation-mediated protein interaction switches
Source: PLoS Comput Biol. 2017 Mar 27;13(3):e1005462. doi: 10.1371/journal.pcbi.1005462 (PMC5386296; doi:10.1371/journal.pcbi.1005462)
Supplement: S7 Table — Columns as per S6 Table. (TXT) [file pcbi.1005462.s012.txt]

name	Intercept	RocIE	fID	fCons	auc	cut	fpr	tpr	tnr	acc	ppv	p
LR 1	-2.94041735672296	0.238148002005767	2.34430496713879	0.449123392008824	0.808864265927978	0.597692302085139	0.0526315789473684	0.368421052631579	0.947368421052632	0.657894736842105	0.875	0.0422445906316874
LR 2	-3.64766643346576	0.248228289101104	2.81073726279428	0.861525240511894	0.712962962962963	0.697787159933446	0	0.333333333333333	1	0.666666666666667	1	0.0190615835777126
LR 3	-3.38901774580499	0.2942082239703	2.35836718994396	0.872010793442265	0.742382271468144	0.465125490306734	0.0526315789473684	0.473684210526316	0.947368421052632	0.710526315789474	0.9	0.00781649279980759
LR 4	-3.7537286094886	0.264130606121978	2.87051861108189	0.989751263081816	0.623456790123457	0.665204679878848	0	0.333333333333333	1	0.666666666666667	1	0.0190615835777126
LR 5	-3.38443990134254	0.230360369139245	2.74151288639248	0.66297303524815	0.778393351800554	0.743704946480956	0.0526315789473684	0.263157894736842	0.947368421052632	0.605263157894737	0.833333333333333	0.17971217971218
LR 6	-2.94066057165842	0.241990934062005	1.98257641916648	0.822716582537982	0.858725761772853	0.57834127919935	0.0526315789473684	0.368421052631579	0.947368421052632	0.657894736842105	0.875	0.0422445906316874
LR 7	-3.88016414557959	0.228509068784373	2.4824174590318	1.56709542146298	0.734567901234568	0.666435314902827	0	0.222222222222222	1	0.611111111111111	1	0.103896103896104
LR 8	-3.24036030158783	0.238052199995371	2.72782979582428	0.375587558796481	0.761772853185596	0.475393820904742	0.0526315789473684	0.526315789473684	0.947368421052632	0.736842105263158	0.909090909090909	0.00304284898278225
LR 9	-3.53857280581867	0.276576143164454	3.10125500182674	0.273610800088845	0.743827160493827	0.510681176376456	0	0.555555555555556	1	0.777777777777778	1	0.000344297897134382
LR 10	-3.37466595308213	0.271989724804064	2.47292264646264	0.84749250102671	0.731301939058172	0.638144033691747	0.0526315789473684	0.368421052631579	0.947368421052632	0.657894736842105	0.875	0.0422445906316874
LR 11	-3.22130994227176	0.231779280805109	2.29920681033339	0.882963121125183	0.814404432132964	0.614359784364008	0.0526315789473684	0.263157894736842	0.947368421052632	0.605263157894737	0.833333333333333	0.17971217971218
LR 12	-3.53496765734251	0.249498529424017	2.96256943353087	0.563939919008895	0.697530864197531	0.615398450815211	0	0.444444444444444	1	0.722222222222222	1	0.00289210233592881
LR 13	-3.70246556538885	0.297960663170835	2.66431924536416	1.01228790741379	0.695290858725762	0.610869129037036	0.0526315789473684	0.315789473684211	0.947368421052632	0.631578947368421	0.857142857142857	0.0896805896805898
LR 14	-3.26286285753862	0.252457472659039	2.38543903495403	0.796688866377923	0.771604938271605	0.916173060743189	0	0.0555555555555556	1	0.527777777777778	1	1
LR 15	-3.2252419166018	0.224440511014462	2.56183932497451	0.56190816562287	0.861495844875346	0.393872077291388	0.0526315789473684	0.736842105263158	0.947368421052632	0.842105263157895	0.933333333333333	2.90613193839e-05
LR 16	-3.15969374468759	0.272256272054376	2.25210695142508	0.691867123151578	0.789473684210526	0.467128986791371	0.0526315789473684	0.473684210526316	0.947368421052632	0.710526315789474	0.9	0.00781649279980759
LR 17	-3.26693461392249	0.253706528995008	2.35035305878717	0.887280169934184	0.759259259259259	0.641071496388476	0	0.277777777777778	1	0.638888888888889	1	0.0454545454545455
LR 18	-3.19115474422391	0.249985376838752	2.54598722547108	0.467966784943532	0.78393351800554	0.490471087866022	0.0526315789473684	0.526315789473684	0.947368421052632	0.736842105263158	0.909090909090909	0.00304284898278225
LR 19	-3.7857809122513	0.203452253342166	3.09155658809156	0.887723704216808	0.725308641975309	0.649246944501731	0	0.388888888888889	1	0.694444444444444	1	0.00762463343108504
LR 20	-3.50878186956478	0.279847224626087	2.55922699339069	0.863970286382379	0.817174515235457	0.467088933635743	0.0526315789473684	0.578947368421053	0.947368421052632	0.763157894736842	0.916666666666667	0.00109803113140154
LR 21	-3.07605000603071	0.232226736377086	2.14894623769884	0.849082889724515	0.844875346260388	0.553978028583008	0.0526315789473684	0.526315789473684	0.947368421052632	0.736842105263158	0.909090909090909	0.00304284898278225
LR 22	-3.34172579033075	0.277888084590884	2.70197504740364	0.472341993296221	0.783950617283951	0.526952873578349	0	0.444444444444444	1	0.722222222222222	1	0.00289210233592881
LR 23	-3.90079175235009	0.276461455259466	2.69365703362471	1.27938321315019	0.650969529085873	0.538243111567385	0.0526315789473684	0.315789473684211	0.947368421052632	0.631578947368421	0.857142857142857	0.0896805896805898
LR 24	-3.41795195048213	0.248659906286516	2.97108510918829	0.310362457986788	0.719135802469136	0.586944326032795	0	0.222222222222222	1	0.611111111111111	1	0.103896103896104
LR 25	-3.16430362366246	0.220705573474445	2.46453090393174	0.68656664297481	0.828254847645429	0.61378666813821	0.0526315789473684	0.368421052631579	0.947368421052632	0.657894736842105	0.875	0.0422445906316874
LR 26	-3.6654174780088	0.247483676019842	2.56187125747719	1.17779988594698	0.686980609418282	0.55386101923483	0.0526315789473684	0.368421052631579	0.947368421052632	0.657894736842105	0.875	0.0422445906316874
LR 27	-3.67379769351257	0.262163639047785	2.82604750319607	0.905484291951962	0.762345679012346	0.656674824136018	0	0.444444444444444	1	0.722222222222222	1	0.00289210233592881
LR 28	-3.13077848632751	0.267929207619424	2.55913465978576	0.47949955456732	0.759002770083103	0.573109128104804	0.0526315789473684	0.526315789473684	0.947368421052632	0.736842105263158	0.909090909090909	0.00304284898278225
LR 29	-3.47717053348279	0.274819582556934	2.88604523545548	0.443244119133588	0.731481481481482	0.80531871148345	0	0.166666666666667	1	0.583333333333333	1	0.228571428571429
LR 30	-2.9273755661281	0.241476917360272	1.97323853062324	0.756210416236358	0.880886426592798	0.525823517558416	0.0526315789473684	0.263157894736842	0.947368421052632	0.605263157894737	0.833333333333333	0.17971217971218
LR 31	-3.51377201312031	0.204705743839463	2.46388334446346	1.18965065262493	0.842105263157895	0.63284313668541	0.0526315789473684	0.368421052631579	0.947368421052632	0.657894736842105	0.875	0.0422445906316874
LR 32	-3.47134211052882	0.240462687528845	2.8659899879208	0.573249234045288	0.75	0.574841803951951	0	0.388888888888889	1	0.694444444444444	1	0.00762463343108504
LR 33	-2.99060586226577	0.270702579217243	2.43096733625586	0.269038713293664	0.653739612188366	0.459181646466166	0.0526315789473684	0.368421052631579	0.947368421052632	0.657894736842105	0.875	0.0422445906316874
LR 34	-3.41531426140516	0.257851173883964	2.09200325606125	1.31726937441205	0.82716049382716	0.750172974354093	0	0.333333333333333	1	0.666666666666667	1	0.0190615835777126
LR 35	-3.40641127566474	0.314439710939166	2.77843281705732	0.433852807900551	0.703601108033241	0.648781702601292	0.0526315789473684	0.263157894736842	0.947368421052632	0.605263157894737	0.833333333333333	0.17971217971218
LR 36	-3.07266036252938	0.224178352484041	2.33347412154108	0.658938465697282	0.822714681440443	0.602099201272721	0.0526315789473684	0.315789473684211	0.947368421052632	0.631578947368421	0.857142857142857	0.0896805896805898
LR 37	-3.58174706031087	0.213943551372703	2.72466325496718	0.945427516075871	0.771604938271605	0.753131759126213	0	0.0555555555555556	1	0.527777777777778	1	1
LR 38	-3.38299625598058	0.272323495111952	2.44870069089657	0.811965988894386	0.753462603878116	0.458730978183391	0.0526315789473684	0.421052631578947	0.947368421052632	0.684210526315789	0.888888888888889	0.0187524768169929
LR 39	-3.33699439826204	0.288353051248307	2.33846034096473	0.932377415131395	0.820987654320988	0.589339493953938	0	0.555555555555556	1	0.777777777777778	1	0.000344297897134382
LR 40	-3.60104355751388	0.276594561719189	2.96847006548767	0.538069294430221	0.653739612188366	0.62994578527051	0.0526315789473684	0.210526315789474	0.947368421052632	0.578947368421053	0.8	0.33976833976834
LR 41	-3.66593564346937	0.261449446173351	2.78681785078485	0.955121838174619	0.678670360110803	0.661145861721604	0.0526315789473684	0.473684210526316	0.947368421052632	0.710526315789474	0.9	0.00781649279980759
LR 42	-3.20936499848249	0.20732748765653	2.20551515582868	1.04301058944248	0.907407407407407	0.555215358152188	0	0.444444444444444	1	0.722222222222222	1	0.00289210233592881
LR 43	-4.01766216010079	0.321065218665887	2.95608879752275	1.05789239864791	0.645429362880886	0.613810287013228	0.0526315789473684	0.315789473684211	0.947368421052632	0.631578947368421	0.857142857142857	0.0896805896805898
LR 44	-3.72804752137036	0.255969494559318	3.07576356389629	0.670929522966163	0.589506172839506	0.749603265645425	0	0.0555555555555556	1	0.527777777777778	1	1
LR 45	-2.9387447320101	0.231403659441732	2.32644111510111	0.481251967311801	0.811634349030471	0.549009868486194	0.0526315789473684	0.473684210526316	0.947368421052632	0.710526315789474	0.9	0.00781649279980759
LR 46	-3.13697341944783	0.286915053133115	2.25512614766718	0.676574131330444	0.839335180055402	0.388022053324838	0.0526315789473684	0.631578947368421	0.947368421052632	0.789473684210526	0.923076923076923	0.000363624390320719
LR 47	-2.91325484444744	0.240648182735392	2.406234899029	0.323669944081251	0.799382716049383	0.593106475513146	0	0.388888888888889	1	0.694444444444444	1	0.00762463343108504
LR 48	-3.29942476043559	0.243769859145232	2.37141426080969	0.886135812013276	0.795013850415512	0.618924892277056	0.0526315789473684	0.315789473684211	0.947368421052632	0.631578947368421	0.857142857142857	0.0896805896805898
LR 49	-3.62223827544625	0.265723257850016	2.91922849095999	0.682505975890753	0.666666666666667	0.607245237392007	0	0.277777777777778	1	0.638888888888889	1	0.0454545454545455
LR 50	-3.90481619584604	0.238335225356719	2.7093565338688	1.3453405761741	0.750692520775623	0.649226122929315	0.0526315789473684	0.263157894736842	0.947368421052632	0.605263157894737	0.833333333333333	0.17971217971218
LR 51	-3.23608683450031	0.243311708340105	2.22373022012987	0.915792727582607	0.833795013850416	0.424120448398694	0.0526315789473684	0.684210526315789	0.947368421052632	0.815789473684211	0.928571428571429	0.0001090300534127
LR 52	-3.90843420226792	0.222915310313779	3.10808197273955	0.979791943391692	0.66358024691358	0.854906464384859	0	0.111111111111111	1	0.555555555555556	1	0.485714285714286
LR 53	-3.32974715732688	0.282538575272635	2.62412099680572	0.533440869530745	0.71191135734072	0.624874829297545	0.0526315789473684	0.210526315789474	0.947368421052632	0.578947368421053	0.8	0.33976833976834
LR 54	-2.97738075402971	0.245806360516234	2.28235170669867	0.555959454521097	0.802469135802469	0.606673842934488	0	0.388888888888889	1	0.694444444444444	1	0.00762463343108504
LR 55	-3.36959335541928	0.278712378418746	2.57550322121611	0.699596089842008	0.781163434903047	0.507203674919242	0.0526315789473684	0.578947368421053	0.947368421052632	0.763157894736842	0.916666666666667	0.00109803113140154
LR 56	-3.13362538688516	0.277890288252021	2.50668724128108	0.475459632970045	0.653739612188366	0.661563962439238	0.0526315789473684	0.210526315789474	0.947368421052632	0.578947368421053	0.8	0.33976833976834
LR 57	-3.16849194647184	0.262860826714879	2.11354400490691	0.970056342793707	0.799382716049383	0.794438841281275	0	0.222222222222222	1	0.611111111111111	1	0.103896103896104
LR 58	-3.38527716186044	0.206469668380283	2.73926388771928	0.697194736702414	0.814404432132964	0.509765848977615	0.0526315789473684	0.684210526315789	0.947368421052632	0.815789473684211	0.928571428571429	0.0001090300534127
LR 59	-3.41946057563964	0.254715804106199	2.44560861603522	0.878431911885654	0.790123456790123	0.605926512963509	0	0.166666666666667	1	0.583333333333333	1	0.228571428571429
LR 60	-3.76453258428598	0.298978756991792	2.89868980018308	0.829180392322253	0.728531855955679	0.543199536481057	0.0526315789473684	0.526315789473684	0.947368421052632	0.736842105263158	0.909090909090909	0.00304284898278225
LR 61	-3.59709042667678	0.261684015048822	2.85672238383816	0.725560789444509	0.808864265927978	0.538075789328359	0.0526315789473684	0.631578947368421	0.947368421052632	0.789473684210526	0.923076923076923	0.000363624390320719
LR 62	-3.01242475200432	0.262816678774761	2.08586151354264	0.787531574060291	0.787037037037037	0.635897839409779	0	0.277777777777778	1	0.638888888888889	1	0.0454545454545455
LR 63	-3.49646442504942	0.204544152852846	2.60743434579465	0.964779726445759	0.817174515235457	0.546269115339783	0.0526315789473684	0.368421052631579	0.947368421052632	0.657894736842105	0.875	0.0422445906316874
LR 64	-3.51239724558334	0.288808886154078	2.74332753849911	0.646591874216741	0.682098765432099	0.606879382135192	0	0.333333333333333	1	0.666666666666667	1	0.0190615835777126
LR 65	-3.16042960033738	0.25232973599909	2.3316057067595	0.65107014503674	0.825484764542936	0.506338868461928	0.0526315789473684	0.368421052631579	0.947368421052632	0.657894736842105	0.875	0.0422445906316874
LR 66	-3.17519453997895	0.227050060239851	2.24674878044262	0.913756422395498	0.839335180055402	0.578886499224554	0.0526315789473684	0.473684210526316	0.947368421052632	0.710526315789474	0.9	0.00781649279980759
LR 67	-3.29220423386916	0.295122897504557	2.53960067538598	0.554436729784439	0.70679012345679	0.867320549260511	0	0.0555555555555556	1	0.527777777777778	1	1
LR 68	-3.48994702919346	0.223377159583322	2.31007493634666	1.25624343592348	0.814404432132964	0.603852552940095	0.0526315789473684	0.368421052631579	0.947368421052632	0.657894736842105	0.875	0.0422445906316874
LR 69	-3.39858630244108	0.266668973293484	3.04144822582821	0.2409711762913	0.66358024691358	0.769334999956393	0	0.277777777777778	1	0.638888888888889	1	0.0454545454545455
LR 70	-3.48369418415644	0.293507254765978	2.59823903071291	0.749328612097152	0.778393351800554	0.543432120229407	0.0526315789473684	0.421052631578947	0.947368421052632	0.684210526315789	0.888888888888889	0.0187524768169929
LR 71	-3.51217518155986	0.224118687972372	2.73672807915896	0.787351084466175	0.789473684210526	0.500065924878605	0.0526315789473684	0.473684210526316	0.947368421052632	0.710526315789474	0.9	0.00781649279980759
LR 72	-3.38507603974487	0.262401113691889	2.45991805283333	0.866392224862409	0.731481481481481	0.579843956418495	0	0.277777777777778	1	0.638888888888889	1	0.0454545454545455
LR 73	-3.24283067277885	0.303566150397361	2.71327624151444	0.294151441186365	0.734072022160665	0.774183002863941	0.0526315789473684	0.210526315789474	0.947368421052632	0.578947368421053	0.8	0.33976833976834
LR 74	-3.55494881668632	0.233696188229666	2.42481075105897	1.21521613014691	0.805555555555555	0.819542923834378	0	0.277777777777778	1	0.638888888888889	1	0.0454545454545455
LR 75	-3.27264790569908	0.26088189938632	2.40179381022763	0.76895114101645	0.781163434903047	0.615267635811176	0.0526315789473684	0.368421052631579	0.947368421052632	0.657894736842105	0.875	0.0422445906316874
LR 76	-3.64354865528529	0.237654539815712	2.95018295604413	0.75160170738589	0.736842105263158	0.639907701777997	0.0526315789473684	0.473684210526316	0.947368421052632	0.710526315789474	0.9	0.00781649279980759
LR 77	-3.45799147576245	0.246569346471759	2.72048156205876	0.705577328970969	0.753086419753086	0.649997547878454	0	0.222222222222222	1	0.611111111111111	1	0.103896103896104
LR 78	-2.99156761945687	0.264538843052782	2.08231366745799	0.701433495112119	0.825484764542936	0.60397243418276	0.0526315789473684	0.315789473684211	0.947368421052632	0.631578947368421	0.857142857142857	0.0896805896805898
LR 79	-3.36302654404007	0.21878301750829	2.22729842535826	1.18313631329657	0.851851851851852	0.696055363313509	0	0.277777777777778	1	0.638888888888889	1	0.0454545454545455
LR 80	-3.71697926350299	0.291727285600889	2.84844841154033	0.84717471148344	0.684210526315789	0.594016964959837	0.0526315789473684	0.368421052631579	0.947368421052632	0.657894736842105	0.875	0.0422445906316874
LR 81	-2.97134261121229	0.188131837570569	2.20174871754804	0.769220248879636	0.939058171745152	0.45854424037325	0.0526315789473684	0.736842105263158	0.947368421052632	0.842105263157895	0.933333333333333	2.90613193839e-05
LR 82	-3.72865913604943	0.271828046660519	2.82543017052164	0.84742552801552	0.66358024691358	Inf	0	0	1	0.5	NA	1
LR 83	-3.37912296991381	0.251605297173043	2.34008703091259	0.990827569496121	0.770083102493075	0.489833253652057	0.0526315789473684	0.368421052631579	0.947368421052632	0.657894736842105	0.875	0.0422445906316874
LR 84	-3.29753854317852	0.277039112397458	2.67660892515566	0.533041751550958	0.75	0.764235026865058	0	0.222222222222222	1	0.611111111111111	1	0.103896103896104
LR 85	-3.34270938139967	0.27938990967795	2.94064558899568	0.208121342526682	0.667590027700831	0.611666614692872	0.0526315789473684	0.368421052631579	0.947368421052632	0.657894736842105	0.875	0.0422445906316874
LR 86	-3.66636543957887	0.248144127821043	2.70557466267892	0.97984141746074	0.689750692520776	0.520752914661113	0.0526315789473684	0.315789473684211	0.947368421052632	0.631578947368421	0.857142857142857	0.0896805896805898
LR 87	-3.69179332835049	0.318723381887611	2.72732939451193	0.890845481531307	0.694444444444445	0.872110070353975	0	0.166666666666667	1	0.583333333333333	1	0.228571428571429
LR 88	-3.3111496035516	0.221262724646625	2.80035296714109	0.471160324503772	0.778393351800554	0.48971562665905	0.0526315789473684	0.578947368421053	0.947368421052632	0.763157894736842	0.916666666666667	0.00109803113140154
LR 89	-2.95019013817915	0.236330871703779	2.21302781975737	0.63121257885584	0.824074074074074	0.613692503677228	0	0.333333333333333	1	0.666666666666667	1	0.0190615835777126
LR 90	-3.24564946090073	0.243606681306513	2.54585335072781	0.594650711971165	0.808864265927978	0.509457045923379	0.0526315789473684	0.473684210526316	0.947368421052632	0.710526315789474	0.9	0.00781649279980759
LR 91	-3.48558473306551	0.303603247250701	2.67111890391211	0.695640194321683	0.6398891966759	0.653502931564971	0.0526315789473684	0.315789473684211	0.947368421052632	0.631578947368421	0.857142857142857	0.0896805896805898
LR 92	-3.20766351521994	0.241668833172179	2.33900908429157	0.817612031405113	0.820987654320988	0.579733329490924	0	0.5	1	0.75	1	0.00103289369140315
LR 93	-3.3181674750727	0.245685842108663	2.55595445065539	0.649709391591005	0.792243767313019	0.573590081367556	0.0526315789473684	0.315789473684211	0.947368421052632	0.631578947368421	0.857142857142857	0.0896805896805898
LR 94	-4.00941135029893	0.252212455846034	2.89700910560735	1.35628202569156	0.70679012345679	0.874461605249206	0	0.166666666666667	1	0.583333333333333	1	0.228571428571429
LR 95	-3.20759332219529	0.25871069379771	2.41725407575009	0.665697231976976	0.761772853185596	0.613281575998122	0.0526315789473684	0.263157894736842	0.947368421052632	0.605263157894737	0.833333333333333	0.17971217971218
LR 96	-3.68331726398769	0.252126194048717	2.73915918216214	1.02739555061972	0.778393351800554	0.589104919767251	0.0526315789473684	0.473684210526316	0.947368421052632	0.710526315789474	0.9	0.00781649279980759
LR 97	-3.09809249138212	0.240774901532113	2.09390377812744	0.914542953920546	0.864197530864197	0.610351658472224	0	0.333333333333333	1	0.666666666666667	1	0.0190615835777126
LR 98	-3.38527814836642	0.229747415487854	2.04362460575175	1.37152804485366	0.833795013850415	0.438889176388359	0.0526315789473684	0.631578947368421	0.947368421052632	0.789473684210526	0.923076923076923	0.000363624390320719
LR 99	-3.20477302217557	0.228659094694563	2.82837702999071	0.263304196537555	0.768518518518518	0.771460917854975	0	0.166666666666667	1	0.583333333333333	1	0.228571428571429
LR 100	-3.72775874322233	0.321152765840809	3.22807203797896	0.294594574492841	0.570637119113573	0.627594321151824	0.0526315789473684	0.210526315789474	0.947368421052632	0.578947368421053	0.8	0.33976833976834
LR 101	-3.72114505958349	0.283208805904079	2.61623796806681	1.14509561312752	0.745152354570637	0.627876853599829	0.0526315789473684	0.421052631578947	0.947368421052632	0.684210526315789	0.888888888888889	0.0187524768169929
LR 102	-3.73000764404889	0.237514794709635	2.84423207972677	0.978314416584297	0.75	0.665122427300718	0	0.333333333333333	1	0.666666666666667	1	0.0190615835777126
LR 103	-2.69931389045823	0.257381959873727	2.29749473758023	0.0292384419438727	0.761772853185596	0.509768796067638	0.0526315789473684	0.368421052631579	0.947368421052632	0.657894736842105	0.875	0.0422445906316874
LR 104	-3.43000115263864	0.277738837407609	2.81179103946494	0.566892955004923	0.682098765432099	0.789460637343541	0	0.222222222222222	1	0.611111111111111	1	0.103896103896104
LR 105	-3.51083722094179	0.214806572451245	2.36631875124711	1.20948513987179	0.850415512465374	0.491278542193855	0.0526315789473684	0.526315789473684	0.947368421052632	0.736842105263158	0.909090909090909	0.00304284898278225
LR 106	-2.9596225918102	0.256378068790115	2.05853741211536	0.66971961287436	0.850415512465374	0.45504355523044	0.0526315789473684	0.473684210526316	0.947368421052632	0.710526315789474	0.9	0.00781649279980759
LR 107	-3.21623533252261	0.241876132578914	2.56950946954012	0.603372591918	0.743827160493827	0.634991547965118	0	0.277777777777778	1	0.638888888888889	1	0.0454545454545455
LR 108	-3.4491955906544	0.27308123184176	2.81812150824107	0.519994113486664	0.722991689750693	0.734870582523033	0.0526315789473684	0.263157894736842	0.947368421052632	0.605263157894737	0.833333333333333	0.17971217971218
LR 109	-3.78926851419272	0.271019214918068	2.61448618333531	1.29303819591517	0.771604938271605	0.758078457046498	0	0.333333333333333	1	0.666666666666667	1	0.0190615835777126
LR 110	-3.36006150086512	0.23991072394584	2.63698055691498	0.601990555044379	0.825484764542936	0.406892863757082	0.0526315789473684	0.684210526315789	0.947368421052632	0.815789473684211	0.928571428571429	0.0001090300534127
LR 111	-3.64028470776693	0.258854315512025	2.85344363431322	0.827034136945074	0.653739612188366	0.663056294003717	0.0526315789473684	0.210526315789474	0.947368421052632	0.578947368421053	0.8	0.33976833976834
LR 112	-3.16188543947066	0.227905535020647	2.19325177616966	0.888034143764624	0.907407407407407	0.520597028052408	0	0.5	1	0.75	1	0.00103289369140315
LR 113	-3.00364099047641	0.251388830741514	2.17805083065779	0.572723020185048	0.878116343490305	0.349419422386094	0.0526315789473684	0.578947368421053	0.947368421052632	0.763157894736842	0.916666666666667	0.00109803113140154
LR 114	-3.23300441695201	0.228892375431166	2.54014959216215	0.630649234048011	0.830246913580247	0.515934321906508	0	0.5	1	0.75	1	0.00103289369140315
LR 115	-3.69975360054321	0.2835028915234	2.8177501352925	0.877965450178241	0.725761772853186	0.640733837098306	0.0526315789473684	0.421052631578947	0.947368421052632	0.684210526315789	0.888888888888889	0.0187524768169929
LR 116	-3.20739166734256	0.255759012007455	2.55333215642346	0.462154365676988	0.795013850415512	0.631526001776833	0.0526315789473684	0.157894736842105	0.947368421052632	0.552631578947368	0.75	0.603861003861004
LR 117	-3.07920548874351	0.28532657923196	2.3022298542298	0.532536411494694	0.753086419753086	0.623848129385141	0	0.333333333333333	1	0.666666666666667	1	0.0190615835777126
LR 118	-3.60451957767039	0.241430086593073	2.47478062592485	1.25751754457357	0.71191135734072	0.56760873085278	0.0526315789473684	0.421052631578947	0.947368421052632	0.684210526315789	0.888888888888889	0.0187524768169929
LR 119	-3.93877993533372	0.270231069193532	2.99157616537294	0.956702246244963	0.759259259259259	0.448415992702235	0	0.5	1	0.75	1	0.00103289369140315
LR 120	-3.25412976591554	0.220093555086381	2.47546165059868	0.833599392369695	0.811634349030471	0.631003273797725	0.0526315789473684	0.421052631578947	0.947368421052632	0.684210526315789	0.888888888888889	0.0187524768169929
LR 121	-3.13932495944042	0.225729072217475	2.58561933044307	0.474082477062643	0.789473684210526	0.531228413235784	0.0526315789473684	0.473684210526316	0.947368421052632	0.710526315789474	0.9	0.00781649279980759
LR 122	-3.2712479917769	0.222562489702536	2.61614886946528	0.684674472980512	0.830246913580247	0.577421766817639	0	0.555555555555556	1	0.777777777777778	1	0.000344297897134382
LR 123	-3.64482557613541	0.268347810766075	2.75747995935832	0.854297901235502	0.698060941828255	0.549569625537268	0.0526315789473684	0.368421052631579	0.947368421052632	0.657894736842105	0.875	0.0422445906316874
LR 124	-3.53528822950266	0.281604542581712	2.64745012994486	0.766459903236443	0.777777777777778	0.52381531933683	0	0.388888888888889	1	0.694444444444444	1	0.00762463343108504
LR 125	-3.12971925351331	0.265788547643576	1.98768951966457	1.02757500063907	0.753462603878116	0.449359035106151	0.0526315789473684	0.526315789473684	0.947368421052632	0.736842105263158	0.909090909090909	0.00304284898278225
LR 126	-3.57065945334501	0.277051398636511	2.32359060644692	1.24064042759233	0.806094182825485	0.496652809271541	0.0526315789473684	0.473684210526316	0.947368421052632	0.710526315789474	0.9	0.00781649279980759
LR 127	-3.48608791327522	0.273924694897581	2.54348919738465	0.945509231299043	0.675925925925926	0.756485283661269	0	0.333333333333333	1	0.666666666666667	1	0.0190615835777126
LR 128	-2.88543561875095	0.238323778580343	1.94620105984092	0.796505631315883	0.894736842105263	0.587295229133826	0.0526315789473684	0.473684210526316	0.947368421052632	0.710526315789474	0.9	0.00781649279980759
LR 129	-4.04182560806524	0.245641856572386	3.17754229849462	1.03651925475153	0.614197530864198	0.766596743254606	0	0.222222222222222	1	0.611111111111111	1	0.103896103896104
LR 130	-3.04892513572437	0.253240153027878	2.7329985275206	0.0256075125960109	0.725761772853186	0.528721284768076	0.0526315789473684	0.368421052631579	0.947368421052632	0.657894736842105	0.875	0.0422445906316874
LR 131	-3.70726355931623	0.207452675304508	2.58687776894636	1.31703746824903	0.739612188365651	0.599274685428651	0.0526315789473684	0.263157894736842	0.947368421052632	0.605263157894737	0.833333333333333	0.17971217971218
LR 132	-3.28049292233601	0.217465471788168	2.40325631326988	0.884206104477278	0.858024691358025	0.525289128140812	0	0.5	1	0.75	1	0.00103289369140315
LR 133	-2.79296240971456	0.25327788520953	2.31512260481616	0.180916951088336	0.797783933518006	0.574440655385841	0.0526315789473684	0.368421052631579	0.947368421052632	0.657894736842105	0.875	0.0422445906316874
LR 134	-3.67502197709321	0.262227805440708	3.09279085717401	0.581386148389686	0.601851851851852	0.540739664180339	0	0.388888888888889	1	0.694444444444444	1	0.00762463343108504
LR 135	-3.45938557418538	0.313346122108232	2.58106152837393	0.704241294701891	0.731301939058172	0.650855263253619	0.0526315789473684	0.315789473684211	0.947368421052632	0.631578947368421	0.857142857142857	0.0896805896805898
LR 136	-3.27753677826661	0.235033571437209	2.4300128146612	0.82827556064471	0.781163434903047	0.541345055967735	0.0526315789473684	0.473684210526316	0.947368421052632	0.710526315789474	0.9	0.00781649279980759
LR 137	-3.30363040061771	0.244824975657923	2.97926584746518	0.213158921438549	0.728395061728395	0.637465110435388	0	0.388888888888889	1	0.694444444444444	1	0.00762463343108504
LR 138	-3.17695807807312	0.293751350974729	2.31740160793429	0.605794271484614	0.750692520775623	0.475153635823176	0.0526315789473684	0.315789473684211	0.947368421052632	0.631578947368421	0.857142857142857	0.0896805896805898
LR 139	-3.28863727477999	0.239071085532105	2.49519379691655	0.768666084998934	0.83641975308642	0.532381902017869	0	0.611111111111111	1	0.805555555555556	1	0.000105937814502887
LR 140	-3.92172582190831	0.257954278675732	2.47155007823477	1.58532006688539	0.678670360110803	0.634272883364663	0.0526315789473684	0.263157894736842	0.947368421052632	0.605263157894737	0.833333333333333	0.17971217971218
LR 141	-3.03595783773361	0.222801268403908	2.56897783996179	0.306927511649519	0.825484764542936	0.54405560343393	0.0526315789473684	0.421052631578947	0.947368421052632	0.684210526315789	0.888888888888889	0.0187524768169929
LR 142	-3.27147294157558	0.243954631658339	2.40949743565677	0.844772639495739	0.83641975308642	0.655370579766156	0	0.5	1	0.75	1	0.00103289369140315
LR 143	-3.71213278806993	0.280752780471775	2.58688208189148	1.14563287855393	0.670360110803324	0.652595162982657	0.0526315789473684	0.210526315789474	0.947368421052632	0.578947368421053	0.8	0.33976833976834
LR 144	-3.32181775402701	0.32310293003595	2.76508884856416	0.278749072046355	0.611111111111111	0.63271890826899	0	0.166666666666667	1	0.583333333333333	1	0.228571428571429
LR 145	-3.70878998289735	0.205280112940498	2.4745497839121	1.42856354687413	0.775623268698061	0.543122259996585	0.0526315789473684	0.473684210526316	0.947368421052632	0.710526315789474	0.9	0.00781649279980759
LR 146	-3.26782207935052	0.287783466468693	2.77516117416409	0.381206614791273	0.728531855955679	0.647976129578494	0.0526315789473684	0.421052631578947	0.947368421052632	0.684210526315789	0.888888888888889	0.0187524768169929
LR 147	-3.80901770081556	0.236293275701933	2.52495365768692	1.45007787342493	0.688271604938272	0.668923839446054	0	0.277777777777778	1	0.638888888888889	1	0.0454545454545455
LR 148	-3.67640665458844	0.235537774170571	2.78329390417391	0.91551024937694	0.761772853185596	0.570932283767191	0.0526315789473684	0.368421052631579	0.947368421052632	0.657894736842105	0.875	0.0422445906316874
LR 149	-3.22755757062552	0.267140379340774	2.56842809953904	0.546547964364489	0.743827160493827	0.775684060908576	0	0.111111111111111	1	0.555555555555556	1	0.485714285714286
LR 150	-2.9213479334519	0.263759537221081	2.31701056856476	0.362306987215432	0.767313019390582	0.518146562039696	0.0526315789473684	0.473684210526316	0.947368421052632	0.710526315789474	0.9	0.00781649279980759
LR 151	-3.30685322214662	0.198347721723661	2.38040266602623	0.99248360602104	0.867036011080333	0.461352952583728	0.0526315789473684	0.736842105263158	0.947368421052632	0.842105263157895	0.933333333333333	2.90613193839e-05
LR 152	-3.44110111368024	0.275147272239642	2.57859893560157	0.833387458888582	0.688271604938272	0.652333945435824	0	0.333333333333333	1	0.666666666666667	1	0.0190615835777126
LR 153	-3.40307285333265	0.224455357814829	2.50931942070205	0.901675822907629	0.803324099722992	0.526964738820345	0.0526315789473684	0.421052631578947	0.947368421052632	0.684210526315789	0.888888888888889	0.0187524768169929
LR 154	-3.4496135764119	0.288448035966632	2.72695673955244	0.531141342406886	0.78395061728395	0.748348669026347	0	0.166666666666667	1	0.583333333333333	1	0.228571428571429
LR 155	-3.42978648568081	0.287048344435564	2.51515475445051	0.821043185915475	0.689750692520776	0.54785967688399	0.0526315789473684	0.473684210526316	0.947368421052632	0.710526315789474	0.9	0.00781649279980759
LR 156	-3.76135053525669	0.260683033002884	2.53955146684755	1.30146367246916	0.736842105263158	0.564813574228987	0.0526315789473684	0.421052631578947	0.947368421052632	0.684210526315789	0.888888888888889	0.0187524768169929
LR 157	-3.59314635018379	0.261030693519254	2.83730870331394	0.700310728800109	0.75	0.913831944739096	0	0.111111111111111	1	0.555555555555556	1	0.485714285714286
LR 158	-3.1229943231147	0.26561122230195	2.7502630502162	0.150661035329721	0.778393351800554	0.516600318292302	0.0526315789473684	0.526315789473684	0.947368421052632	0.736842105263158	0.909090909090909	0.00304284898278225
LR 159	-3.23478586664137	0.229998039101855	2.23786444141955	1.0000835680889	0.808641975308642	0.647280006100926	0	0.277777777777778	1	0.638888888888889	1	0.0454545454545455
LR 160	-3.16810232073732	0.252196526564972	2.49062209982133	0.541842832896717	0.753462603878116	0.571525790069992	0.0526315789473684	0.263157894736842	0.947368421052632	0.605263157894737	0.833333333333333	0.17971217971218
LR 161	-3.122035416619	0.22632925848345	2.24046962049603	0.833540168506483	0.85595567867036	0.530157167157974	0.0526315789473684	0.578947368421053	0.947368421052632	0.763157894736842	0.916666666666667	0.00109803113140154
LR 162	-3.20238690563397	0.253979130548048	2.51425574966829	0.615899360040831	0.746913580246913	0.63802082094816	0	0.277777777777778	1	0.638888888888889	1	0.0454545454545455
LR 163	-3.95043118623071	0.27373586161915	2.96773947946187	1.01869197128687	0.684210526315789	0.651361669867383	0.0526315789473684	0.210526315789474	0.947368421052632	0.578947368421053	0.8	0.33976833976834
LR 164	-3.3086437330749	0.275454391297911	2.57193377967014	0.571489987641335	0.814814814814815	0.4612222263382	0	0.5	1	0.75	1	0.00103289369140315
LR 165	-3.37005711419045	0.245957676266063	2.54823464944816	0.779139593234168	0.786703601108033	0.612601778096259	0.0526315789473684	0.421052631578947	0.947368421052632	0.684210526315789	0.888888888888889	0.0187524768169929
LR 166	-3.54533348754366	0.244673127802212	2.82695605463851	0.722774847312391	0.814404432132964	0.468141369602261	0.0526315789473684	0.631578947368421	0.947368421052632	0.789473684210526	0.923076923076923	0.000363624390320719
LR 167	-3.33798694794033	0.246457862224124	2.31013718295468	0.989086713356805	0.824074074074074	0.622833899460727	0	0.277777777777778	1	0.638888888888889	1	0.0454545454545455
LR 168	-3.17705505122517	0.234369805936169	2.40948433172093	0.644853017028885	0.825484764542936	0.398008947045852	0.0526315789473684	0.631578947368421	0.947368421052632	0.789473684210526	0.923076923076923	0.000363624390320719
LR 169	-3.04691431212084	0.259686141118616	2.00687309503027	0.868515058993321	0.848765432098765	0.752033037715017	0	0.222222222222222	1	0.611111111111111	1	0.103896103896104
LR 170	-3.62980976157328	0.271220668909569	3.24353957260068	0.371281611373779	0.529085872576177	0.669729708260678	0.0526315789473684	0.210526315789474	0.947368421052632	0.578947368421053	0.8	0.33976833976834
LR 171	-3.1706200354721	0.238793928579775	2.5642405532605	0.536015860900809	0.728531855955679	0.56803667812712	0.0526315789473684	0.315789473684211	0.947368421052632	0.631578947368421	0.857142857142857	0.0896805896805898
LR 172	-3.7636053920008	0.258037315654661	3.01691315361274	0.753705009249546	0.734567901234568	0.665196401627548	0	0.277777777777778	1	0.638888888888889	1	0.0454545454545455
LR 173	-3.26297253797233	0.253945286222493	2.20100971134153	0.916375440693855	0.833795013850415	0.511315728821145	0.0526315789473684	0.315789473684211	0.947368421052632	0.631578947368421	0.857142857142857	0.0896805896805898
LR 174	-3.25410725880824	0.232705055781434	2.56608617893594	0.700575227030953	0.796296296296296	0.7862866732946	0	0.222222222222222	1	0.611111111111111	1	0.103896103896104
LR 175	-3.71661530714493	0.292835519906995	2.70572849667427	1.04572461000848	0.698060941828255	0.665140033372901	0.0526315789473684	0.263157894736842	0.947368421052632	0.605263157894737	0.833333333333333	0.17971217971218
LR 176	-2.76855724415223	0.271528996229567	2.02435382337576	0.405989358391007	0.836565096952909	0.459941623288715	0.0526315789473684	0.473684210526316	0.947368421052632	0.710526315789474	0.9	0.00781649279980759
LR 177	-2.95820373502866	0.264050556761936	2.41005085931925	0.386857918741572	0.759259259259259	0.79634513525909	0	0.166666666666667	1	0.583333333333333	1	0.228571428571429
LR 178	-3.35730190428949	0.201649221804376	2.46674516061751	0.959114761377326	0.853185595567867	0.61706023059781	0.0526315789473684	0.368421052631579	0.947368421052632	0.657894736842105	0.875	0.0422445906316874
LR 179	-3.806991212684	0.313117549083349	2.88144772862446	0.779630124927178	0.722222222222222	0.640236544922961	0	0.166666666666667	1	0.583333333333333	1	0.228571428571429
LR 180	-3.75258887907056	0.241784116833903	3.00169568954874	0.851040556125673	0.684210526315789	0.648608724408808	0.0526315789473684	0.263157894736842	0.947368421052632	0.605263157894737	0.833333333333333	0.17971217971218
LR 181	-3.01411843999349	0.206430895211925	2.19730519945007	0.762691598218189	0.925207756232687	0.522503366888996	0.0526315789473684	0.631578947368421	0.947368421052632	0.789473684210526	0.923076923076923	0.000363624390320719
LR 182	-3.07545047081819	0.261627029657909	2.31485255824859	0.541007142993386	0.820987654320988	0.603820344881809	0	0.333333333333333	1	0.666666666666667	1	0.0190615835777126
LR 183	-3.33393390060681	0.292678030409576	2.73286472320383	0.467793122306748	0.745152354570637	0.746193160335109	0.0526315789473684	0.368421052631579	0.947368421052632	0.657894736842105	0.875	0.0422445906316874
LR 184	-3.4586082692455	0.268284589942687	2.97893713108192	0.292182080558624	0.743827160493827	0.596748084236773	0	0.277777777777778	1	0.638888888888889	1	0.0454545454545455
LR 185	-4.0695510214706	0.235185575874752	2.64402460879191	1.66700389426815	0.614958448753463	0.61415576660682	0.0526315789473684	0.263157894736842	0.947368421052632	0.605263157894737	0.833333333333333	0.17971217971218
LR 186	-3.37002683054965	0.29193871085853	2.80319264659422	0.333737142123467	0.761772853185595	0.405676673069655	0.0526315789473684	0.526315789473684	0.947368421052632	0.736842105263158	0.909090909090909	0.00304284898278225
LR 187	-3.62829185043212	0.269960773778449	2.70158111850735	0.907596269343642	0.651234567901235	0.644304010721332	0	0.222222222222222	1	0.611111111111111	1	0.103896103896104
LR 188	-2.91332143383855	0.238228185715992	1.92600289035139	0.822623344427288	0.919667590027701	0.394203796785124	0.0526315789473684	0.684210526315789	0.947368421052632	0.815789473684211	0.928571428571429	0.0001090300534127
LR 189	-3.48237712665005	0.229558965483692	2.40069450965469	1.18764385099118	0.780864197530864	0.574478331186617	0	0.5	1	0.75	1	0.00103289369140315
LR 190	-3.56014699019842	0.225069867606638	2.79880430424049	0.78548002680626	0.78393351800554	0.624340032993165	0.0526315789473684	0.210526315789474	0.947368421052632	0.578947368421053	0.8	0.33976833976834
LR 191	-3.15794414541455	0.246631729703501	2.4899692501768	0.523642420334745	0.78393351800554	0.482442851660362	0.0526315789473684	0.526315789473684	0.947368421052632	0.736842105263158	0.909090909090909	0.00304284898278225
LR 192	-3.36191084951502	0.252612282984093	2.32815667039377	1.08139585589773	0.734567901234568	0.634065744068761	0	0.444444444444444	1	0.722222222222222	1	0.00289210233592881
LR 193	-3.1120855489784	0.2618368786361	2.53062888877406	0.352440350377558	0.781163434903047	0.545782756919311	0.0526315789473684	0.421052631578947	0.947368421052632	0.684210526315789	0.888888888888889	0.0187524768169929
LR 194	-3.54633956463831	0.241761002827301	2.70411014366259	0.826990432265101	0.783950617283951	0.690983161739929	0	0.222222222222222	1	0.611111111111111	1	0.103896103896104
LR 195	-3.67911965161494	0.270628483024844	2.97895080104675	0.752166299490722	0.717451523545706	0.63742658990531	0.0526315789473684	0.315789473684211	0.947368421052632	0.631578947368421	0.857142857142857	0.0896805896805898
LR 196	-3.51165353156828	0.324335608568428	2.78898063679903	0.518384546082917	0.703601108033241	0.653053189188678	0.0526315789473684	0.315789473684211	0.947368421052632	0.631578947368421	0.857142857142857	0.0896805896805898
LR 197	-3.04931023089877	0.25901515139204	2.32536423070096	0.567256547410947	0.762345679012346	0.714151520303566	0	0.277777777777778	1	0.638888888888889	1	0.0454545454545455
LR 198	-3.56593587499545	0.236039682070929	2.58213599463338	1.08415490098641	0.720221606648199	0.642383509327605	0.0526315789473684	0.263157894736842	0.947368421052632	0.605263157894737	0.833333333333333	0.17971217971218
LR 199	-3.66024263076121	0.230912213725105	2.75923800477187	1.02792452813988	0.682098765432099	0.611716778681389	0	0.277777777777778	1	0.638888888888889	1	0.0454545454545455
LR 200	-3.23937544787862	0.232775392155584	2.53258562755129	0.638415075942858	0.808864265927978	0.542694336272	0.0526315789473684	0.578947368421053	0.947368421052632	0.763157894736842	0.916666666666667	0.00109803113140154
LR 201	-3.15833202948832	0.235979006052314	2.3811765520871	0.743891350448839	0.836565096952908	0.628432723557623	0.0526315789473684	0.526315789473684	0.947368421052632	0.736842105263158	0.909090909090909	0.00304284898278225
LR 202	-3.05723115339539	0.279907725331075	2.2971577231619	0.53950626822872	0.660493827160494	0.761951192094018	0	0.0555555555555556	1	0.527777777777778	1	1
LR 203	-3.94036586237062	0.230288338357134	3.13969698072942	0.935295775516664	0.656509695290859	0.648875802711991	0.0526315789473684	0.105263157894737	0.947368421052632	0.526315789473684	0.666666666666667	1
LR 204	-3.59519637853079	0.32101780731931	2.86501511617721	0.59052524653921	0.688271604938272	0.766626170864415	0	0.333333333333333	1	0.666666666666667	1	0.0190615835777126
LR 205	-3.24152649644025	0.209106887926574	2.48887859051028	0.740443188242186	0.86426592797784	0.456914609852771	0.0526315789473684	0.736842105263158	0.947368421052632	0.842105263157895	0.933333333333333	2.90613193839e-05
LR 206	-4.18399468442537	0.338141336108147	3.69550767092702	0.433875103119726	0.501385041551247	0.751288930694492	0.0526315789473684	0.157894736842105	0.947368421052632	0.552631578947368	0.75	0.603861003861004
LR 207	-3.33507859750229	0.241628852743193	2.47722622174968	0.78144266477934	0.82716049382716	0.615837217683457	0	0.333333333333333	1	0.666666666666667	1	0.0190615835777126
LR 208	-3.057846080782	0.244205975172739	1.99620729029612	0.911799522233346	0.889196675900277	0.441460888718285	0.0526315789473684	0.526315789473684	0.947368421052632	0.736842105263158	0.909090909090909	0.00304284898278225
LR 209	-3.43366578818035	0.276671540522091	2.76153849930475	0.653125278258118	0.595679012345679	0.874082579079469	0	0.111111111111111	1	0.555555555555556	1	0.485714285714286
LR 210	-3.17995595246225	0.203293226437884	2.36868452252415	0.865569616830928	0.858725761772853	0.557275539641627	0.0526315789473684	0.631578947368421	0.947368421052632	0.789473684210526	0.923076923076923	0.000363624390320719
LR 211	-3.06096315083042	0.26058362715461	2.23568425191993	0.627592276875089	0.803324099722992	0.570725567612667	0.0526315789473684	0.368421052631579	0.947368421052632	0.657894736842105	0.875	0.0422445906316874
LR 212	-3.8045216491225	0.280412020591235	3.04782606384094	0.770167209121645	0.712962962962963	0.855546802071689	0	0.222222222222222	1	0.611111111111111	1	0.103896103896104
LR 213	-3.04704750165153	0.240478729623421	2.1673224973747	0.794990371656699	0.825484764542936	0.457521400021526	0.0526315789473684	0.631578947368421	0.947368421052632	0.789473684210526	0.923076923076923	0.000363624390320719
LR 214	-3.17452829053809	0.243002321334319	2.44540782188968	0.656864574595649	0.79320987654321	0.625058891496164	0	0.388888888888889	1	0.694444444444444	1	0.00762463343108504
LR 215	-3.8396846191995	0.238715686678679	2.83218997946454	1.08374459439819	0.739612188365651	0.537790679998393	0.0526315789473684	0.368421052631579	0.947368421052632	0.657894736842105	0.875	0.0422445906316874
LR 216	-2.94339817218186	0.24979136739159	2.17072832282131	0.626810868315955	0.833795013850415	0.609574201837399	0.0526315789473684	0.421052631578947	0.947368421052632	0.684210526315789	0.888888888888889	0.0187524768169929
LR 217	-3.6824542399978	0.275753790238788	2.44983362518847	1.22428111631454	0.682098765432099	0.756765478244384	0	0.111111111111111	1	0.555555555555556	1	0.485714285714286
LR 218	-3.76332443647265	0.241923392727968	2.53367102087231	1.35876201064154	0.673130193905817	0.544942476703832	0.0526315789473684	0.368421052631579	0.947368421052632	0.657894736842105	0.875	0.0422445906316874
LR 219	-3.54046161497651	0.284308673116789	2.81985652486333	0.605813272362108	0.75	0.596691013881311	0	0.388888888888889	1	0.694444444444444	1	0.00762463343108504
LR 220	-3.10688828776735	0.223064363211741	2.6884329305371	0.344140095917238	0.795013850415513	0.586009670656625	0.0526315789473684	0.473684210526316	0.947368421052632	0.710526315789474	0.9	0.00781649279980759
LR 221	-3.8672116735286	0.27571461735039	2.8231206493507	1.08357274112015	0.664819944598338	0.649413199975561	0.0526315789473684	0.157894736842105	0.947368421052632	0.552631578947368	0.75	0.603861003861004
LR 222	-3.57913643291692	0.2122296769672	2.4419024270011	1.2576063907538	0.799382716049383	0.595677103373292	0	0.333333333333333	1	0.666666666666667	1	0.0190615835777126
LR 223	-3.25979281612228	0.275808713054617	2.5389450750063	0.616199715150669	0.617728531855956	0.641705170319381	0.0526315789473684	0.263157894736842	0.947368421052632	0.605263157894737	0.833333333333333	0.17971217971218
LR 224	-3.55088888665524	0.312903175319435	2.89498436390233	0.545729060198834	0.719135802469136	0.841591306478335	0	0.277777777777778	1	0.638888888888889	1	0.0454545454545455
LR 225	-2.82548761100366	0.220721882621155	2.21168899452058	0.421495730046753	0.905817174515235	0.460404402574852	0.0526315789473684	0.684210526315789	0.947368421052632	0.815789473684211	0.928571428571429	0.0001090300534127
LR 226	-3.17134154506785	0.246323104023737	2.47814195416231	0.504870625576864	0.831024930747922	0.474332237269935	0.0526315789473684	0.578947368421053	0.947368421052632	0.763157894736842	0.916666666666667	0.00109803113140154
LR 227	-3.31995851001124	0.248464919793838	2.00844183219072	1.40412484064871	0.805555555555555	0.723631842292332	0	0.388888888888889	1	0.694444444444444	1	0.00762463343108504
LR 228	-4.02602704086871	0.24067752129181	3.0268125495348	1.11704365403976	0.728531855955679	0.577505146513825	0.0526315789473684	0.421052631578947	0.947368421052632	0.684210526315789	0.888888888888889	0.0187524768169929
LR 229	-3.14823719013277	0.271667128043933	2.51781363108598	0.451422470214717	0.719135802469136	0.755582328996581	0	0.166666666666667	1	0.583333333333333	1	0.228571428571429
LR 230	-3.27398722462865	0.267019915227164	2.62018110764248	0.518264662551189	0.786703601108033	0.500668320553339	0.0526315789473684	0.526315789473684	0.947368421052632	0.736842105263158	0.909090909090909	0.00304284898278225
LR 231	-3.47753784966258	0.246021300994626	2.20924152130546	1.31794888486224	0.764542936288089	0.661989285471965	0.0526315789473684	0.263157894736842	0.947368421052632	0.605263157894737	0.833333333333333	0.17971217971218
LR 232	-2.9345529683885	0.24304723510578	2.05794230297204	0.715365856187529	0.888888888888889	0.548606149515451	0	0.388888888888889	1	0.694444444444444	1	0.00762463343108504
LR 233	-3.38010759099987	0.242036857752073	2.38921764058573	1.03285759413767	0.78393351800554	0.547794912361585	0.0526315789473684	0.578947368421053	0.947368421052632	0.763157894736842	0.916666666666667	0.00109803113140154
LR 234	-3.37509084669995	0.257956527970705	3.21201277932285	-0.00982668448575155	0.617283950617284	0.64274721050214	0	0.277777777777778	1	0.638888888888889	1	0.0454545454545455
LR 235	-3.94457929086934	0.297048958015909	2.83386103797342	1.13853103302181	0.64819944598338	0.477486910458252	0.0526315789473684	0.368421052631579	0.947368421052632	0.657894736842105	0.875	0.0422445906316874
LR 236	-3.6371595252254	0.301640994640859	2.99773564754967	0.583270457240423	0.637119113573407	0.635562175408923	0.0526315789473684	0.368421052631579	0.947368421052632	0.657894736842105	0.875	0.0422445906316874
LR 237	-3.00073500174104	0.229931347228922	2.32328172443701	0.537075930976155	0.864197530864197	0.587611634683459	0	0.333333333333333	1	0.666666666666667	1	0.0190615835777126
LR 238	-3.14560051626498	0.215995313005289	2.29508537746043	0.825029262130779	0.861495844875346	0.569460021764908	0.0526315789473684	0.473684210526316	0.947368421052632	0.710526315789474	0.9	0.00781649279980759
LR 239	-3.91838476757199	0.258025420934194	2.97206826791928	1.016471189697	0.679012345679012	0.750129618059182	0	0.222222222222222	1	0.611111111111111	1	0.103896103896104
LR 240	-3.37343714260546	0.27947635089357	2.4313528642886	0.836397078854374	0.761772853185596	0.632652449566349	0.0526315789473684	0.263157894736842	0.947368421052632	0.605263157894737	0.833333333333333	0.17971217971218
LR 241	-3.58741096458183	0.307106925335592	2.69306032443345	0.837043270551906	0.684210526315789	0.659591439656402	0.0526315789473684	0.263157894736842	0.947368421052632	0.605263157894737	0.833333333333333	0.17971217971218
LR 242	-2.92865629727599	0.235733002856802	2.39190567323188	0.339388665999146	0.851851851851852	0.622293480448266	0	0.333333333333333	1	0.666666666666667	1	0.0190615835777126
LR 243	-3.57217838420925	0.251227008537025	2.33148420169789	1.31837314361176	0.700831024930748	0.576626779050616	0.0526315789473684	0.315789473684211	0.947368421052632	0.631578947368421	0.857142857142857	0.0896805896805898
LR 244	-3.36732067144836	0.235386397672447	3.06031801810712	0.202676148884009	0.725308641975309	0.739004677166812	0	0.222222222222222	1	0.611111111111111	1	0.103896103896104
LR 245	-3.58525863619293	0.252223567603425	2.59993233785309	1.01640462859225	0.759002770083103	0.62026744289911	0.0526315789473684	0.368421052631579	0.947368421052632	0.657894736842105	0.875	0.0422445906316874
LR 246	-3.78832242292432	0.245018272315389	3.13536725888559	0.660020656470518	0.722991689750693	0.593639133377876	0.0526315789473684	0.421052631578947	0.947368421052632	0.684210526315789	0.888888888888889	0.0187524768169929
LR 247	-3.27344189014873	0.308530590507523	2.5704005473236	0.469073085277265	0.688271604938272	0.620267434063657	0	0.333333333333333	1	0.666666666666667	1	0.0190615835777126
LR 248	-3.2296285622558	0.24844059012468	2.63937372235223	0.55494467554062	0.739612188365651	0.738937119374596	0.0526315789473684	0.315789473684211	0.947368421052632	0.631578947368421	0.857142857142857	0.0896805896805898
LR 249	-3.49819594221538	0.237658133665471	2.39138142131156	1.12754378727719	0.830246913580247	0.652360585331794	0	0.388888888888889	1	0.694444444444444	1	0.00762463343108504
LR 250	-2.90532441692395	0.254860166604745	1.97812466795899	0.692745820360623	0.836565096952908	0.487886306073881	0.0526315789473684	0.421052631578947	0.947368421052632	0.684210526315789	0.888888888888889	0.0187524768169929
LR 251	-3.21194710880088	0.232956423298926	3.00749280408416	0.0698006213897857	0.745152354570637	0.626365177321225	0.0526315789473684	0.473684210526316	0.947368421052632	0.710526315789474	0.9	0.00781649279980759
LR 252	-3.0528363129124	0.220922945162928	2.24166445272616	0.75162879698941	0.882716049382716	0.561991007465158	0	0.444444444444444	1	0.722222222222222	1	0.00289210233592881
LR 253	-3.61485627267642	0.280244714105797	2.47715229709176	1.13848200745776	0.670360110803324	0.580812937989972	0.0526315789473684	0.368421052631579	0.947368421052632	0.657894736842105	0.875	0.0422445906316874
LR 254	-3.17410796556795	0.226056386977288	2.65098904372462	0.340589300606302	0.867283950617284	0.422157058118127	0	0.555555555555556	1	0.777777777777778	1	0.000344297897134382
LR 255	-3.72796366089236	0.283024502536832	2.54636765502777	1.20055633175766	0.722991689750693	0.652734874168586	0.0526315789473684	0.210526315789474	0.947368421052632	0.578947368421053	0.8	0.33976833976834
LR 256	-3.43684253013615	0.258734787551077	2.25444501316422	1.18895713309584	0.736842105263158	0.572891048239963	0.0526315789473684	0.421052631578947	0.947368421052632	0.684210526315789	0.888888888888889	0.0187524768169929
LR 257	-3.22926063512219	0.221416218862186	2.62915623931599	0.537791296025757	0.82716049382716	0.558936512983542	0	0.555555555555556	1	0.777777777777778	1	0.000344297897134382
LR 258	-3.4424293396104	0.225469433525888	2.26237845276637	1.28493243118872	0.803324099722992	0.59133865434362	0.0526315789473684	0.368421052631579	0.947368421052632	0.657894736842105	0.875	0.0422445906316874
LR 259	-3.73901288679125	0.303735001773535	3.24092439468915	0.327690460479395	0.666666666666667	0.53986726126884	0	0.333333333333333	1	0.666666666666667	1	0.0190615835777126
LR 260	-3.0464913237834	0.25133958117593	2.32997708112917	0.521246414520236	0.81994459833795	0.5401199156476	0.0526315789473684	0.368421052631579	0.947368421052632	0.657894736842105	0.875	0.0422445906316874
LR 261	-3.15294758573984	0.248619767151827	2.39860226719669	0.609581020518639	0.811634349030471	0.549517176372246	0.0526315789473684	0.421052631578947	0.947368421052632	0.684210526315789	0.888888888888889	0.0187524768169929
LR 262	-3.24548225965469	0.225640306472388	2.55702138172065	0.637592980857156	0.817901234567901	0.619159643499421	0	0.333333333333333	1	0.666666666666667	1	0.0190615835777126
LR 263	-3.82392797355149	0.234038561001025	2.46400546964392	1.5095708373357	0.759002770083102	0.544950601848943	0.0526315789473684	0.315789473684211	0.947368421052632	0.631578947368421	0.857142857142857	0.0896805896805898
LR 264	-3.31960560117061	0.286075044599525	2.7860439367699	0.408840975774186	0.651234567901235	0.784299678634911	0	0.277777777777778	1	0.638888888888889	1	0.0454545454545455
LR 265	-3.20674455798185	0.275109411193387	2.51016711204175	0.503595821607025	0.811634349030471	0.510237325099303	0.0526315789473684	0.421052631578947	0.947368421052632	0.684210526315789	0.888888888888889	0.0187524768169929
LR 266	-3.44921774462951	0.271209724161279	2.18217664560819	1.22538850140035	0.759002770083102	0.634337908701766	0.0526315789473684	0.263157894736842	0.947368421052632	0.605263157894737	0.833333333333333	0.17971217971218
LR 267	-3.25570629234977	0.267240969136544	2.45071407921574	0.717350291276562	0.842592592592592	0.62755908555725	0	0.5	1	0.75	1	0.00103289369140315
LR 268	-3.21129685183213	0.261277431938273	2.40303491392896	0.675558775306752	0.756232686980609	0.534006988984377	0.0526315789473684	0.368421052631579	0.947368421052632	0.657894736842105	0.875	0.0422445906316874
LR 269	-4.10516806917044	0.197314989331823	3.02719000437134	1.39978374800131	0.697530864197531	0.669030365240146	0	0.166666666666667	1	0.583333333333333	1	0.228571428571429
LR 270	-3.61137166582362	0.266546020491215	3.27609878878014	0.300292061908355	0.534626038781163	0.66955033837052	0.0526315789473684	0.210526315789474	0.947368421052632	0.578947368421053	0.8	0.33976833976834
LR 271	-3.24313649548135	0.224659592036726	2.63011564924312	0.589201124459003	0.797783933518006	0.557128678538304	0.0526315789473684	0.473684210526316	0.947368421052632	0.710526315789474	0.9	0.00781649279980759
LR 272	-2.99646325551304	0.233339723003216	2.19159835622277	0.681655689764276	0.851851851851852	0.604907270234255	0	0.222222222222222	1	0.611111111111111	1	0.103896103896104
LR 273	-3.52429610804562	0.304381601799523	2.85010753304904	0.576273244412959	0.720221606648199	0.651376851066954	0.0526315789473684	0.526315789473684	0.947368421052632	0.736842105263158	0.909090909090909	0.00304284898278225
LR 274	-3.12311981692782	0.244531497550974	2.36366954288622	0.664680831850028	0.79320987654321	0.607526547051568	0	0.222222222222222	1	0.611111111111111	1	0.103896103896104
LR 275	-4.0036915234076	0.266456723610942	2.83076457894488	1.20282800791853	0.673130193905817	0.480063250078936	0.0526315789473684	0.210526315789474	0.947368421052632	0.578947368421053	0.8	0.33976833976834
LR 276	-3.43335279395905	0.299185409594676	2.54627979629724	0.759663909837737	0.74792243767313	0.552177491472372	0.0526315789473684	0.473684210526316	0.947368421052632	0.710526315789474	0.9	0.00781649279980759
LR 277	-3.02517090456106	0.29317045270216	2.15797103636945	0.614763056266185	0.703703703703704	0.767939153658867	0	0.166666666666667	1	0.583333333333333	1	0.228571428571429
LR 278	-3.68092522487695	0.222284844010654	2.71235403782186	1.07234033303407	0.772853185595568	0.525316925164152	0.0526315789473684	0.473684210526316	0.947368421052632	0.710526315789474	0.9	0.00781649279980759
LR 279	-3.30441020804279	0.234538920731416	2.83213979264373	0.459474592169102	0.740740740740741	0.839768551950674	0	0.222222222222222	1	0.611111111111111	1	0.103896103896104
LR 280	-3.51108049927813	0.227856393013969	2.5995664685188	0.936392117253476	0.78393351800554	0.528312127954925	0.0526315789473684	0.368421052631579	0.947368421052632	0.657894736842105	0.875	0.0422445906316874
LR 281	-3.13889285151828	0.243882051010461	2.21103876564482	0.900347824580076	0.808864265927978	0.621491059900157	0.0526315789473684	0.473684210526316	0.947368421052632	0.710526315789474	0.9	0.00781649279980759
LR 282	-3.08070638209241	0.241354875834061	2.12243037808253	0.845105483320154	0.895061728395062	0.624045761989597	0	0.388888888888889	1	0.694444444444444	1	0.00762463343108504
LR 283	-3.92086558422485	0.294758080692437	3.02590844970027	0.882396834695659	0.700831024930748	0.596676956545984	0.0526315789473684	0.368421052631579	0.947368421052632	0.657894736842105	0.875	0.0422445906316874
LR 284	-3.563593884775	0.234760654490092	3.11618057602205	0.370332035968443	0.728395061728395	0.6094372165636	0	0.222222222222222	1	0.611111111111111	1	0.103896103896104
LR 285	-3.01557241245784	0.243726207948084	2.41661777452255	0.416613382341806	0.781163434903047	0.54980894484049	0.0526315789473684	0.315789473684211	0.947368421052632	0.631578947368421	0.857142857142857	0.0896805896805898
LR 286	-3.45262808974481	0.201596611595245	2.37412724993112	1.21051794732852	0.844875346260388	0.628932557360609	0.0526315789473684	0.263157894736842	0.947368421052632	0.605263157894737	0.833333333333333	0.17971217971218
LR 287	-3.1915749623811	0.276977396380978	2.72112124122141	0.226773913817879	0.802469135802469	0.545158043100945	0	0.5	1	0.75	1	0.00103289369140315
LR 288	-3.45562480535434	0.256298205024621	2.55470334506167	0.905261236465135	0.739612188365651	0.65568709695615	0.0526315789473684	0.315789473684211	0.947368421052632	0.631578947368421	0.857142857142857	0.0896805896805898
LR 289	-3.76854961141445	0.274899765743827	2.91514146224296	0.766633818756641	0.716049382716049	0.843440042194383	0	0.111111111111111	1	0.555555555555556	1	0.485714285714286
LR 290	-3.04715770808954	0.264780442014883	2.17532125637959	0.71347863697758	0.764542936288089	0.511798850934775	0.0526315789473684	0.421052631578947	0.947368421052632	0.684210526315789	0.888888888888889	0.0187524768169929
LR 291	-4.09054651770556	0.276716416503951	2.9919931479321	1.25093346545431	0.673130193905817	0.618065794174424	0.0526315789473684	0.368421052631579	0.947368421052632	0.657894736842105	0.875	0.0422445906316874
LR 292	-3.1756726910351	0.260791510968225	2.26237578687075	0.851774108921888	0.740740740740741	0.759204310919418	0	0.166666666666667	1	0.583333333333333	1	0.228571428571429
LR 293	-3.00483625105732	0.238311904676031	2.47980661505131	0.387363648415729	0.795013850415513	0.586429241964342	0.0526315789473684	0.473684210526316	0.947368421052632	0.710526315789474	0.9	0.00781649279980759
LR 294	-3.36403260841066	0.236213769722659	2.70758044943994	0.567518162864662	0.790123456790123	0.57952133569634	0	0.277777777777778	1	0.638888888888889	1	0.0454545454545455
LR 295	-3.3724138699724	0.252132015055104	2.4600997274943	0.80998351190914	0.817174515235457	0.465302895115389	0.0526315789473684	0.578947368421053	0.947368421052632	0.763157894736842	0.916666666666667	0.00109803113140154
LR 296	-3.26976481054326	0.234127009728191	2.65394231686147	0.606459759358439	0.731301939058172	0.627283809795767	0.0526315789473684	0.315789473684211	0.947368421052632	0.631578947368421	0.857142857142857	0.0896805896805898
LR 297	-3.31238120979103	0.25018038916267	2.45774368417164	0.758422546116943	0.790123456790123	0.503948583311984	0	0.444444444444444	1	0.722222222222222	1	0.00289210233592881
LR 298	-3.63742795248449	0.319662916598741	2.81902614345655	0.710755605039829	0.681440443213296	0.811061503949773	0.0526315789473684	0.157894736842105	0.947368421052632	0.552631578947368	0.75	0.603861003861004
LR 299	-3.70565935096567	0.252815359227377	2.68902922471689	1.06694264845194	0.700617283950617	0.644270089715322	0	0.222222222222222	1	0.611111111111111	1	0.103896103896104
LR 300	-3.34781764487477	0.221595476933007	2.59520013659635	0.791288040005878	0.817174515235457	0.627484672315239	0.0526315789473684	0.473684210526316	0.947368421052632	0.710526315789474	0.9	0.00781649279980759
LR 301	-2.86176706229103	0.275528738847883	2.29035268127187	0.279496329901183	0.74792243767313	0.513372476358185	0.0526315789473684	0.421052631578947	0.947368421052632	0.684210526315789	0.888888888888889	0.0187524768169929
LR 302	-3.75528337043374	0.211836697447589	2.79091315393134	1.07705029895445	0.780864197530864	0.494568379035865	0	0.444444444444444	1	0.722222222222222	1	0.00289210233592881
LR 303	-3.06128551786569	0.282991233719146	2.06265951005106	0.726034160284411	0.786703601108033	0.486840500002712	0.0526315789473684	0.368421052631579	0.947368421052632	0.657894736842105	0.875	0.0422445906316874
LR 304	-3.72461535785545	0.216209082445972	2.94615684494574	0.927613194470332	0.740740740740741	0.664948531224454	0	0.333333333333333	1	0.666666666666667	1	0.0190615835777126
LR 305	-3.46586388329816	0.269290429852917	2.54783347812296	0.901852508172257	0.808864265927978	0.600461130647842	0.0526315789473684	0.526315789473684	0.947368421052632	0.736842105263158	0.909090909090909	0.00304284898278225
LR 306	-3.10441972752789	0.221502555726927	2.12581065534385	0.908920959067272	0.883656509695291	0.433807802593312	0.0526315789473684	0.736842105263158	0.947368421052632	0.842105263157895	0.933333333333333	2.90613193839e-05
LR 307	-3.36455459056755	0.250167586239819	2.55451307550907	0.747220078503959	0.759259259259259	0.574516509536395	0	0.333333333333333	1	0.666666666666667	1	0.0190615835777126
LR 308	-2.74874375788609	0.23298086073748	2.24550252898556	0.211761664966243	0.897506925207756	0.498350572956676	0.0526315789473684	0.631578947368421	0.947368421052632	0.789473684210526	0.923076923076923	0.000363624390320719
LR 309	-3.51579610475694	0.255822870359234	2.65120452042806	0.912827644618296	0.66358024691358	0.762966280172987	0	0.222222222222222	1	0.611111111111111	1	0.103896103896104
LR 310	-4.15898461810466	0.310107183585366	3.08805003872547	1.12201893861908	0.692520775623269	0.627689512349	0.0526315789473684	0.315789473684211	0.947368421052632	0.631578947368421	0.857142857142857	0.0896805896805898
LR 311	-3.59398524650466	0.277261415270383	2.74058329375838	0.830291313438162	0.592797783933518	0.599247204504198	0.0526315789473684	0.263157894736842	0.947368421052632	0.605263157894737	0.833333333333333	0.17971217971218
LR 312	-3.30577617289696	0.226527914398386	2.51839977595135	0.771503028333542	0.808641975308642	0.568800078615608	0	0.5	1	0.75	1	0.00103289369140315
LR 313	-3.28215613930166	0.234924134059786	2.51187773428127	0.734742163216499	0.81994459833795	0.546234159784661	0.0526315789473684	0.473684210526316	0.947368421052632	0.710526315789474	0.9	0.00781649279980759
LR 314	-2.97570872791164	0.2082594114213	2.31896881742432	0.539743177731544	0.929012345679012	0.481487759489091	0	0.666666666666667	1	0.833333333333333	1	2.96625880608082e-05
LR 315	-3.43899206633218	0.316932134533077	2.63240034445001	0.590794309540503	0.74792243767313	0.623392960957537	0.0526315789473684	0.315789473684211	0.947368421052632	0.631578947368421	0.857142857142857	0.0896805896805898
LR 316	-3.64159672721756	0.231508203747064	2.555487848442	1.09625505297285	0.833795013850416	0.404198992609552	0.0526315789473684	0.631578947368421	0.947368421052632	0.789473684210526	0.923076923076923	0.000363624390320719
LR 317	-3.04494327338458	0.220987555269351	2.40898201872349	0.552379180134322	0.861111111111111	0.692113609218605	0	0.388888888888889	1	0.694444444444444	1	0.00762463343108504
LR 318	-3.3602888472331	0.310515461187351	2.45592216850005	0.7322857900781	0.71191135734072	0.54663137825343	0.0526315789473684	0.421052631578947	0.947368421052632	0.684210526315789	0.888888888888889	0.0187524768169929
LR 319	-3.1173383921881	0.254692080334446	2.48029613602614	0.518778377315233	0.719135802469136	0.718323612979566	0	0.222222222222222	1	0.611111111111111	1	0.103896103896104
LR 320	-3.75598195492256	0.280489991122939	2.85838185235403	0.921038472011608	0.71191135734072	0.616380277055162	0.0526315789473684	0.421052631578947	0.947368421052632	0.684210526315789	0.888888888888889	0.0187524768169929
LR 321	-3.30745357469304	0.252060096437286	2.47691812398212	0.711762062780645	0.803324099722992	0.602668229384478	0.0526315789473684	0.263157894736842	0.947368421052632	0.605263157894737	0.833333333333333	0.17971217971218
LR 322	-3.41073616796742	0.312999035403545	2.83727459537241	0.3549166161158	0.685185185185185	0.62907209958065	0	0.333333333333333	1	0.666666666666667	1	0.0190615835777126
LR 323	-3.7235070453203	0.252370185813577	2.91170649268757	0.963102953783196	0.678670360110803	0.671449606588234	0.0526315789473684	0.368421052631579	0.947368421052632	0.657894736842105	0.875	0.0422445906316874
LR 324	-3.47991269103527	0.205247814099312	2.42534450743932	1.2019749245124	0.833333333333333	0.697540807727336	0	0.277777777777778	1	0.638888888888889	1	0.0454545454545455
LR 325	-3.07404266904333	0.269217305699292	2.26055816631295	0.574227259485065	0.814404432132964	0.459990340901783	0.0526315789473684	0.473684210526316	0.947368421052632	0.710526315789474	0.9	0.00781649279980759
LR 326	-3.04670433408997	0.245419777356535	1.93194194938789	1.01846375249612	0.822714681440443	0.554658417259238	0.0526315789473684	0.368421052631579	0.947368421052632	0.657894736842105	0.875	0.0422445906316874
LR 327	-3.13014624272182	0.222535067702635	2.9191814301359	0.136574721783275	0.790123456790123	0.760570856640169	0	0.388888888888889	1	0.694444444444444	1	0.00762463343108504
LR 328	-3.43146980324651	0.27094543374552	2.44516536815135	0.889604644202789	0.722991689750693	0.518434122627248	0.0526315789473684	0.368421052631579	0.947368421052632	0.657894736842105	0.875	0.0422445906316874
LR 329	-3.59004150961589	0.229636177785117	2.75580602361838	0.940423210050617	0.731481481481482	0.738366041451326	0	0.222222222222222	1	0.611111111111111	1	0.103896103896104
LR 330	-3.8005139425253	0.315508649953005	2.7781893962325	0.931730123817815	0.678670360110803	0.631392772060913	0.0526315789473684	0.210526315789474	0.947368421052632	0.578947368421053	0.8	0.33976833976834
LR 331	-3.37899281513292	0.219282361100747	2.26420870089417	1.18523462666737	0.847645429362881	0.523009057331785	0.0526315789473684	0.631578947368421	0.947368421052632	0.789473684210526	0.923076923076923	0.000363624390320719
LR 332	-3.89219271262578	0.264568956321551	3.05809784703206	0.90753781532561	0.648148148148148	0.821636085905427	0	0.111111111111111	1	0.555555555555556	1	0.485714285714286
LR 333	-3.48655692143169	0.222364635425911	2.73539107878211	0.763380872376111	0.75623268698061	0.56271763039634	0.0526315789473684	0.368421052631579	0.947368421052632	0.657894736842105	0.875	0.0422445906316874
LR 334	-3.07000351145593	0.311878958443982	2.48770689138048	0.229369704906128	0.740740740740741	0.418064797808974	0	0.444444444444444	1	0.722222222222222	1	0.00289210233592881
LR 335	-3.11495397764675	0.274929935893822	2.28636476122839	0.700275202831936	0.709141274238227	0.589929701123418	0.0526315789473684	0.368421052631579	0.947368421052632	0.657894736842105	0.875	0.0422445906316874
LR 336	-3.35811355727841	0.204287100985538	2.52287243118929	0.923623827349924	0.825484764542936	0.623900369584943	0.0526315789473684	0.368421052631579	0.947368421052632	0.657894736842105	0.875	0.0422445906316874
LR 337	-3.22696940905301	0.231585976179862	2.54720080582061	0.554221850322345	0.839506172839506	0.624127671613035	0	0.166666666666667	1	0.583333333333333	1	0.228571428571429
LR 338	-3.43829787036374	0.270916291717759	2.76680209881108	0.589703402653838	0.659279778393352	0.644851402958942	0.0526315789473684	0.210526315789474	0.947368421052632	0.578947368421053	0.8	0.33976833976834
LR 339	-2.94394645730715	0.257335934676467	2.17892152622115	0.57515666492107	0.845679012345679	0.592673576711168	0	0.444444444444444	1	0.722222222222222	1	0.00289210233592881
LR 340	-3.96066255393066	0.313661978666719	2.84262895913499	1.14374821862413	0.634349030470914	0.604475803104689	0.0526315789473684	0.368421052631579	0.947368421052632	0.657894736842105	0.875	0.0422445906316874
LR 341	-3.09237075027434	0.253923808893021	2.22132120441171	0.759754289372561	0.880886426592798	0.608095740342787	0.0526315789473684	0.578947368421053	0.947368421052632	0.763157894736842	0.916666666666667	0.00109803113140154
LR 342	-3.64079037631945	0.246466944877758	2.37599259985052	1.35492304895708	0.740740740740741	0.670429369628763	0	0.222222222222222	1	0.611111111111111	1	0.103896103896104
LR 343	-3.47479547951227	0.262832429278873	2.74601517694661	0.705280165863639	0.686980609418283	0.584889056066336	0.0526315789473684	0.315789473684211	0.947368421052632	0.631578947368421	0.857142857142857	0.0896805896805898
LR 344	-3.23575552977875	0.23726234845186	2.53535391324128	0.657406496139757	0.753086419753086	0.755562547109757	0	0.222222222222222	1	0.611111111111111	1	0.103896103896104
LR 345	-3.80619154862155	0.267743607940384	3.15830337447311	0.582369927435661	0.673130193905817	0.633792076451041	0.0526315789473684	0.157894736842105	0.947368421052632	0.552631578947368	0.75	0.603861003861004
LR 346	-3.17093719478345	0.249981515200642	2.47042735131875	0.605750181167443	0.759002770083103	0.610722247193723	0.0526315789473684	0.368421052631579	0.947368421052632	0.657894736842105	0.875	0.0422445906316874
LR 347	-3.39037724834442	0.25217155987541	2.47932622896074	0.825496433191356	0.771604938271605	0.497196999486146	0	0.444444444444444	1	0.722222222222222	1	0.00289210233592881
LR 348	-3.00949242526419	0.27225186717439	2.27436382832846	0.506254162003437	0.850415512465374	0.556874141473089	0.0526315789473684	0.315789473684211	0.947368421052632	0.631578947368421	0.857142857142857	0.0896805896805898
LR 349	-3.32616066998459	0.229434422679283	2.62478360718469	0.625112647932692	0.811728395061728	0.530464167550588	0	0.388888888888889	1	0.694444444444444	1	0.00762463343108504
LR 350	-4.04710826078105	0.236833226183161	2.64946128618424	1.608707397022	0.736842105263158	0.550826913502255	0.0526315789473684	0.526315789473684	0.947368421052632	0.736842105263158	0.909090909090909	0.00304284898278225
LR 351	-3.21108717681603	0.244879428359973	2.21582775088293	0.880650983555813	0.875346260387812	0.463290648044567	0.0526315789473684	0.631578947368421	0.947368421052632	0.789473684210526	0.923076923076923	0.000363624390320719
LR 352	-3.56204628593228	0.245742576425257	2.62359431499278	0.935870246715506	0.777777777777778	0.584697996378519	0	0.277777777777778	1	0.638888888888889	1	0.0454545454545455
LR 353	-3.51449623227756	0.24567966247816	2.74586175800897	0.759846792368698	0.844875346260388	0.507330056794901	0.0526315789473684	0.631578947368421	0.947368421052632	0.789473684210526	0.923076923076923	0.000363624390320719
LR 354	-3.30758331686703	0.305745416930607	2.6430335497287	0.462081091825144	0.635802469135803	0.653206855489496	0	0.277777777777778	1	0.638888888888889	1	0.0454545454545455
LR 355	-3.46148093490315	0.2309081158101	2.57529661019922	0.960522909254103	0.750692520775623	0.72910244967476	0.0526315789473684	0.315789473684211	0.947368421052632	0.631578947368421	0.857142857142857	0.0896805896805898
LR 356	-3.75909465677419	0.252875730275015	2.909765141786	0.914574603353923	0.642659279778393	0.593422263244265	0.0526315789473684	0.368421052631579	0.947368421052632	0.657894736842105	0.875	0.0422445906316874
LR 357	-3.0706188790841	0.262968370484972	2.13338896625328	0.836929903044856	0.824074074074074	0.768034586601038	0	0.277777777777778	1	0.638888888888889	1	0.0454545454545455
LR 358	-3.78943310562442	0.288683812454529	2.88731152824713	0.914207239624548	0.734072022160665	0.653394987061873	0.0526315789473684	0.315789473684211	0.947368421052632	0.631578947368421	0.857142857142857	0.0896805896805898
LR 359	-2.9648539844326	0.255617756452904	2.32553085500846	0.407222861874923	0.787037037037037	0.599127877035412	0	0.222222222222222	1	0.611111111111111	1	0.103896103896104
LR 360	-3.3669945995152	0.218875131240787	2.59483777791538	0.753199629364057	0.844875346260388	0.490861581666329	0.0526315789473684	0.631578947368421	0.947368421052632	0.789473684210526	0.923076923076923	0.000363624390320719
LR 361	-3.15193440524325	0.283066624456557	2.35173122094246	0.652192833394599	0.789473684210526	0.613115527690537	0.0526315789473684	0.368421052631579	0.947368421052632	0.657894736842105	0.875	0.0422445906316874
LR 362	-3.03526657492889	0.266540373894928	2.31109146920299	0.559868193575127	0.712962962962963	0.798108556860141	0	0.111111111111111	1	0.555555555555556	1	0.485714285714286
LR 363	-3.87738905631531	0.278851592389984	3.1475026547091	0.694175597589557	0.703601108033241	0.578154952323068	0.0526315789473684	0.421052631578947	0.947368421052632	0.684210526315789	0.888888888888889	0.0187524768169929
LR 364	-3.38844513092309	0.245044816529812	2.48621258009585	0.858073574405084	0.780864197530864	0.72518458413879	0	0.222222222222222	1	0.611111111111111	1	0.103896103896104
LR 365	-3.40846464739132	0.213158898943688	2.57053673780935	0.889423862992825	0.800554016620499	0.501088680760295	0.0526315789473684	0.578947368421053	0.947368421052632	0.763157894736842	0.916666666666667	0.00109803113140154
LR 366	-3.45594296798743	0.250921350952103	2.45636562710321	0.978273700471255	0.745152354570637	0.51189493047055	0.0526315789473684	0.315789473684211	0.947368421052632	0.631578947368421	0.857142857142857	0.0896805896805898
LR 367	-4.03709018307632	0.314899986818142	2.89305089191621	1.17929257069644	0.685185185185185	0.790776256167258	0	0.277777777777778	1	0.638888888888889	1	0.0454545454545455
LR 368	-2.92215721200095	0.251597931643705	2.47087955265008	0.183044587137885	0.778393351800554	0.581761545252162	0.0526315789473684	0.315789473684211	0.947368421052632	0.631578947368421	0.857142857142857	0.0896805896805898
LR 369	-3.28087861422318	0.217010093372933	2.37513577316662	0.929990439192865	0.805555555555555	0.560618780892031	0	0.555555555555556	1	0.777777777777778	1	0.000344297897134382
LR 370	-3.07142127645761	0.228898163382316	2.52093840419429	0.428669170659629	0.822714681440443	0.563427677449341	0.0526315789473684	0.421052631578947	0.947368421052632	0.684210526315789	0.888888888888889	0.0187524768169929
LR 371	-4.09390273959344	0.280896070729578	2.74376098297703	1.45068627416431	0.731301939058172	0.643149514265332	0.0526315789473684	0.210526315789474	0.947368421052632	0.578947368421053	0.8	0.33976833976834
LR 372	-3.11895962377225	0.226601566838541	2.59899541768743	0.396712839476866	0.824074074074074	0.515456462269937	0	0.555555555555556	1	0.777777777777778	1	0.000344297897134382
LR 373	-3.40593702961028	0.241054120388205	2.50307564068301	0.888476610496723	0.786703601108033	0.572224963842294	0.0526315789473684	0.473684210526316	0.947368421052632	0.710526315789474	0.9	0.00781649279980759
LR 374	-3.39177330004219	0.265814027603511	2.65479658898899	0.674103633229686	0.645061728395062	0.623876172640725	0	0.222222222222222	1	0.611111111111111	1	0.103896103896104
LR 375	-3.03837935931531	0.260473445682577	2.24284002132054	0.655490198596826	0.817174515235457	0.622778694662297	0.0526315789473684	0.526315789473684	0.947368421052632	0.736842105263158	0.909090909090909	0.00304284898278225
LR 376	-3.90486202149064	0.261706530799417	3.11789343577672	0.836848676781155	0.617728531855956	0.553514842405519	0.0526315789473684	0.315789473684211	0.947368421052632	0.631578947368421	0.857142857142857	0.0896805896805898
LR 377	-3.07438306755691	0.245794597633931	2.30790336387041	0.699458378394347	0.774691358024691	0.727405015891847	0	0.277777777777778	1	0.638888888888889	1	0.0454545454545455
LR 378	-3.31811150526433	0.261467429677447	2.41719240842386	0.853395152622699	0.858725761772853	0.505994185678648	0.0526315789473684	0.526315789473684	0.947368421052632	0.736842105263158	0.909090909090909	0.00304284898278225
LR 379	-3.32657971302172	0.215835686751019	2.41834597126199	0.955276766937271	0.833333333333333	0.562596338087334	0	0.611111111111111	1	0.805555555555556	1	0.000105937814502887
LR 380	-3.33790369871113	0.2835024243605	2.9062240341995	0.191505600097918	0.662049861495845	0.605301299294525	0.0526315789473684	0.263157894736842	0.947368421052632	0.605263157894737	0.833333333333333	0.17971217971218
LR 381	-3.87420663020165	0.303652475903979	2.77202303515713	1.0653845973905	0.670360110803324	0.442891810880749	0.0526315789473684	0.368421052631579	0.947368421052632	0.657894736842105	0.875	0.0422445906316874
LR 382	-2.94980687920644	0.236383952659636	2.43582359775959	0.327858007896982	0.842592592592593	0.56027075666091	0	0.5	1	0.75	1	0.00103289369140315
LR 383	-3.04867696566325	0.22158093982653	2.45231433356715	0.482676376277728	0.858725761772853	0.510167758197913	0.0526315789473684	0.578947368421053	0.947368421052632	0.763157894736842	0.916666666666667	0.00109803113140154
LR 384	-3.35381520536906	0.240243114715314	2.27114601824535	1.01397343511285	0.882716049382716	0.411971039011718	0	0.555555555555556	1	0.777777777777778	1	0.000344297897134382
LR 385	-3.57825832994227	0.23465090348545	2.90643089149464	0.74774556792748	0.678670360110803	0.641654858654543	0.0526315789473684	0.157894736842105	0.947368421052632	0.552631578947368	0.75	0.603861003861004
LR 386	-3.8199438014354	0.304059907201941	2.84034184460256	1.04146244849655	0.67590027700831	0.678908127007721	0.0526315789473684	0.263157894736842	0.947368421052632	0.605263157894737	0.833333333333333	0.17971217971218
LR 387	-3.46397734717669	0.256399190459071	2.31392372504853	1.11305375360423	0.799382716049383	0.722389367959982	0	0.277777777777778	1	0.638888888888889	1	0.0454545454545455
LR 388	-3.09986344063312	0.243742894981571	2.54335079340093	0.378924221213556	0.800554016620499	0.580075451632039	0.0526315789473684	0.368421052631579	0.947368421052632	0.657894736842105	0.875	0.0422445906316874
LR 389	-3.23926611924488	0.250257327865321	2.46995463614168	0.619483795118645	0.79320987654321	0.563937029143497	0	0.277777777777778	1	0.638888888888889	1	0.0454545454545455
LR 390	-3.22144974148177	0.216791329269688	2.71098385917303	0.507449844749503	0.789473684210526	0.556147547424782	0.0526315789473684	0.578947368421053	0.947368421052632	0.763157894736842	0.916666666666667	0.00109803113140154
LR 391	-3.49295711783085	0.277947711418131	2.68955959697527	0.696982452437917	0.781163434903047	0.544001577298354	0.0526315789473684	0.421052631578947	0.947368421052632	0.684210526315789	0.888888888888889	0.0187524768169929
LR 392	-3.12049053812394	0.267078751175294	2.49337807311268	0.443134866560662	0.746913580246914	0.49740080889918	0	0.5	1	0.75	1	0.00103289369140315
LR 393	-3.6402803714951	0.255275734732823	2.60039453928828	1.1004074055656	0.725761772853186	0.644038533737696	0.0526315789473684	0.315789473684211	0.947368421052632	0.631578947368421	0.857142857142857	0.0896805896805898
LR 394	-3.51503310795557	0.249758474511435	2.50947862085387	1.03650911678622	0.768518518518518	0.745440044252749	0	0.277777777777778	1	0.638888888888889	1	0.0454545454545455
LR 395	-3.22128182987404	0.217607235430519	2.68804534452146	0.492524263872842	0.778393351800554	0.534271100341631	0.0526315789473684	0.473684210526316	0.947368421052632	0.710526315789474	0.9	0.00781649279980759
LR 396	-3.23644499780641	0.253963043436338	2.62962867437994	0.461298191650425	0.770083102493075	0.601124174936086	0.0526315789473684	0.368421052631579	0.947368421052632	0.657894736842105	0.875	0.0422445906316874
LR 397	-3.43737114326547	0.225288299831985	2.69449938744915	0.739331963777899	0.817901234567901	0.589105364243061	0	0.388888888888889	1	0.694444444444444	1	0.00762463343108504
LR 398	-3.73899102762974	0.305632930663065	3.05283508403874	0.569420080336875	0.689750692520776	0.605143508941296	0.0526315789473684	0.263157894736842	0.947368421052632	0.605263157894737	0.833333333333333	0.17971217971218
LR 399	-3.57040981228343	0.249071721900931	2.30116150896817	1.33089786916604	0.737654320987654	0.657034382936267	0	0.166666666666667	1	0.583333333333333	1	0.228571428571429
LR 400	-2.98877872808004	0.24224958138441	2.18323259099228	0.684090798638734	0.836565096952909	0.551029488455854	0.0526315789473684	0.526315789473684	0.947368421052632	0.736842105263158	0.909090909090909	0.00304284898278225
LR 401	-3.58290904864314	0.292828705297916	2.95040510629164	0.49884901092581	0.689750692520776	0.536987101015141	0.0526315789473684	0.421052631578947	0.947368421052632	0.684210526315789	0.888888888888889	0.0187524768169929
LR 402	-3.30393852504853	0.220572681426277	2.63446795862315	0.694056010936399	0.802469135802469	0.665465720899678	0	0.444444444444444	1	0.722222222222222	1	0.00289210233592881
LR 403	-3.04797360144345	0.283051274139969	2.08488773340007	0.760434044427181	0.759002770083102	0.490924995764679	0.0526315789473684	0.421052631578947	0.947368421052632	0.684210526315789	0.888888888888889	0.0187524768169929
LR 404	-3.59673482666976	0.234327603581792	2.67331844961411	0.960920416155359	0.777777777777778	0.577787072573498	0	0.444444444444444	1	0.722222222222222	1	0.00289210233592881
LR 405	-3.11108444046936	0.233425392158794	2.39259183835615	0.619923671339193	0.792243767313019	0.594810255683995	0.0526315789473684	0.315789473684211	0.947368421052632	0.631578947368421	0.857142857142857	0.0896805896805898
LR 406	-3.83333241011053	0.273591735528323	2.61419553956943	1.26964776958141	0.770083102493075	0.553815323034719	0.0526315789473684	0.526315789473684	0.947368421052632	0.736842105263158	0.909090909090909	0.00304284898278225
LR 407	-2.90622275635207	0.246966164100244	2.03434309434495	0.724055638070564	0.839506172839506	0.611017024269638	0	0.388888888888889	1	0.694444444444444	1	0.00762463343108504
LR 408	-3.53626539257997	0.253772644418538	3.17375695054575	0.275294047624389	0.717451523545706	0.543270284111531	0.0526315789473684	0.578947368421053	0.947368421052632	0.763157894736842	0.916666666666667	0.00109803113140154
LR 409	-3.24696497727773	0.239085676145536	2.65289221217692	0.514171758399639	0.694444444444444	0.848532728348323	0	0.166666666666667	1	0.583333333333333	1	0.228571428571429
LR 410	-3.42572650309312	0.232773718216312	2.64999041312478	0.782847032284621	0.74792243767313	0.628842360216885	0.0526315789473684	0.315789473684211	0.947368421052632	0.631578947368421	0.857142857142857	0.0896805896805898
LR 411	-3.83017034335017	0.268854574887186	3.22574538236795	0.630191947115492	0.617728531855956	0.66825497948326	0.0526315789473684	0.157894736842105	0.947368421052632	0.552631578947368	0.75	0.603861003861004
LR 412	-3.27511200012655	0.239129856206374	2.71646189503729	0.491700504109123	0.746913580246914	0.52307422572725	0	0.555555555555556	1	0.777777777777778	1	0.000344297897134382
LR 413	-2.87767794732558	0.199606331958471	2.39690861959619	0.376962409389916	0.89196675900277	0.501336720966219	0.0526315789473684	0.684210526315789	0.947368421052632	0.815789473684211	0.928571428571429	0.0001090300534127
LR 414	-3.53157981310349	0.263097225077652	2.25081225047031	1.29394385831858	0.753086419753086	0.656397224850792	0	0.277777777777778	1	0.638888888888889	1	0.0454545454545455
LR 415	-3.47205633949914	0.317019858540781	2.39234929956734	0.938668848124377	0.692520775623269	0.633482673028682	0.0526315789473684	0.263157894736842	0.947368421052632	0.605263157894737	0.833333333333333	0.17971217971218
LR 416	-3.5806855746636	0.302102333836224	2.83525715225227	0.577737713266418	0.670360110803324	0.646640415528956	0.0526315789473684	0.157894736842105	0.947368421052632	0.552631578947368	0.75	0.603861003861004
LR 417	-3.15799940567292	0.214037404970602	2.38729657532054	0.687854278404303	0.919753086419753	0.558798369135059	0	0.277777777777778	1	0.638888888888889	1	0.0454545454545455
LR 418	-3.18796401669236	0.24516661326916	2.51413315492253	0.653821700134626	0.781163434903047	0.638802791590894	0.0526315789473684	0.473684210526316	0.947368421052632	0.710526315789474	0.9	0.00781649279980759
LR 419	-3.04682191098812	0.309274302707388	2.37909063420966	0.396042832301764	0.70679012345679	0.645538589480655	0	0.388888888888889	1	0.694444444444444	1	0.00762463343108504
LR 420	-3.98423853483277	0.233677831387763	2.58882038572064	1.56489483392275	0.731301939058172	0.611409205772443	0.0526315789473684	0.315789473684211	0.947368421052632	0.631578947368421	0.857142857142857	0.0896805896805898
LR 421	-3.49247646116719	0.264445576523744	2.9368813592742	0.417163249011787	0.720221606648199	0.516421714794822	0.0526315789473684	0.473684210526316	0.947368421052632	0.710526315789474	0.9	0.00781649279980759
LR 422	-3.11928829771388	0.235022313987264	2.45850027858734	0.526402101316542	0.811728395061728	0.588537134953823	0	0.333333333333333	1	0.666666666666667	1	0.0190615835777126
LR 423	-3.37834411960721	0.221732060076044	2.14154621473655	1.26607323598559	0.875346260387811	0.508566289018909	0.0526315789473684	0.526315789473684	0.947368421052632	0.736842105263158	0.909090909090909	0.00304284898278225
LR 424	-3.71034696592405	0.284814809505951	2.70339344226971	1.02268797261645	0.679012345679012	0.646329507834768	0	0.333333333333333	1	0.666666666666667	1	0.0190615835777126
LR 425	-3.12886462034795	0.246290502654256	2.34218773228147	0.698275265549614	0.800554016620499	0.579313344755592	0.0526315789473684	0.473684210526316	0.947368421052632	0.710526315789474	0.9	0.00781649279980759
LR 426	-2.88861823497344	0.225869381026549	2.24481958095669	0.48523288833993	0.878116343490305	0.464630127278016	0.0526315789473684	0.631578947368421	0.947368421052632	0.789473684210526	0.923076923076923	0.000363624390320719
LR 427	-3.52788846667227	0.24510420627073	2.3727204091174	1.23036356877248	0.728395061728395	0.676631228326639	0	0.277777777777778	1	0.638888888888889	1	0.0454545454545455
LR 428	-4.18887559229174	0.333940443571125	3.43269280437034	0.769547294409478	0.601108033240997	0.701562929629095	0.0526315789473684	0.263157894736842	0.947368421052632	0.605263157894737	0.833333333333333	0.17971217971218
LR 429	-3.33827446197821	0.223985776836174	2.36262089501113	1.02084435849597	0.851851851851852	0.726362187298188	0	0.388888888888889	1	0.694444444444444	1	0.00762463343108504
LR 430	-3.42827859007182	0.274588383479055	2.6543794982215	0.655579044236898	0.678670360110803	0.551801160317633	0.0526315789473684	0.263157894736842	0.947368421052632	0.605263157894737	0.833333333333333	0.17971217971218
LR 431	-3.93501868442534	0.240781405964813	3.11171399684385	0.909287558256635	0.709141274238227	0.558461668668294	0.0526315789473684	0.421052631578947	0.947368421052632	0.684210526315789	0.888888888888889	0.0187524768169929
LR 432	-3.27366148784861	0.260806217010538	2.52142379999474	0.626259806972275	0.783950617283951	0.843598064939159	0	0.166666666666667	1	0.583333333333333	1	0.228571428571429
LR 433	-3.38500026817853	0.277278845123085	2.59706226493129	0.722286597678735	0.74792243767313	0.511014157769568	0.0526315789473684	0.473684210526316	0.947368421052632	0.710526315789474	0.9	0.00781649279980759
LR 434	-3.03113695908633	0.262420240033428	2.25842762276088	0.648002052673813	0.740740740740741	0.645537191397615	0	0.333333333333333	1	0.666666666666667	1	0.0190615835777126
LR 435	-3.21735773800637	0.236316910328332	2.31064358595119	0.850164331401575	0.81994459833795	0.474326506571858	0.0526315789473684	0.631578947368421	0.947368421052632	0.789473684210526	0.923076923076923	0.000363624390320719
LR 436	-3.48888488337044	0.211405767749628	2.77036058039877	0.812111411760398	0.759002770083102	0.631522903233554	0.0526315789473684	0.263157894736842	0.947368421052632	0.605263157894737	0.833333333333333	0.17971217971218
LR 437	-3.47095896829817	0.246966170605669	2.30623728056295	1.11833565249804	0.858024691358025	0.489354911594803	0	0.277777777777778	1	0.638888888888889	1	0.0454545454545455
LR 438	-3.32905440773181	0.253730530919477	2.51835128972765	0.718864318569992	0.775623268698061	0.487611252205215	0.0526315789473684	0.526315789473684	0.947368421052632	0.736842105263158	0.909090909090909	0.00304284898278225
LR 439	-3.31680381061474	0.266401817045937	2.64224217246414	0.630069600552227	0.762345679012346	0.648545013975299	0	0.388888888888889	1	0.694444444444444	1	0.00762463343108504
LR 440	-3.23614884354134	0.290743956805348	2.51039055672393	0.52077721329875	0.686980609418283	0.553444287979065	0.0526315789473684	0.315789473684211	0.947368421052632	0.631578947368421	0.857142857142857	0.0896805896805898
LR 441	-3.83891365962845	0.282732738583332	3.07163640324175	0.733541226985118	0.60387811634349	0.61448863048712	0.0526315789473684	0.263157894736842	0.947368421052632	0.605263157894737	0.833333333333333	0.17971217971218
LR 442	-3.37009711696337	0.28801910038828	2.2998113420054	0.951833974757305	0.820987654320988	0.746941337443553	0	0.333333333333333	1	0.666666666666667	1	0.0190615835777126
LR 443	-3.33056611439149	0.19338585684303	2.76110439773016	0.558183013424131	0.842105263157895	0.517493570523483	0.0526315789473684	0.631578947368421	0.947368421052632	0.789473684210526	0.923076923076923	0.000363624390320719
LR 444	-3.07626014366431	0.275167375965027	2.39164143553781	0.470065628130068	0.731481481481482	0.618949201163515	0	0.277777777777778	1	0.638888888888889	1	0.0454545454545455
LR 445	-3.46096071732842	0.208754823199647	2.42844262783342	1.18406519975319	0.786703601108033	0.57684051079121	0.0526315789473684	0.421052631578947	0.947368421052632	0.684210526315789	0.888888888888889	0.0187524768169929
LR 446	-4.04277623084613	0.30319711076447	3.20519516850973	0.80710096644331	0.667590027700831	0.659640317728538	0.0526315789473684	0.157894736842105	0.947368421052632	0.552631578947368	0.75	0.603861003861004
LR 447	-3.25517258331959	0.26273330396176	2.28494005062633	0.809817456187969	0.799382716049383	0.561385965370094	0	0.166666666666667	1	0.583333333333333	1	0.228571428571429
LR 448	-3.05004043031566	0.275945995292311	2.41775535998291	0.37547578542333	0.750692520775623	0.563233085219919	0.0526315789473684	0.315789473684211	0.947368421052632	0.631578947368421	0.857142857142857	0.0896805896805898
LR 449	-3.72758608657671	0.225331636528115	2.34387560984992	1.53333797271844	0.796296296296296	0.655923561275931	0	0.277777777777778	1	0.638888888888889	1	0.0454545454545455
LR 450	-2.87387887705085	0.19394447093894	2.28566461696117	0.552238175469452	0.933518005540166	0.479124233551497	0.0526315789473684	0.842105263157895	0.947368421052632	0.894736842105263	0.941176470588235	1.29126211246442e-06
LR 451	-3.05410308889646	0.227728586934826	2.19622860250591	0.761064469376612	0.844875346260388	0.473150619038003	0.0526315789473684	0.578947368421053	0.947368421052632	0.763157894736842	0.916666666666667	0.00109803113140154
LR 452	-3.40396447309026	0.30637208056088	2.24852548298631	0.991317323911461	0.768518518518518	0.53533523966212	0	0.333333333333333	1	0.666666666666667	1	0.0190615835777126
LR 453	-3.51955799956751	0.214754341060264	3.03865563694731	0.488051960562789	0.770083102493075	0.573364625361472	0.0526315789473684	0.368421052631579	0.947368421052632	0.657894736842105	0.875	0.0422445906316874
LR 454	-3.71782212102072	0.22536835387696	2.83767613451273	0.953449489467237	0.756172839506173	0.561176228251635	0	0.333333333333333	1	0.666666666666667	1	0.0190615835777126
LR 455	-3.06642552096838	0.259315800454902	2.52216068234588	0.377274178254763	0.736842105263158	0.604410362810496	0.0526315789473684	0.421052631578947	0.947368421052632	0.684210526315789	0.888888888888889	0.0187524768169929
LR 456	-3.3948272203532	0.250257510966116	2.32869566328331	1.11106591587806	0.764542936288089	0.697354127907457	0.0526315789473684	0.263157894736842	0.947368421052632	0.605263157894737	0.833333333333333	0.17971217971218
LR 457	-3.7998125727555	0.272863299174014	3.31758961342304	0.508822024932175	0.617283950617284	0.875327807016343	0	0.166666666666667	1	0.583333333333333	1	0.228571428571429
LR 458	-3.07761888159781	0.220797200114949	2.50391710317023	0.4326969150032	0.903047091412742	0.474436554006862	0.0526315789473684	0.578947368421053	0.947368421052632	0.763157894736842	0.916666666666667	0.00109803113140154
LR 459	-3.45390142402802	0.251435114267717	2.64255200000281	0.780722268828357	0.719135802469136	0.588193100147133	0	0.277777777777778	1	0.638888888888889	1	0.0454545454545455
LR 460	-3.23580189925268	0.273908053789663	2.06031250926144	1.00832258336522	0.770083102493075	0.508709381993006	0.0526315789473684	0.263157894736842	0.947368421052632	0.605263157894737	0.833333333333333	0.17971217971218
LR 461	-3.27062983034582	0.245241043475402	2.43464651332209	0.713018269828034	0.878116343490305	0.334885809167189	0.0526315789473684	0.789473684210526	0.947368421052632	0.868421052631579	0.9375	6.70980987274452e-06
LR 462	-3.25847980343805	0.236932441571524	2.56153906521654	0.660511898095238	0.805555555555555	0.581576864584214	0	0.555555555555556	1	0.777777777777778	1	0.000344297897134382
LR 463	-3.09958432647021	0.230022975946415	1.92259025729622	1.10189198716726	0.889196675900277	0.49663990358895	0.0526315789473684	0.473684210526316	0.947368421052632	0.710526315789474	0.9	0.00781649279980759
LR 464	-3.81410939024329	0.256924278642424	3.11289551672878	0.706255905075122	0.712962962962963	0.650591058687991	0	0.277777777777778	1	0.638888888888889	1	0.0454545454545455
LR 465	-3.42611455196732	0.288428480436324	2.49563743204636	0.839236498320243	0.6398891966759	0.642370348740682	0.0526315789473684	0.263157894736842	0.947368421052632	0.605263157894737	0.833333333333333	0.17971217971218
LR 466	-3.49059860637166	0.247306466147535	2.83187737716124	0.61572754816084	0.739612188365651	0.64241320247788	0.0526315789473684	0.263157894736842	0.947368421052632	0.605263157894737	0.833333333333333	0.17971217971218
LR 467	-3.24942963659858	0.251564136640331	2.31266005949833	0.863306634635799	0.799382716049383	0.724375519420326	0	0.222222222222222	1	0.611111111111111	1	0.103896103896104
LR 468	-3.96972182121613	0.30588846610608	2.93694602573399	1.05130809058907	0.659279778393352	0.65709688299911	0.0526315789473684	0.263157894736842	0.947368421052632	0.605263157894737	0.833333333333333	0.17971217971218
LR 469	-3.41566012938861	0.23773360120038	2.70623548694743	0.642621791184566	0.783950617283951	0.638407932687255	0	0.222222222222222	1	0.611111111111111	1	0.103896103896104
LR 470	-2.72552079454911	0.256000786644198	2.08474061698289	0.460285481418704	0.81994459833795	0.621590759847289	0.0526315789473684	0.526315789473684	0.947368421052632	0.736842105263158	0.909090909090909	0.00304284898278225
LR 471	-3.68384896431752	0.247889769205892	2.90159388747377	0.79296827432478	0.714681440443213	0.508263099110835	0.0526315789473684	0.421052631578947	0.947368421052632	0.684210526315789	0.888888888888889	0.0187524768169929
LR 472	-3.29607041928405	0.217338292221289	2.7002216950779	0.613750388916271	0.82716049382716	0.653496942078949	0	0.277777777777778	1	0.638888888888889	1	0.0454545454545455
LR 473	-3.65043087342571	0.331148078747881	2.12167605143097	1.43839079255112	0.681440443213296	0.541802388836094	0.0526315789473684	0.315789473684211	0.947368421052632	0.631578947368421	0.857142857142857	0.0896805896805898
LR 474	-3.50480498917194	0.266632854256308	2.79398273921913	0.688639397468323	0.623456790123457	0.660953935107614	0	0.222222222222222	1	0.611111111111111	1	0.103896103896104
LR 475	-3.18211386466079	0.193767954653873	2.3827283909365	0.782542259838625	0.925207756232687	0.355486385573239	0.0526315789473684	0.842105263157895	0.947368421052632	0.894736842105263	0.941176470588235	1.29126211246442e-06
LR 476	-3.35151605606506	0.22573204249377	2.37199667068263	1.00747455432662	0.797783933518005	0.621725436140183	0.0526315789473684	0.210526315789474	0.947368421052632	0.578947368421053	0.8	0.33976833976834
LR 477	-3.65664532652752	0.242333371515687	2.6377523260314	1.1021536091909	0.734567901234568	0.686918970224731	0	0.222222222222222	1	0.611111111111111	1	0.103896103896104
LR 478	-3.31919086995765	0.266461423174237	2.90355847694412	0.252200293189974	0.645429362880886	0.580677970716628	0.0526315789473684	0.368421052631579	0.947368421052632	0.657894736842105	0.875	0.0422445906316874
LR 479	-3.68678922529986	0.297163787456669	3.04591389211409	0.580806155306079	0.611111111111111	0.634265128448399	0	0.277777777777778	1	0.638888888888889	1	0.0454545454545455
LR 480	-2.97234310138119	0.222812665370568	2.07876233272684	0.801199494147839	0.914127423822715	0.427366556588565	0.0526315789473684	0.789473684210526	0.947368421052632	0.868421052631579	0.9375	6.70980987274452e-06
LR 481	-4.02550947758468	0.308437976601428	3.28060918967653	0.749488892457802	0.556786703601108	0.639390559160305	0.0526315789473684	0.263157894736842	0.947368421052632	0.605263157894737	0.833333333333333	0.17971217971218
LR 482	-3.57096728252314	0.260994257004335	2.60917651627114	0.874940749636582	0.731481481481482	0.448729919072619	0	0.333333333333333	1	0.666666666666667	1	0.0190615835777126
LR 483	-3.11332278580476	0.200106135345445	2.46710757634863	0.628305827026758	0.89196675900277	0.496583769190385	0.0526315789473684	0.736842105263158	0.947368421052632	0.842105263157895	0.933333333333333	2.90613193839e-05
LR 484	-3.36083175917923	0.249771487836235	2.3989900826516	0.968614424745159	0.774691358024691	0.654256949054701	0	0.333333333333333	1	0.666666666666667	1	0.0190615835777126
LR 485	-3.01792344206343	0.231157069775972	2.22642404161594	0.662476779137998	0.886426592797784	0.500948017121071	0.0526315789473684	0.631578947368421	0.947368421052632	0.789473684210526	0.923076923076923	0.000363624390320719
LR 486	-3.66564085729419	0.240898446028924	2.5789415249956	1.15751528101851	0.78393351800554	0.439608137829055	0.0526315789473684	0.578947368421053	0.947368421052632	0.763157894736842	0.916666666666667	0.00109803113140154
LR 487	-2.94158144094357	0.216972293648032	2.3719965144292	0.471425190952555	0.873456790123457	0.622575085324514	0	0.333333333333333	1	0.666666666666667	1	0.0190615835777126
LR 488	-3.24573541348723	0.252599061997553	2.55408125441861	0.585863115919821	0.74792243767313	0.573453039733914	0.0526315789473684	0.368421052631579	0.947368421052632	0.657894736842105	0.875	0.0422445906316874
LR 489	-3.50541227885011	0.296663723055512	2.49034520670539	0.911581863645195	0.725308641975309	0.645663307008771	0	0.277777777777778	1	0.638888888888889	1	0.0454545454545455
LR 490	-3.41922771190337	0.280086902478164	2.96402910165691	0.329777506480518	0.634349030470914	0.789833614080516	0.0526315789473684	0.157894736842105	0.947368421052632	0.552631578947368	0.75	0.603861003861004
LR 491	-3.44858758053478	0.291276315065857	2.60544187315032	0.776323129176823	0.781163434903047	0.640443798303044	0.0526315789473684	0.526315789473684	0.947368421052632	0.736842105263158	0.909090909090909	0.00304284898278225
LR 492	-2.9693665063195	0.211852513773434	2.33689923480263	0.555519163182209	0.876543209876543	0.690000427495083	0	0.333333333333333	1	0.666666666666667	1	0.0190615835777126
LR 493	-3.49234254117157	0.243894752336063	2.80251936515565	0.659231295990974	0.709141274238227	0.563338591029868	0.0526315789473684	0.368421052631579	0.947368421052632	0.657894736842105	0.875	0.0422445906316874
LR 494	-4.12100882370435	0.28511803607693	2.9693940371406	1.28940480301869	0.546296296296296	0.88934161594788	0	0.111111111111111	1	0.555555555555556	1	0.485714285714286
LR 495	-3.05491928744163	0.253462031157206	2.19875275564966	0.653252663834691	0.867036011080332	0.348923117916255	0.0526315789473684	0.684210526315789	0.947368421052632	0.815789473684211	0.928571428571429	0.0001090300534127
LR 496	-3.72984015406701	0.296221227063609	2.45555217141049	1.29967889641576	0.728531855955679	0.653473230962158	0.0526315789473684	0.315789473684211	0.947368421052632	0.631578947368421	0.857142857142857	0.0896805896805898
LR 497	-3.4348050841652	0.245532929418753	2.86340045751003	0.519080318453245	0.685185185185185	0.64873523441257	0	0.166666666666667	1	0.583333333333333	1	0.228571428571429
LR 498	-3.29950694986481	0.225515905383982	2.57453693825679	0.67279826675207	0.811634349030471	0.548881838291675	0.0526315789473684	0.368421052631579	0.947368421052632	0.657894736842105	0.875	0.0422445906316874
LR 499	-3.52763084585051	0.282688950310686	2.455086574818	1.02633712611961	0.716049382716049	0.802518742262849	0	0.111111111111111	1	0.555555555555556	1	0.485714285714286
LR 500	-2.99188081988385	0.238089050939989	2.51364344976463	0.376330640854085	0.792243767313019	0.62761065139563	0.0526315789473684	0.473684210526316	0.947368421052632	0.710526315789474	0.9	0.00781649279980759
LR mean	-3.39082902008771	0.254585732449478	2.56985000525543	0.764339601365944	0.76134627748709	Inf	0.0315789473684211	0.370380116959064	0.968421052631579	0.669400584795322	NA	0.0944620214097256
LR sd	0.296163175306047	0.0285963973036361	0.292351823786286	0.297826652611068	0.0752566062334654	NA	0.0258099253988951	0.147459584590861	0.0258099253988951	0.0703225255088807	NA	0.164839083249328
LR final	-3.26878955847013	0.248398628952882	2.54802138627615	0.770091643274793	0.773787786569284	0.605925457149637	0.050314465408805	0.365591397849462	0.949685534591195	0.734126984126984	0.80952380952381	1.90671789453129e-10
IE	NA	NA	NA	NA	0.695847704064381	3.5	0.050314465408805	0.344086021505376	0.949685534591195	0.726190476190476	0.8	2.75593644220685e-09
IE x fID	NA	NA	NA	NA	0.701359302089674	2.773225	0.050314465408805	0.397849462365591	0.949685534591195	0.746031746031746	0.822222222222222	7.35287944639813e-12
IE x fID x fCons	NA	NA	NA	NA	0.672685466964226	1.89224629075064	0.050314465408805	0.387096774193548	0.949685534591195	0.742063492063492	0.818181818181818	2.21434159528173e-11
ddG	NA	NA	NA	NA	0.495916515426497	10.3257	0.0526315789473684	0.0229885057471264	0.947368421052632	0.610878661087866	0.2	0.334508312393828
