# Supplementary material for: Systematic identification of phosphorylation-mediated protein interaction switches
Source: PLoS Comput Biol. 2017 Mar 27;13(3):e1005462. doi: 10.1371/journal.pcbi.1005462 (PMC5386296; doi:10.1371/journal.pcbi.1005462)
Supplement: S8 Table — Columns as per S6 Table. (TXT) [file pcbi.1005462.s013.txt]

name	Intercept	RocIE	fID	fCons	auc	cut	fpr	tpr	tnr	acc	ppv	p
LR 1	3658.83410504008	0.298557544534787	-3659.30434556607	0.596233523138588	0.73469387755102	0.999998209562955	0	0.142857142857143	1	0.571428571428571	1	1
LR 2	-108.500966952671	0.299966489399559	108.239506697597	0.183253594053567	0.833333333333333	0.803472931607705	0	0.333333333333333	1	0.666666666666667	1	0.454545454545454
LR 3	-146.197061565452	0.373743497881726	145.658493571288	0.568551692610947	0.527777777777778	Inf	0	0	1	0.5	NA	1
LR 4	-116.136690589118	0.399938906965546	116.241908008482	-0.533357650769911	0.611111111111111	0.766726195235389	0	0.5	1	0.75	1	0.181818181818182
LR 5	-93.4281773519236	0.270954628456092	93.6230423089052	-0.343353187345378	0.972222222222222	0.67098942417325	0	0.833333333333333	1	0.916666666666667	1	0.0151515151515152
LR 6	-130.709548439465	0.382037342838131	130.487701426536	0.0394249340329506	0.755102040816326	0.887279393294429	0	0.428571428571429	1	0.714285714285714	1	0.192307692307692
LR 7	-96.4080037408224	0.336616792366307	96.2040049431729	0.0486219183100869	0.555555555555556	0.886817497606037	0	0.166666666666667	1	0.583333333333333	1	1
LR 8	-96.2335551503977	0.35175712033398	96.2027998098191	-0.250154976797913	0.611111111111111	0.943010365398286	0	0.166666666666667	1	0.583333333333333	1	1
LR 9	-367.434043311408	0.313797777227026	367.214068688414	0.208290946923067	0.75	0.82774162999879	0	0.5	1	0.75	1	0.181818181818182
LR 10	4558.82486472723	0.33024689378511	-4559.10529877478	0.0526904757728892	0.527777777777778	Inf	0	0	1	0.5	NA	1
LR 11	-116.510872731459	0.281738877638558	116.004741860373	0.616467979020826	0.836734693877551	0.871311215996429	0	0.428571428571429	1	0.714285714285714	1	0.192307692307692
LR 12	4492.31710804144	0.328892902334036	-4493.10697316915	0.877559311805528	0.472222222222222	Inf	0	0	1	0.5	NA	1
LR 13	-107.067714114609	0.345565382276005	107.019757781445	-0.149229648642436	0.694444444444444	0.971705568491628	0	0.166666666666667	1	0.583333333333333	1	1
LR 14	-115.102795009416	0.359624573065317	115.157584383846	-0.308947465358911	0.611111111111111	0.957385326992325	0	0.166666666666667	1	0.583333333333333	1	1
LR 15	-76.2814961337725	0.32932000115074	76.4271487010817	-0.480203528390673	0.694444444444444	0.696101034544435	0	0.5	1	0.75	1	0.181818181818182
LR 16	-136.706620038378	0.37505446069349	136.584095171225	-0.0360517347052969	0.693877551020408	0.911758318550249	0	0.428571428571429	1	0.714285714285714	1	0.192307692307692
LR 17	4579.90837247822	0.286765753735524	-4580.06747594276	0.0273473329554394	0.722222222222222	Inf	0	0	1	0.5	NA	1
LR 18	-96.3425349494291	0.327477624776824	96.2143638621818	-0.0113238922487526	0.666666666666667	0.696588485889105	0	0.5	1	0.75	1	0.181818181818182
LR 19	-126.43293368907	0.290175748868071	125.573557475634	1.30294118685495	0.694444444444444	0.825699801058964	0	0.5	1	0.75	1	0.181818181818182
LR 20	-384.929486666253	0.339376277579336	384.927131347732	-0.305309370311901	0.611111111111111	0.601810830485872	0	0.333333333333333	1	0.666666666666667	1	0.454545454545454
LR 21	-469.155367263296	0.299731511846705	469.402441769116	-0.393377823780948	0.775510204081633	0.742914844370557	0	0.714285714285714	1	0.857142857142857	1	0.020979020979021
LR 22	-134.754281830375	0.318408090726013	134.15091714982	0.8523916863572	0.777777777777778	0.883551955064429	0	0.5	1	0.75	1	0.181818181818182
LR 23	4539.46841877442	0.313195641917252	-4539.81529446302	0.269813064370954	0.5	Inf	0	0	1	0.5	NA	1
LR 24	-87.8649279944293	0.395342554586625	87.7431911322274	-0.346498114952182	0.583333333333333	0.704002037241405	0	0.333333333333333	1	0.666666666666667	1	0.454545454545454
LR 25	-87.3449123368982	0.354747494831743	87.7019962447742	-0.820411224636803	0.638888888888889	0.9018090039076	0	0.166666666666667	1	0.583333333333333	1	1
LR 26	-393.137588402166	0.342045140164009	392.526028302005	0.680651585642358	0.551020408163265	0.723120985591636	0	0.285714285714286	1	0.642857142857143	1	0.461538461538462
LR 27	4593.33869604884	0.261877042322752	-4593.4952203157	0.0743079113656591	0.75	Inf	0	0	1	0.5	NA	1
LR 28	-88.3220512006512	0.33217639106324	88.3643119508695	-0.298365111090989	0.722222222222222	0.681461253575051	0	0.666666666666667	1	0.833333333333333	1	0.0606060606060607
LR 29	-114.925102197036	0.293443248023195	114.806657114633	0.0869080738288065	0.861111111111111	0.69237122888597	0	0.666666666666667	1	0.833333333333333	1	0.0606060606060607
LR 30	-167.185437219468	0.482397719090299	167.393306864494	-0.723915569961015	0.5	0.917470120291584	0	0.333333333333333	1	0.666666666666667	1	0.454545454545454
LR 31	-90.5914208523034	0.311988745461019	91.3044685606992	-1.2222241039884	0.693877551020408	0.792960626179204	0	0.571428571428571	1	0.785714285714286	1	0.06993006993007
LR 32	-359.011046527302	0.303539904243208	359.178181899833	-0.342646593090656	0.833333333333333	0.877739022593449	0	0.5	1	0.75	1	0.181818181818182
LR 33	-125.601232438761	0.330252621093357	124.930849691409	0.841907603198278	0.666666666666667	0.729894089774256	0	0.5	1	0.75	1	0.181818181818182
LR 34	4492.57551893468	0.327378249788441	-4493.2922619574	0.804224737348053	0.444444444444444	Inf	0	0	1	0.5	NA	1
LR 35	-145.311112263181	0.400283865732051	144.626078746705	0.651133735539937	0.444444444444444	Inf	0	0	1	0.5	NA	1
LR 36	4635.6094367296	0.291948412619984	-4635.26898054479	-0.760015437473532	0.653061224489796	Inf	0	0	1	0.5	NA	1
LR 37	-140.635249011926	0.372992997349209	139.927103991964	0.772105613813364	0.444444444444444	0.937847143700589	0	0.166666666666667	1	0.583333333333333	1	1
LR 38	-103.902240379579	0.316551927627325	103.459425473152	0.497945028890322	0.75	0.87475196377002	0	0.166666666666667	1	0.583333333333333	1	1
LR 39	-132.475598999688	0.305346898279631	132.562930593636	-0.182750714533189	0.888888888888889	0.707045131441141	0	0.833333333333333	1	0.916666666666667	1	0.0151515151515152
LR 40	-99.2186264226319	0.332242233161696	99.1294295985576	-0.0716378251994869	0.694444444444444	0.884419335430158	0	0.5	1	0.75	1	0.181818181818182
LR 41	-118.322407062102	0.327954796597439	118.186894590762	-0.0441808688919293	0.673469387755102	0.661379191601643	0	0.571428571428571	1	0.785714285714286	1	0.06993006993007
LR 42	-479.336997225745	0.297706898513869	479.329389203717	-0.0687056164504957	0.722222222222222	0.692659043321574	0	0.666666666666667	1	0.833333333333333	1	0.0606060606060607
LR 43	-136.689623988724	0.362906371089293	136.266202865811	0.416140131511226	0.638888888888889	0.944342977603611	0	0.166666666666667	1	0.583333333333333	1	1
LR 44	4558.68847765038	0.323311604921707	-4558.87776159752	-0.0168420619709218	0.638888888888889	Inf	0	0	1	0.5	NA	1
LR 45	-105.572794964551	0.341489362857223	105.516983204125	-0.1277817446632	0.611111111111111	0.965743368476845	0	0.166666666666667	1	0.583333333333333	1	1
LR 46	4551.29660204006	0.301309349849804	-4551.88409627026	0.541477363255903	0.591836734693878	Inf	0	0	1	0.5	NA	1
LR 47	-167.951520778965	0.402463814606932	167.200805851369	0.836040653402815	0.5	0.913707725523102	0	0.333333333333333	1	0.666666666666667	1	0.454545454545454
LR 48	-67.656823597946	0.289563922413588	67.8270744284853	-0.364592712932352	0.888888888888889	0.800451574913078	0	0.5	1	0.75	1	0.181818181818182
LR 49	-85.4921294535835	0.328009712492299	85.7963815053665	-0.642114915681781	0.722222222222222	0.734991560818315	0	0.5	1	0.75	1	0.181818181818182
LR 50	-417.73405140627	0.351612354983113	417.345507058965	0.371907087665408	0.583333333333333	0.724312902611371	0	0.333333333333333	1	0.666666666666667	1	0.454545454545454
LR 51	-134.78055952508	0.319661054038415	134.632689286328	0.234310979789216	0.836734693877551	0.839324008223485	0	0.714285714285714	1	0.857142857142857	1	0.020979020979021
LR 52	-102.03737230599	0.420899420858303	102.303250520976	-0.889548701844312	0.5	0.925719243944806	0	0.166666666666667	1	0.583333333333333	1	1
LR 53	4556.62292709586	0.342997233613098	-4556.60322085369	-0.318671770553645	0.527777777777778	Inf	0	0	1	0.5	NA	1
LR 54	-83.0987400389908	0.287822515798923	82.4980918885142	0.755308488382621	0.777777777777778	0.659211556511835	0	0.5	1	0.75	1	0.181818181818182
LR 55	-104.094907768905	0.263300246524643	103.555633095258	0.733900058427374	0.861111111111111	0.695042275345107	0	0.666666666666667	1	0.833333333333333	1	0.0606060606060607
LR 56	-82.3396920631936	0.329789466536278	82.0958056858599	0.0664294788433708	0.714285714285714	0.820404489259705	0	0.142857142857143	1	0.571428571428571	1	1
LR 57	-158.501228533264	0.457263648888125	158.146799403948	0.023486541786474	0.472222222222222	0.987600619109229	0	0.166666666666667	1	0.583333333333333	1	1
LR 58	4628.19275334448	0.305901915137354	-4627.9667012671	-0.668426833317936	0.583333333333333	Inf	0	0	1	0.5	NA	1
LR 59	-80.5854186585556	0.28732617261932	80.4962116451927	0.0565564108759828	0.888888888888889	0.686518177663897	0	0.833333333333333	1	0.916666666666667	1	0.0151515151515152
LR 60	-180.314290754835	0.313941369177119	179.683638729055	0.948071681575171	0.722222222222222	0.866098282216049	0	0.666666666666667	1	0.833333333333333	1	0.0606060606060607
LR 61	-124.097248372058	0.354739044834568	123.856012821948	0.148829530240466	0.693877551020408	0.939238736663822	0	0.285714285714286	1	0.642857142857143	1	0.461538461538462
LR 62	-125.704249653373	0.372391061871062	125.612151535115	-0.195617201384677	0.638888888888889	0.97372299711588	0	0.166666666666667	1	0.583333333333333	1	1
LR 63	-104.193496652996	0.306456177039839	103.430648153637	0.980345166140344	0.722222222222222	0.849358875303037	0	0.5	1	0.75	1	0.181818181818182
LR 64	4556.67945482278	0.329886705659244	-4556.97061893299	0.0730658772504081	0.5	Inf	0	0	1	0.5	NA	1
LR 65	-420.30210088496	0.345624357161216	420.294329283364	-0.152082856242728	0.555555555555556	0.946168375971684	0	0.333333333333333	1	0.666666666666667	1	0.454545454545454
LR 66	-94.6948706743142	0.336052570313891	94.8738115390516	-0.467897108677354	0.73469387755102	0.893208484919251	0	0.428571428571429	1	0.714285714285714	1	0.192307692307692
LR 67	-116.419426695978	0.334649627233721	116.572793353968	-0.43040154482015	0.75	0.963473613099104	0	0.333333333333333	1	0.666666666666667	1	0.454545454545454
LR 68	-136.119012152186	0.382726287527593	135.597405307065	0.461159788381799	0.388888888888889	0.860728488490503	0	0.333333333333333	1	0.666666666666667	1	0.454545454545454
LR 69	4553.98580681497	0.327801163256896	-4554.05651728653	-0.143428514343849	0.527777777777778	Inf	0	0	1	0.5	NA	1
LR 70	-129.910781908619	0.286434240909551	129.095437842981	1.06577773838356	0.75	0.803878782243462	0	0.5	1	0.75	1	0.181818181818182
LR 71	-113.427199164498	0.333055504901405	113.265258834233	-0.0513344345844865	0.73469387755102	0.621855313136287	0	0.571428571428571	1	0.785714285714286	1	0.06993006993007
LR 72	-135.935593135954	0.346620348927993	135.823473264834	-0.0291964379710385	0.583333333333333	0.837293279363018	0	0.5	1	0.75	1	0.181818181818182
LR 73	4588.83701004936	0.272709725444872	-4588.8721482559	-0.0879250231419424	0.777777777777778	Inf	0	0	1	0.5	NA	1
LR 74	-89.9966314302161	0.282643325842883	89.4019983444663	0.80776925520336	0.694444444444444	0.710815241438561	0	0.5	1	0.75	1	0.181818181818182
LR 75	-548.786731443722	0.43886574342129	549.007643302333	-0.732134543633379	0.527777777777778	0.920231931361969	0	0.166666666666667	1	0.583333333333333	1	1
LR 76	-150.328532862583	0.316666040362157	149.778043837026	0.741205672344341	0.673469387755102	0.877687343454359	0	0.285714285714286	1	0.642857142857143	1	0.461538461538462
LR 77	-154.976296791801	0.333730399126544	154.508927049843	0.53949353852148	0.666666666666667	0.730989731531069	0	0.5	1	0.75	1	0.181818181818182
LR 78	-140.857143454179	0.359749856378749	140.484125702515	0.38209958922317	0.694444444444444	0.912625236990245	0	0.5	1	0.75	1	0.181818181818182
LR 79	-68.688305509067	0.302531593822042	68.830813770832	-0.386531476728888	0.805555555555556	0.882930899145918	0	0.5	1	0.75	1	0.181818181818182
LR 80	4608.45983668767	0.276233097560638	-4608.41773715133	-0.263908412507138	0.722222222222222	Inf	0	0	1	0.5	NA	1
LR 81	-70.1610640910914	0.328401331363776	70.2600336579399	-0.442713477305695	0.755102040816326	0.865236756202227	0	0.142857142857143	1	0.571428571428571	1	1
LR 82	-98.4468303769572	0.300073242156768	98.3660064689168	-0.0675206881910096	0.861111111111111	0.792582905867179	0	0.333333333333333	1	0.666666666666667	1	0.454545454545454
LR 83	3616.1922456092	0.323168704642156	-3616.20108949184	-0.312894962855361	0.638888888888889	Inf	0	0	1	0.5	NA	1
LR 84	-134.089538555057	0.346531058228228	133.931527482196	0.120927947128569	0.694444444444444	0.84543881739817	0	0.666666666666667	1	0.833333333333333	1	0.0606060606060607
LR 85	-186.561113568082	0.371643871353395	186.115981675203	0.520617172042562	0.694444444444444	0.750687206112669	0	0.666666666666667	1	0.833333333333333	1	0.0606060606060607
LR 86	-79.6061146140097	0.33388199919927	79.8040773813278	-0.554707977407336	0.653061224489796	0.674845435388749	0	0.571428571428571	1	0.785714285714286	1	0.06993006993007
LR 87	4584.96841926969	0.303976804058019	-4584.90512724565	-0.313972451443256	0.666666666666667	Inf	0	0	1	0.5	NA	1
LR 88	-129.391766851233	0.37663124872898	129.166660669278	-0.0162823089697502	0.666666666666667	0.974673824448752	0	0.166666666666667	1	0.583333333333333	1	1
LR 89	-110.561973973254	0.3485650211341	109.730327714709	0.902354592228232	0.444444444444444	0.93262581798305	0	0.166666666666667	1	0.583333333333333	1	1
LR 90	-100.909907954233	0.300604433452016	100.782225118457	0.138504751729865	0.916666666666667	0.817678621878658	0	0.666666666666667	1	0.833333333333333	1	0.0606060606060607
LR 91	-568.342730590033	0.459827285180987	568.334653219487	-0.471218734732187	0.387755102040816	0.975234466200921	0	0.142857142857143	1	0.571428571428571	1	1
LR 92	-87.2771248822941	0.301273502597929	86.9544734665442	0.33194080453276	0.777777777777778	0.677736842764981	0	0.5	1	0.75	1	0.181818181818182
LR 93	4371.85831622143	0.317601947387979	-4372.15789887377	0.278893179666833	0.666666666666667	0.999999989479197	0	0.333333333333333	1	0.666666666666667	1	0.454545454545454
LR 94	-96.3091566948723	0.32034792405283	96.2123793728054	-0.0202717450039511	0.777777777777778	0.813367375858887	0	0.333333333333333	1	0.666666666666667	1	0.454545454545454
LR 95	-58.1309796323306	0.282744150151707	58.3979920239707	-0.505151277625957	0.861111111111111	0.717566377189622	0	0.833333333333333	1	0.916666666666667	1	0.0151515151515152
LR 96	-89.351314559405	0.271926003897014	88.7067495179485	0.930204201762208	0.755102040816327	0.710986013215261	0	0.428571428571429	1	0.714285714285714	1	0.192307692307692
LR 97	-74.9448520491891	0.313192852044198	74.7412201661134	0.0551842534837416	0.75	0.640218233990989	0	0.5	1	0.75	1	0.181818181818182
LR 98	-106.521485042738	0.37879805215658	106.876423576538	-0.826471768584255	0.611111111111111	0.890676476214843	0	0.333333333333333	1	0.666666666666667	1	0.454545454545454
LR 99	-170.494202893853	0.393122728912329	169.481271738675	1.23601415032863	0.444444444444444	Inf	0	0	1	0.5	NA	1
LR 100	3619.84203699022	0.288652973722956	-3619.4803057873	-0.613766749142874	0.75	0.999999995967503	0	0.166666666666667	1	0.583333333333333	1	1
LR 101	-196.288592403877	0.369875583953215	195.271329272244	1.46323174568203	0.489795918367347	0.906251714641564	0	0.428571428571429	1	0.714285714285714	1	0.192307692307692
LR 102	-427.846734973571	0.359735221047341	428.03636617308	-0.569483109561087	0.5	0.752026915484966	0	0.333333333333333	1	0.666666666666667	1	0.454545454545454
LR 103	-81.8304110597699	0.293942370917232	81.4383656835118	0.436159018620054	0.805555555555556	0.805651276089216	0	0.666666666666667	1	0.833333333333333	1	0.0606060606060607
LR 104	-85.0645751330957	0.381953324387575	85.2121218107285	-0.664216755372981	0.5	0.859284283915079	0	0.166666666666667	1	0.583333333333333	1	1
LR 105	4557.16776579101	0.272879908821971	-4557.66089962677	0.544307847927248	0.666666666666667	Inf	0	0	1	0.5	NA	1
LR 106	-152.337402128153	0.330601470642781	151.677435760126	0.953814938740557	0.755102040816326	0.911830785011173	0	0.428571428571429	1	0.714285714285714	1	0.192307692307692
LR 107	-147.204799727485	0.371240173803811	147.520251215676	-0.655284762153727	0.75	0.897012162506821	0	0.5	1	0.75	1	0.181818181818182
LR 108	3594.02815496708	0.33232679330555	-3594.21441408993	-0.0450941694137117	0.5	Inf	0	0	1	0.5	NA	1
LR 109	-80.3434863939867	0.282658963942801	80.2219536626579	0.122905793798213	0.944444444444445	0.684500311616378	0	0.833333333333333	1	0.916666666666667	1	0.0151515151515152
LR 110	-50.033486311379	0.310785241280972	49.9444682573409	-0.205187369792595	0.777777777777778	0.658493202406799	0	0.333333333333333	1	0.666666666666667	1	0.454545454545454
LR 111	-407.471225053812	0.344337833830867	407.256723661586	0.112119280465914	0.693877551020408	0.917761712183606	0	0.142857142857143	1	0.571428571428571	1	1
LR 112	-92.3800342254295	0.391241908446646	92.7489633634323	-0.959727532002209	0.583333333333333	0.88816841441869	0	0.333333333333333	1	0.666666666666667	1	0.454545454545454
LR 113	4417.04365836798	0.277498514808105	-4417.4241653631	0.469163767416083	0.75	0.999999999875775	0	0.166666666666667	1	0.583333333333333	1	1
LR 114	-119.703098807113	0.335217606125793	119.31667092926	0.409494176832869	0.666666666666667	0.725025518758579	0	0.5	1	0.75	1	0.181818181818182
LR 115	-112.735075227958	0.283166375351252	112.419265753684	0.343112244584875	0.861111111111111	0.79844575803453	0	0.5	1	0.75	1	0.181818181818182
LR 116	-85.2756741070219	0.2765574710917	84.8184003546998	0.631628004719086	0.816326530612245	0.598086720588938	0	0.714285714285714	1	0.857142857142857	1	0.020979020979021
LR 117	4529.39058171034	0.325255297911448	-4529.88998825232	0.425808291045163	0.472222222222222	Inf	0	0	1	0.5	NA	1
LR 118	-399.822315945117	0.327641942216327	399.730118077952	0.0512899313756453	0.777777777777778	0.913580293754435	0	0.333333333333333	1	0.666666666666667	1	0.454545454545454
LR 119	-167.69714539219	0.264853714477706	167.258473605652	0.606283376741897	0.916666666666667	0.802937046845217	0	0.666666666666667	1	0.833333333333333	1	0.0606060606060607
LR 120	-166.281871915676	0.474351487800891	166.193137456712	-0.310430381931878	0.472222222222222	0.919118954075653	0	0.333333333333333	1	0.666666666666667	1	0.454545454545454
LR 121	-488.128538216668	0.379459820129809	488.455066905617	-0.635182719249879	0.530612244897959	0.975366470713437	0	0.142857142857143	1	0.571428571428571	1	1
LR 122	4563.94829428884	0.370200272844781	-4564.03988248338	-0.326903769025266	0.5	Inf	0	0	1	0.5	NA	1
LR 123	-53.2847615689201	0.282713503696185	53.1378938076822	0.0268951696227465	0.833333333333333	0.609438106876184	0	0.666666666666667	1	0.833333333333333	1	0.0606060606060607
LR 124	-146.944603448112	0.380581146778388	146.361709536349	0.602625834841027	0.527777777777778	0.952169248542656	0	0.166666666666667	1	0.583333333333333	1	1
LR 125	-74.6600011087562	0.285568446735832	74.2517931857811	0.466597415563156	0.777777777777778	0.807633873550826	0	0.5	1	0.75	1	0.181818181818182
LR 126	-119.584567958552	0.347011676861683	119.39785022822	0.0886263479964889	0.653061224489796	Inf	0	0	1	0.5	NA	1
LR 127	-419.379876531464	0.351680024251697	419.370201663666	-0.219170842784704	0.638888888888889	0.836256063237776	0	0.333333333333333	1	0.666666666666667	1	0.454545454545454
LR 128	4561.73424518863	0.32185561394664	-4562.02189720632	0.0821525330553059	0.5	Inf	0	0	1	0.5	NA	1
LR 129	-127.507142389407	0.352421900930822	126.886586753379	0.682324904936392	0.666666666666667	0.727815389348547	0	0.5	1	0.75	1	0.181818181818182
LR 130	-110.670205828068	0.283937004508026	110.584548322673	0.0286181614198395	0.861111111111111	0.695681682838225	0	0.833333333333333	1	0.916666666666667	1	0.0151515151515152
LR 131	-375.403778229842	0.326559085469461	375.376194976749	-0.185144492955894	0.653061224489796	0.633491996218857	0	0.571428571428571	1	0.785714285714286	1	0.06993006993007
LR 132	-86.3206684032369	0.250200971462633	85.8216596364889	0.653784865501192	0.944444444444445	0.548423011908415	0	0.833333333333333	1	0.916666666666667	1	0.0151515151515152
LR 133	-161.914971926549	0.39534946588482	161.930787580583	-0.276368919791175	0.611111111111111	0.862754276582131	0	0.5	1	0.75	1	0.181818181818182
LR 134	-122.192811821834	0.382280435171379	121.949750657153	0.0267664280589579	0.5	Inf	0	0	1	0.5	NA	1
LR 135	4499.07194611962	0.314860835886608	-4499.64177905582	0.668502471493525	0.527777777777778	Inf	0	0	1	0.5	NA	1
LR 136	-150.705582536899	0.358723437736407	150.093984144489	0.752227676390784	0.63265306122449	0.9196974905266	0	0.285714285714286	1	0.642857142857143	1	0.461538461538462
LR 137	-74.2250744641574	0.30673680680592	73.8907728831979	0.258251354936422	0.75	0.693721141437339	0	0.333333333333333	1	0.666666666666667	1	0.454545454545454
LR 138	-685.01643103392	0.461310389420892	685.617025680983	-1.30133117012447	0.361111111111111	Inf	0	0	1	0.5	NA	1
LR 139	-81.7612562571292	0.273474219583562	81.3096659474309	0.623549819949347	0.861111111111111	0.704349635418701	0	0.666666666666667	1	0.833333333333333	1	0.0606060606060607
LR 140	4462.72584534861	0.3037290730431	-4462.75794065529	-0.235290137015209	0.694444444444444	0.999999999910147	0	0.166666666666667	1	0.583333333333333	1	1
LR 141	-190.739180413887	0.296863741817062	190.676296235396	0.136608147224682	0.918367346938776	0.718989800391525	0	0.857142857142857	1	0.928571428571429	1	0.00466200466200466
LR 142	-90.9255930320828	0.315406090065873	90.586476329357	0.302333793468281	0.694444444444444	0.695960864338596	0	0.333333333333333	1	0.666666666666667	1	0.454545454545454
LR 143	-101.472657552692	0.37803837159413	101.080354158971	0.145550349708743	0.472222222222222	0.68905983549262	0	0.166666666666667	1	0.583333333333333	1	1
LR 144	4539.54897179576	0.300673678516861	-4539.7606898481	0.181597707966149	0.694444444444445	Inf	0	0	1	0.5	NA	1
LR 145	-78.4930325652288	0.355105652947629	78.2495706048971	-0.0646059079433811	0.722222222222222	Inf	0	0	1	0.5	NA	1
LR 146	-121.721116547845	0.281358727438592	121.495392739218	0.313595341989157	0.897959183673469	0.683918105283931	0	0.714285714285714	1	0.857142857142857	1	0.020979020979021
LR 147	-119.768288395796	0.339055588537476	119.433622623357	0.322937429960355	0.75	0.836020877900075	0	0.666666666666667	1	0.833333333333333	1	0.0606060606060607
LR 148	3548.35427176005	0.338987634292142	-3547.78096315854	-1.12964946390855	0.583333333333333	Inf	0	0	1	0.5	NA	1
LR 149	-169.758657622282	0.462761603425422	168.563929255406	1.20831294178212	0.277777777777778	Inf	0	0	1	0.5	NA	1
LR 150	-112.145244768601	0.280782538488135	112.000560636416	0.126079798606797	0.888888888888889	0.758383122496336	0	0.666666666666667	1	0.833333333333333	1	0.0606060606060607
LR 151	-107.642628081854	0.311921515682568	107.231238300673	0.496063350940687	0.795918367346939	0.715552698209389	0	0.714285714285714	1	0.857142857142857	1	0.020979020979021
LR 152	4434.29510260404	0.318087744338372	-4433.94966857863	-0.612085391972266	0.75	0.99999999992138	0	0.166666666666667	1	0.583333333333333	1	1
LR 153	-363.489157031757	0.318802224627557	363.025659883698	0.516568455743051	0.638888888888889	0.797850307066667	0	0.333333333333333	1	0.666666666666667	1	0.454545454545454
LR 154	-141.096018777176	0.390821360201611	140.978974535657	-0.0865411660980457	0.611111111111111	0.959514092940413	0	0.333333333333333	1	0.666666666666667	1	0.454545454545454
LR 155	-52.9824200761475	0.279037999398331	52.7553559122748	0.152372016373908	0.861111111111111	0.572441627724944	0	0.666666666666667	1	0.833333333333333	1	0.0606060606060607
LR 156	4488.76968088235	0.340845948959687	-4489.27417770938	0.526641164712559	0.428571428571429	Inf	0	0	1	0.5	NA	1
LR 157	-83.0589396054796	0.293965319715212	82.705737452771	0.389627799752387	0.777777777777778	0.910875609622792	0	0.333333333333333	1	0.666666666666667	1	0.454545454545454
LR 158	-473.331497206265	0.374150323974407	473.788468256352	-0.873165588903611	0.638888888888889	0.919033857062835	0	0.333333333333333	1	0.666666666666667	1	0.454545454545454
LR 159	-101.686950745969	0.305911390845075	101.860223861313	-0.416586912463156	0.805555555555556	0.80821978651484	0	0.666666666666667	1	0.833333333333333	1	0.0606060606060607
LR 160	-94.4306561420453	0.310066828736459	94.0055970353636	0.46039023111542	0.75	0.823494352270076	0	0.5	1	0.75	1	0.181818181818182
LR 161	-95.7243254941892	0.302643002418591	95.5026022626543	0.229890784241013	0.816326530612245	0.818677856173079	0	0.571428571428571	1	0.785714285714286	1	0.06993006993007
LR 162	-444.408005964088	0.380340106561591	443.618767219932	0.864450645117305	0.388888888888889	0.751078421836934	0	0.166666666666667	1	0.583333333333333	1	1
LR 163	-98.95080396318	0.323340463767121	98.803725923073	0.0455557620742965	0.777777777777778	0.693912711961749	0	0.666666666666667	1	0.833333333333333	1	0.0606060606060607
LR 164	-108.909259846832	0.357830904336854	108.884631266728	-0.224725275030452	0.694444444444444	0.868080513096203	0	0.166666666666667	1	0.583333333333333	1	1
LR 165	4456.62754500672	0.294947108310177	-4456.66050169792	-0.176783988099596	0.694444444444444	0.999999999901947	0	0.166666666666667	1	0.583333333333333	1	1
LR 166	-179.724803156621	0.523229864821381	179.869089686316	-0.747825393177943	0.285714285714286	0.986214481789999	0	0.142857142857143	1	0.571428571428571	1	1
LR 167	-356.478308651978	0.312640254190076	356.529560174778	-0.273165069326014	0.75	0.675691575848013	0	0.666666666666667	1	0.833333333333333	1	0.0606060606060607
LR 168	-100.829282499903	0.316754391860918	100.263224003672	0.64800409497986	0.75	0.629843835134869	0	0.666666666666667	1	0.833333333333333	1	0.0606060606060607
LR 169	4613.77124919777	0.330245343143133	-4613.29295422842	-0.984313348431693	0.611111111111111	Inf	0	0	1	0.5	NA	1
LR 170	-126.705114267743	0.263819807066543	126.247159684672	0.72792321530434	0.916666666666667	0.828156914660587	0	0.833333333333333	1	0.916666666666667	1	0.0151515151515152
LR 171	4607.94973655505	0.286231921840355	-4607.91212551028	-0.301178579340348	0.673469387755102	Inf	0	0	1	0.5	NA	1
LR 172	-203.277680295674	0.307560946033785	202.714904263457	0.81900741179975	0.722222222222222	0.731347611122376	0	0.666666666666667	1	0.833333333333333	1	0.0606060606060607
LR 173	-35.9805869954846	0.282962114362557	35.744719569105	0.0623054002956389	0.944444444444445	0.527728300830932	0	0.666666666666667	1	0.833333333333333	1	0.0606060606060607
LR 174	-117.530898576025	0.37174218408134	117.05847747981	0.35380679448489	0.5	0.719541130711328	0	0.333333333333333	1	0.666666666666667	1	0.454545454545454
LR 175	-190.637788959125	0.438873532369526	190.851286268492	-0.474572677921075	0.805555555555556	0.953210854925342	0	0.666666666666667	1	0.833333333333333	1	0.0606060606060607
LR 176	-86.9429589447778	0.319363478356428	86.632156246385	0.226514755813361	0.73469387755102	0.696535508320202	0	0.428571428571429	1	0.714285714285714	1	0.192307692307692
LR 177	-56.1257073044372	0.277128310691827	55.9950334428809	0.0477519873835411	0.916666666666667	0.54990189054146	0	0.833333333333333	1	0.916666666666667	1	0.0151515151515152
LR 178	4562.10594508269	0.312760447425016	-4562.11507102445	-0.180446446823498	0.666666666666667	Inf	0	0	1	0.5	NA	1
LR 179	-173.733744982481	0.389728398879082	173.08892425528	0.77343235248431	0.555555555555556	0.911753779182132	0	0.333333333333333	1	0.666666666666667	1	0.454545454545454
LR 180	-486.218214591228	0.321565773994775	486.838044782295	-1.07484284408477	0.638888888888889	0.812409016076801	0	0.5	1	0.75	1	0.181818181818182
LR 181	4596.31258047478	0.295181998479446	-4596.46748279212	0.164271350423159	0.714285714285714	0.999999994451812	0	0.142857142857143	1	0.571428571428571	1	1
LR 182	-68.333583413773	0.299110104390314	67.8126516009505	0.518892355183675	0.75	0.89420803299713	0	0.333333333333333	1	0.666666666666667	1	0.454545454545454
LR 183	-91.80451538466	0.329803989989604	91.5196238544378	0.166093250041005	0.805555555555556	0.880080819596562	0	0.166666666666667	1	0.583333333333333	1	1
LR 184	-454.28037642146	0.382208480009642	454.067419968355	-0.0125805010822499	0.527777777777778	0.716562385510432	0	0.333333333333333	1	0.666666666666667	1	0.454545454545454
LR 185	-126.834242595507	0.359422577806202	126.937842627516	-0.317930856221109	0.694444444444444	0.874264299130982	0	0.5	1	0.75	1	0.181818181818182
LR 186	4559.25822895162	0.296854841683025	-4559.85788604761	0.54794863076189	0.673469387755102	Inf	0	0	1	0.5	NA	1
LR 187	-209.209784827086	0.408210125445806	209.042684592623	0.229901340293603	0.833333333333333	0.919881750777251	0	0.5	1	0.75	1	0.181818181818182
LR 188	-50.5333954201755	0.294907950024594	50.9200079273237	-0.76177403027793	0.75	0.736388581176642	0	0.666666666666667	1	0.833333333333333	1	0.0606060606060607
LR 189	-137.329515960579	0.336568710297427	137.106536228813	0.126715667838293	0.555555555555556	0.891923685380747	0	0.333333333333333	1	0.666666666666667	1	0.454545454545454
LR 190	-395.057229609216	0.344060765546757	394.857761840489	0.0170637899150824	0.555555555555556	0.694735307782763	0	0.333333333333333	1	0.666666666666667	1	0.454545454545454
LR 191	-162.414451179374	0.338755016632602	162.14650203894	0.331777831742608	0.795918367346939	0.71255462144378	0	0.714285714285714	1	0.857142857142857	1	0.020979020979021
LR 192	-564.493543818432	0.458356684196257	564.508558385689	-0.515569800858139	0.527777777777778	Inf	0	0	1	0.5	NA	1
LR 193	4611.54401102173	0.268149672383684	-4611.89645663754	0.421717771536242	0.75	0.999999992820207	0	0.166666666666667	1	0.583333333333333	1	1
LR 194	-56.1876749811454	0.30552694149347	56.4247131092491	-0.586609120739414	0.805555555555556	0.650303204127649	0	0.666666666666667	1	0.833333333333333	1	0.0606060606060607
LR 195	-95.1200526286569	0.327155807573225	94.7411629329544	0.320008995226928	0.583333333333333	0.827285417790874	0	0.333333333333333	1	0.666666666666667	1	0.454545454545454
LR 196	-110.514050424227	0.299204602141996	110.335848358579	0.0866739967386333	0.836734693877551	0.678378974861888	0	0.571428571428571	1	0.785714285714286	1	0.06993006993007
LR 197	-65.4564246534791	0.3046047196748	65.3730796112368	-0.109723633955178	0.805555555555555	0.886471847378747	0	0.5	1	0.75	1	0.181818181818182
LR 198	-166.877771873375	0.431262656897668	166.008549486218	0.877517903160079	0.305555555555556	Inf	0	0	1	0.5	NA	1
LR 199	3487.0995892531	0.365090651345505	-3486.6529188716	-0.995086762721381	0.416666666666667	Inf	0	0	1	0.5	NA	1
LR 200	-139.145639291134	0.278276215260635	138.711097064031	0.691581607279304	0.861111111111111	0.824118789448517	0	0.833333333333333	1	0.916666666666667	1	0.0151515151515152
LR 201	-105.262992081733	0.275604180162804	105.050683961323	0.242409930529222	0.877551020408163	0.696404546814787	0	0.714285714285714	1	0.857142857142857	1	0.020979020979021
LR 202	-127.484288144525	0.354049897728952	127.488609203147	-0.159690956416502	0.777777777777778	0.93913980864581	0	0.5	1	0.75	1	0.181818181818182
LR 203	-501.882063547066	0.332336907074635	501.651013121433	0.178787993560875	0.611111111111111	0.805770094856907	0	0.333333333333333	1	0.666666666666667	1	0.454545454545454
LR 204	4525.51760748956	0.333412222660373	-4525.725387057	0.0896075992066494	0.555555555555556	Inf	0	0	1	0.5	NA	1
LR 205	-90.7199378513636	0.369573287485439	90.1662882201308	0.345182812488554	0.472222222222222	Inf	0	0	1	0.5	NA	1
LR 206	-97.9606564225616	0.267193341418254	97.7525335180202	0.200478911533467	0.897959183673469	0.66495752674609	0	0.571428571428571	1	0.785714285714286	1	0.06993006993007
LR 207	4626.16779894622	0.490274084479945	-4625.26882316542	-2.02036849795652	0.416666666666667	Inf	0	0	1	0.5	NA	1
LR 208	-162.632809476357	0.37771200851563	162.354026146953	0.282716861141332	0.694444444444444	0.952159620799737	0	0.333333333333333	1	0.666666666666667	1	0.454545454545454
LR 209	-452.837121348669	0.292927291913327	452.902652377609	-0.305308691655877	0.777777777777778	0.544763986012834	0	0.5	1	0.75	1	0.181818181818182
LR 210	-142.150436859933	0.299206617511972	141.566818518952	0.957723743066327	0.944444444444445	0.883539435946364	0	0.833333333333333	1	0.916666666666667	1	0.0151515151515152
LR 211	-487.025547973836	0.334630450866755	486.26446399425	0.85887733451599	0.530612244897959	0.798649083211581	0	0.285714285714286	1	0.642857142857143	1	0.461538461538462
LR 212	-143.667799069417	0.318503534186075	143.270390429297	0.496494537351562	0.833333333333333	0.880911908171508	0	0.5	1	0.75	1	0.181818181818182
LR 213	-84.7406502059053	0.316522844772472	84.7286082248797	-0.170529261614856	0.75	0.691021664491029	0	0.5	1	0.75	1	0.181818181818182
LR 214	4536.34834877884	0.38225137070986	-4536.61698798753	-0.0776200599293455	0.361111111111111	Inf	0	0	1	0.5	NA	1
LR 215	-95.8397149961531	0.327367548392311	96.4302552154367	-0.971354717928626	0.833333333333333	0.938615331187956	0	0.5	1	0.75	1	0.181818181818182
LR 216	-152.015996896486	0.371849324730485	151.577630939861	0.470168870138468	0.530612244897959	0.857918595111101	0	0.285714285714286	1	0.642857142857143	1	0.461538461538462
LR 217	3513.08112272407	0.358555961644239	-3513.48891087369	0.356050236043918	0.527777777777778	Inf	0	0	1	0.5	NA	1
LR 218	-56.3340036049861	0.274162857379119	55.9911599934727	0.350215358127719	0.888888888888889	0.677448371853905	0	0.666666666666667	1	0.833333333333333	1	0.0606060606060607
LR 219	-103.046160901913	0.302062367581893	103.329541034856	-0.54288310347175	0.888888888888889	0.829491178900758	0	0.666666666666667	1	0.833333333333333	1	0.0606060606060607
LR 220	-127.520865385536	0.306463206619523	127.51433094825	-0.0874556738157601	0.833333333333333	0.699786040141727	0	0.833333333333333	1	0.916666666666667	1	0.0151515151515152
LR 221	-124.712648917783	0.281425093706125	124.451452952466	0.335191121903655	0.816326530612245	0.812623749401662	0	0.571428571428571	1	0.785714285714286	1	0.06993006993007
LR 222	4461.16283487448	0.26109388383245	-4461.13717155547	-0.112437231855562	0.861111111111111	0.999999999871109	0	0.166666666666667	1	0.583333333333333	1	1
LR 223	-79.9651528516236	0.304258758433661	80.0567076229912	-0.273124444411571	0.861111111111111	0.811448964610338	0	0.5	1	0.75	1	0.181818181818182
LR 224	-93.3541685152759	0.407348593553241	93.5180290683867	-0.745000436693259	0.472222222222222	0.720304723264894	0	0.333333333333333	1	0.666666666666667	1	0.454545454545454
LR 225	-546.699397251617	0.437263042291126	545.957288691346	0.804155145135746	0.472222222222222	0.960081424886895	0	0.333333333333333	1	0.666666666666667	1	0.454545454545454
LR 226	-99.9338692966291	0.322599826194532	100.456736357398	-0.840383642113147	0.816326530612245	0.896505040101793	0	0.428571428571429	1	0.714285714285714	1	0.192307692307692
LR 227	-133.18500110693	0.336141579446083	133.019749458496	0.0334433742750496	0.638888888888889	0.938573368771109	0	0.333333333333333	1	0.666666666666667	1	0.454545454545454
LR 228	-88.9133148493147	0.314620163189618	88.0992689153583	0.935490557156614	0.583333333333333	0.823790130563197	0	0.166666666666667	1	0.583333333333333	1	1
LR 229	4604.76985271843	0.303463876905116	-4604.63860670215	-0.468204638260737	0.666666666666667	Inf	0	0	1	0.5	NA	1
LR 230	-157.339658614098	0.323363761135658	156.71716249359	0.844343120421224	0.805555555555556	0.938077698070278	0	0.5	1	0.75	1	0.181818181818182
LR 231	4539.75354357193	0.349058003586599	-4540.02123435936	0.0372007345307976	0.469387755102041	Inf	0	0	1	0.5	NA	1
LR 232	-48.9320940919312	0.287214362670952	49.141515580783	-0.494543681404064	0.833333333333333	0.703051518209798	0	0.666666666666667	1	0.833333333333333	1	0.0606060606060607
LR 233	-430.373704797331	0.361248996774991	430.254569772423	-0.0820372947769817	0.5	0.706261689325292	0	0.333333333333333	1	0.666666666666667	1	0.454545454545454
LR 234	-183.3774551284	0.404455580332805	183.422257213119	-0.220745318665824	0.75	0.967253982725163	0	0.5	1	0.75	1	0.181818181818182
LR 235	-69.8902069347579	0.277702760098297	69.4165596483473	0.573357916895793	0.861111111111111	0.658507996871613	0	0.666666666666667	1	0.833333333333333	1	0.0606060606060607
LR 236	-103.547672457717	0.411316414352436	103.279219802217	-0.139933118987116	0.530612244897959	0.982309509952875	0	0.142857142857143	1	0.571428571428571	1	1
LR 237	4550.19715396711	0.325868203501362	-4550.34807607863	-0.0338307785532894	0.666666666666667	Inf	0	0	1	0.5	NA	1
LR 238	-125.061288859964	0.319281183827468	123.922809127893	1.52459324201106	0.472222222222222	0.916899381658568	0	0.166666666666667	1	0.583333333333333	1	1
LR 239	-80.6109808088132	0.291974619010381	80.8449530394053	-0.40016500483903	0.944444444444445	0.704427474937935	0	0.833333333333333	1	0.916666666666667	1	0.0151515151515152
LR 240	-450.569194958708	0.376331338971565	450.811335756183	-0.693147094427141	0.444444444444444	0.840143388665175	0	0.333333333333333	1	0.666666666666667	1	0.454545454545454
LR 241	-173.701271475735	0.388689071981894	173.388905703629	0.262831018768307	0.653061224489796	0.738433392163146	0	0.571428571428571	1	0.785714285714286	1	0.06993006993007
LR 242	-92.4977620248961	0.390621849038616	92.6910056387651	-0.724132818094356	0.555555555555556	0.864488490787482	0	0.166666666666667	1	0.583333333333333	1	1
LR 243	4561.6139965982	0.266808275582239	-4562.08239228791	0.529322601369557	0.694444444444445	Inf	0	0	1	0.5	NA	1
LR 244	-413.307875117155	0.354550174911173	412.710593499378	0.64570203578232	0.527777777777778	0.858363169696132	0	0.333333333333333	1	0.666666666666667	1	0.454545454545454
LR 245	-79.6100988182066	0.31789855408513	79.9054660146429	-0.611730001694721	0.805555555555556	0.884467340533302	0	0.5	1	0.75	1	0.181818181818182
LR 246	-193.7681581221	0.379717763191085	193.05533013646	0.921829396069688	0.73469387755102	0.937168745242592	0	0.571428571428571	1	0.785714285714286	1	0.06993006993007
LR 247	-399.340370884368	0.343639514433005	399.066326958904	0.165285613378093	0.611111111111111	0.684352247219949	0	0.5	1	0.75	1	0.181818181818182
LR 248	4623.62278829826	0.339925130034353	-4623.06718866333	-1.1379711099191	0.583333333333333	Inf	0	0	1	0.5	NA	1
LR 249	-99.5954673829949	0.273421878502875	99.1118568295667	0.753474025353067	0.888888888888889	0.810391541354818	0	0.833333333333333	1	0.916666666666667	1	0.0151515151515152
LR 250	-105.301141935734	0.305422481467995	105.269858011909	-0.15478684992524	0.777777777777778	0.682390968596282	0	0.5	1	0.75	1	0.181818181818182
LR 251	-384.810924872429	0.354451451593359	384.385634544714	0.203209554099073	0.795918367346939	0.822642323195879	0	0.285714285714286	1	0.642857142857143	1	0.461538461538462
LR 252	-111.965199128496	0.338221534263594	112.609047483042	-1.01454990996549	0.861111111111111	0.875195324108271	0	0.666666666666667	1	0.833333333333333	1	0.0606060606060607
LR 253	-82.3444215318937	0.318977073612528	82.2086184854992	-0.0279076344116958	0.666666666666667	0.684894774571813	0	0.5	1	0.75	1	0.181818181818182
LR 254	4638.37904371979	0.297844149412684	-4638.54059162067	-0.00424140408353838	0.694444444444444	0.999999994807724	0	0.166666666666667	1	0.583333333333333	1	1
LR 255	-222.698049321584	0.396688633048064	221.845466426505	1.18214594054361	0.5	0.939809456816814	0	0.333333333333333	1	0.666666666666667	1	0.454545454545454
LR 256	4551.76032058006	0.380725686507623	-4551.64365095956	-0.544567662724047	0.469387755102041	Inf	0	0	1	0.5	NA	1
LR 257	-52.3123087204508	0.276476145656165	51.7429375594763	0.624450755133536	0.861111111111111	0.681368861003005	0	0.166666666666667	1	0.583333333333333	1	1
LR 258	-125.959346142799	0.349073748599507	125.60634102967	0.331804566364866	0.666666666666667	0.701199516515448	0	0.666666666666667	1	0.833333333333333	1	0.0606060606060607
LR 259	-155.23239285264	0.368675190453761	154.850380761567	0.340752844415831	0.583333333333333	0.972266655046466	0	0.166666666666667	1	0.583333333333333	1	1
LR 260	-80.551217656402	0.327740459606654	80.1825805852789	0.234371506785792	0.694444444444444	0.69672259192205	0	0.333333333333333	1	0.666666666666667	1	0.454545454545454
LR 261	3668.65225521336	0.29966881067145	-3669.18564575288	0.623069130831912	0.571428571428571	0.999998207501769	0	0.142857142857143	1	0.571428571428571	1	1
LR 262	-105.623859882273	0.34632989481401	105.297715538686	0.211954248889106	0.638888888888889	0.836882152884476	0	0.333333333333333	1	0.666666666666667	1	0.454545454545454
LR 263	-115.340241279892	0.392962314089653	115.29390494772	-0.309121499403245	0.555555555555556	0.880230044546792	0	0.166666666666667	1	0.583333333333333	1	1
LR 264	-78.6054229224116	0.339927976251361	78.6311069172086	-0.356749861889009	0.694444444444444	0.602502616860539	0	0.5	1	0.75	1	0.181818181818182
LR 265	-108.090787392703	0.340133523934725	107.6353974826	0.424335492657315	0.694444444444444	0.885286651454857	0	0.166666666666667	1	0.583333333333333	1	1
LR 266	-136.545740905477	0.271015354502656	136.210099401181	0.576563773454106	0.938775510204082	0.726843701901915	0	0.857142857142857	1	0.928571428571429	1	0.00466200466200466
LR 267	-120.82402012669	0.29921163741541	120.704066795796	0.0586315292921742	0.833333333333333	0.703165453102894	0	0.666666666666667	1	0.833333333333333	1	0.0606060606060607
LR 268	-78.6340029564667	0.31663587178223	78.3106167664237	0.216816698436208	0.694444444444444	0.690474391216122	0	0.333333333333333	1	0.666666666666667	1	0.454545454545454
LR 269	3580.7810244815	0.32045934458136	-3580.6758251476	-0.247398317535765	0.694444444444444	Inf	0	0	1	0.5	NA	1
LR 270	-129.642170263073	0.352025676742688	128.892794309656	0.866897471988034	0.666666666666667	0.864894269442654	0	0.166666666666667	1	0.583333333333333	1	1
LR 271	-109.736430939877	0.30405808150016	109.483878381475	0.33128223165236	0.836734693877551	0.716356744380231	0	0.714285714285714	1	0.857142857142857	1	0.020979020979021
LR 272	-100.987283877443	0.370711930017272	100.174414571018	0.734907604413599	0.5	Inf	0	0	1	0.5	NA	1
LR 273	4594.5114186325	0.280899554111914	-4594.47335266781	-0.228513420504889	0.666666666666667	Inf	0	0	1	0.5	NA	1
LR 274	-578.464763590379	0.441877350111096	578.831978395598	-0.817968100896394	0.555555555555556	0.942944890423254	0	0.166666666666667	1	0.583333333333333	1	1
LR 275	-61.5513994353023	0.284136614485846	61.5555518768263	-0.143633167690091	0.888888888888889	0.688127297109558	0	0.666666666666667	1	0.833333333333333	1	0.0606060606060607
LR 276	-95.2460345599004	0.277061385697383	94.7962762980224	0.666936659294191	0.897959183673469	0.710606478483688	0	0.714285714285714	1	0.857142857142857	1	0.020979020979021
LR 277	-49.7893393938689	0.268604198095412	49.5992866518927	0.142356353155777	0.916666666666667	0.675200954828785	0	0.666666666666667	1	0.833333333333333	1	0.0606060606060607
LR 278	-52.7128302295851	0.320322375318441	53.0216152948838	-0.767911630474366	0.638888888888889	0.964908243912435	0	0.166666666666667	1	0.583333333333333	1	1
LR 279	4486.76839467835	0.430867699563673	-4486.82954835509	-0.291171925316831	0.361111111111111	Inf	0	0	1	0.5	NA	1
LR 280	-117.49013103783	0.354577581070287	117.467695607824	-0.173358526238684	0.75	0.871309628815397	0	0.333333333333333	1	0.666666666666667	1	0.454545454545454
LR 281	-89.8481990989421	0.348527807958376	90.1641251514196	-0.727541198763864	0.714285714285714	0.899353399722168	0	0.428571428571429	1	0.714285714285714	1	0.192307692307692
LR 282	-115.19631924555	0.277178477134801	114.972275420479	0.298313301319469	0.916666666666667	0.703557159848394	0	0.833333333333333	1	0.916666666666667	1	0.0151515151515152
LR 283	-160.554112347327	0.379113114472065	160.257641175748	0.180171339385429	0.583333333333333	0.953537728267872	0	0.166666666666667	1	0.583333333333333	1	1
LR 284	3667.64002045487	0.301566192825751	-3668.06729132094	0.425130046554078	0.638888888888889	Inf	0	0	1	0.5	NA	1
LR 285	-104.320287186727	0.327291390681865	103.974567729498	0.318631570210805	0.611111111111111	0.68766062405245	0	0.333333333333333	1	0.666666666666667	1	0.454545454545454
LR 286	-52.2748590475633	0.304928266465463	52.3113056986455	-0.334314704568598	0.775510204081633	0.678146060299711	0	0.428571428571429	1	0.714285714285714	1	0.192307692307692
LR 287	4500.65293013009	0.333328446606087	-4501.04457658334	0.388842006310064	0.583333333333333	Inf	0	0	1	0.5	NA	1
LR 288	-96.1808538585156	0.355859140214686	96.3432354044205	-0.524962152457002	0.666666666666667	0.909626260690605	0	0.333333333333333	1	0.666666666666667	1	0.454545454545454
LR 289	-199.314472541167	0.284965412055352	198.376039105578	1.35035374537438	0.638888888888889	0.88201458616661	0	0.333333333333333	1	0.666666666666667	1	0.454545454545454
LR 290	-123.300889179875	0.363718781359452	123.240572677433	-0.134526524431791	0.722222222222222	0.955143693510278	0	0.333333333333333	1	0.666666666666667	1	0.454545454545454
LR 291	-67.455164067626	0.286303595687899	67.3504535050277	0.0197179407089049	0.857142857142857	0.609242262220129	0	0.714285714285714	1	0.857142857142857	1	0.020979020979021
LR 292	-80.5974692272702	0.332662924507596	80.3771438634299	0.0135480881435755	0.722222222222222	0.820047869557873	0	0.333333333333333	1	0.666666666666667	1	0.454545454545454
LR 293	3579.72073221789	0.328613331363528	-3579.71628990921	-0.211256661740389	0.472222222222222	Inf	0	0	1	0.5	NA	1
LR 294	-84.2048549094836	0.347064172850648	84.7001031950738	-0.985940322185889	0.638888888888889	0.897412295339628	0	0.333333333333333	1	0.666666666666667	1	0.454545454545454
LR 295	-186.988715247438	0.351907383116114	186.10398128694	1.22443620764883	0.638888888888889	0.911806311392139	0	0.5	1	0.75	1	0.181818181818182
LR 296	-608.497515248148	0.461145890432321	608.700140934831	-0.579269317486099	0.510204081632653	0.895484406609096	0	0.285714285714286	1	0.642857142857143	1	0.461538461538462
LR 297	-137.100753401694	0.27607181594099	136.857409919266	0.392924967295497	0.916666666666667	0.84947568067317	0	0.833333333333333	1	0.916666666666667	1	0.0151515151515152
LR 298	4576.41396844733	0.289091034320883	-4576.67201492629	0.135412096683977	0.638888888888889	Inf	0	0	1	0.5	NA	1
LR 299	-118.771542611726	0.36733184960671	118.354772445451	0.303978416312708	0.666666666666667	Inf	0	0	1	0.5	NA	1
LR 300	-58.7535135875156	0.32157660044799	58.6006220965398	-0.129116595746617	0.75	0.740644114566416	0	0.333333333333333	1	0.666666666666667	1	0.454545454545454
LR 301	4619.85220694163	0.393327586190066	-4619.42275967004	-1.18168067843615	0.408163265306122	Inf	0	0	1	0.5	NA	1
LR 302	-102.409964149255	0.320154883113761	101.752883376482	0.761588723615602	0.666666666666667	0.806893395262726	0	0.333333333333333	1	0.666666666666667	1	0.454545454545454
LR 303	-173.758136870333	0.457145727196363	173.34554219106	0.210623392244208	0.416666666666667	Inf	0	0	1	0.5	NA	1
LR 304	-112.380670832008	0.282914938235627	112.279898451592	0.0944520948445235	0.916666666666667	0.695511326873949	0	0.833333333333333	1	0.916666666666667	1	0.0151515151515152
LR 305	-323.89472037802	0.279911224688551	323.717179911309	0.24682180697295	0.833333333333333	0.810865301394808	0	0.666666666666667	1	0.833333333333333	1	0.0606060606060607
LR 306	-64.2345581306123	0.331773242241165	64.3833585692884	-0.55228766203714	0.73469387755102	0.861955737573124	0	0.142857142857143	1	0.571428571428571	1	1
LR 307	-115.076403247019	0.311945352130156	114.411422544219	0.873018483384784	0.583333333333333	0.721618181834601	0	0.5	1	0.75	1	0.181818181818182
LR 308	3693.66239049106	0.284861047027622	-3693.35659424812	-0.647459500384881	0.694444444444444	Inf	0	0	1	0.5	NA	1
LR 309	-216.409397670159	0.433304101040304	215.741956433803	0.832563788198066	0.527777777777778	0.97009611820356	0	0.333333333333333	1	0.666666666666667	1	0.454545454545454
LR 310	-74.1944160417465	0.330115583972694	73.9206837349887	0.0662624796031477	0.611111111111111	0.681845090254543	0	0.333333333333333	1	0.666666666666667	1	0.454545454545454
LR 311	-171.363174355306	0.27786588992839	170.476098392797	1.39258179474715	0.795918367346939	0.839682903350027	0	0.714285714285714	1	0.857142857142857	1	0.020979020979021
LR 312	-46.2442939366294	0.342247497247126	46.4877085067394	-0.808939291947215	0.555555555555556	0.56080569662949	0	0.5	1	0.75	1	0.181818181818182
LR 313	4589.09268205973	0.381445411875633	-4588.76884376614	-0.911294329074247	0.444444444444444	Inf	0	0	1	0.5	NA	1
LR 314	-142.329125341279	0.347807369840915	141.86003197646	0.570281963920321	0.694444444444444	0.897217332640808	0	0.333333333333333	1	0.666666666666667	1	0.454545454545454
LR 315	-117.833947873073	0.332921264435131	117.468539700643	0.383045346302845	0.694444444444444	0.714648097992851	0	0.666666666666667	1	0.833333333333333	1	0.0606060606060607
LR 316	-184.190596413071	0.345544620839022	183.532734007117	1.03269742768599	0.73469387755102	0.945055220993767	0	0.428571428571429	1	0.714285714285714	1	0.192307692307692
LR 317	-102.627407201598	0.259119162656075	102.549857140583	0.0868640174376171	0.972222222222222	0.639335376800121	0	0.833333333333333	1	0.916666666666667	1	0.0151515151515152
LR 318	-71.16544544171	0.339076831749792	71.7990326498271	-1.19632098319811	0.694444444444444	0.96708545223634	0	0.166666666666667	1	0.583333333333333	1	1
LR 319	4414.51753601353	0.356139398968817	-4414.72441751007	-0.0648652733902418	0.611111111111111	0.999999999937487	0	0.166666666666667	1	0.583333333333333	1	1
LR 320	-415.248173547411	0.359323830304944	414.951123511801	0.129970105027725	0.416666666666667	0.708479205321278	0	0.166666666666667	1	0.583333333333333	1	1
LR 321	-105.998223334478	0.315893431064851	106.558730750932	-0.952848078701691	0.775510204081633	0.913978216021663	0	0.285714285714286	1	0.642857142857143	1	0.461538461538462
LR 322	4525.94504792245	0.405389107684497	-4525.94779274282	-0.407968731049084	0.472222222222222	Inf	0	0	1	0.5	NA	1
LR 323	-125.958396851348	0.3943910866636	125.246823476893	0.619347554707257	0.388888888888889	0.823545141317146	0	0.166666666666667	1	0.583333333333333	1	1
LR 324	-317.699370530983	0.284767273201841	317.60487306346	0.0261793853102337	0.861111111111111	0.648372604307126	0	0.666666666666667	1	0.833333333333333	1	0.0606060606060607
LR 325	-141.601593160476	0.313183107107018	141.159018738518	0.523169588512237	0.777777777777778	0.836135014858722	0	0.5	1	0.75	1	0.181818181818182
LR 326	-103.257183119216	0.293935371129912	102.969911926003	0.397898458046772	0.897959183673469	0.716356083520227	0	0.857142857142857	1	0.928571428571429	1	0.00466200466200466
LR 327	-92.2459622999524	0.356877323224284	92.4321584439327	-0.579393356869986	0.611111111111111	0.966242104256566	0	0.166666666666667	1	0.583333333333333	1	1
LR 328	4486.0518711768	0.249175944327256	-4486.11224785966	-0.0496798090891571	0.833333333333333	0.999999999861913	0	0.166666666666667	1	0.583333333333333	1	1
LR 329	-108.642636627679	0.384322187776317	108.848114355924	-0.733419151007589	0.5	0.769727303210274	0	0.5	1	0.75	1	0.181818181818182
LR 330	-185.904893374302	0.427589450049856	184.854058489453	1.22183156148869	0.305555555555556	0.962811470296257	0	0.166666666666667	1	0.583333333333333	1	1
LR 331	-192.244950653801	0.310413048205224	191.631201692399	0.995882969466196	0.714285714285714	0.766672364588567	0	0.714285714285714	1	0.857142857142857	1	0.020979020979021
LR 332	4572.22585908972	0.339466159956817	-4572.619205407	0.0870834132736966	0.555555555555556	Inf	0	0	1	0.5	NA	1
LR 333	-61.4351834715815	0.288880551723536	61.3833365299318	-0.0931760969477144	0.861111111111111	0.677677213060251	0	0.5	1	0.75	1	0.181818181818182
LR 334	-451.242532928455	0.359940177233347	451.31744943289	-0.250491003306982	0.722222222222222	0.833655180700087	0	0.666666666666667	1	0.833333333333333	1	0.0606060606060607
LR 335	-102.320875274073	0.375680269983386	102.576618846939	-0.702069363413737	0.611111111111111	0.916134414136033	0	0.166666666666667	1	0.583333333333333	1	1
LR 336	-139.513029813473	0.410470713490588	139.399037063581	-0.174129798122694	0.448979591836735	0.895627530663076	0	0.142857142857143	1	0.571428571428571	1	1
LR 337	4617.25694397438	0.260132308295605	-4617.15993335929	-0.29005738306504	0.777777777777778	Inf	0	0	1	0.5	NA	1
LR 338	-506.583801160424	0.339627302379494	506.671388688223	-0.344883617451052	0.611111111111111	Inf	0	0	1	0.5	NA	1
LR 339	-160.017135655613	0.405552156167483	159.146951977905	0.945836303150537	0.388888888888889	0.98018297543702	0	0.333333333333333	1	0.666666666666667	1	0.454545454545454
LR 340	-97.005327286435	0.269004917967936	96.8212177128346	0.193561154816027	0.888888888888889	0.681293375262144	0	0.666666666666667	1	0.833333333333333	1	0.0606060606060607
LR 341	-114.923322812827	0.309789405632293	114.156013560948	1.02116223156505	0.571428571428571	0.669140295690814	0	0.428571428571429	1	0.714285714285714	1	0.192307692307692
LR 342	-129.498245855152	0.357206171754787	129.358262068426	0.0285285876961531	0.611111111111111	0.850175370542771	0	0.333333333333333	1	0.666666666666667	1	0.454545454545454
LR 343	4580.13018530532	0.274312189730386	-4580.45366762683	0.2552740643743	0.75	Inf	0	0	1	0.5	NA	1
LR 344	-69.6084516009517	0.319994703973426	69.8092659487632	-0.542672414536781	0.666666666666667	0.716808947105683	0	0.5	1	0.75	1	0.181818181818182
LR 345	-140.137587924729	0.425434385303402	139.659745090769	0.204219493359634	0.555555555555556	0.98364276661628	0	0.166666666666667	1	0.583333333333333	1	1
LR 346	-95.4790294759873	0.30267616248168	95.1021432255354	0.437143100461773	0.755102040816327	0.867834816379288	0	0.428571428571429	1	0.714285714285714	1	0.192307692307692
LR 347	-116.638495750665	0.34533552306845	116.636646234367	-0.261316007077064	0.722222222222222	0.92958066764911	0	0.5	1	0.75	1	0.181818181818182
LR 348	-92.7999305158733	0.315848137749741	92.8138459379327	-0.163794396582392	0.777777777777778	0.76092042064003	0	0.666666666666667	1	0.833333333333333	1	0.0606060606060607
LR 349	-366.144360246492	0.314539378397181	365.959994995754	0.136314176674371	0.638888888888889	0.699905652927277	0	0.5	1	0.75	1	0.181818181818182
LR 350	4552.30189799984	0.348169824080743	-4552.70674763483	0.403196365955393	0.611111111111111	0.999999995752666	0	0.166666666666667	1	0.583333333333333	1	1
LR 351	-184.244255100831	0.356177545866144	184.24788291187	-0.133507218163612	0.775510204081633	0.902833366688368	0	0.571428571428571	1	0.785714285714286	1	0.06993006993007
LR 352	-74.5626088120644	0.287555694981405	74.3823183898757	0.148948155661705	0.888888888888889	0.696668021107205	0	0.5	1	0.75	1	0.181818181818182
LR 353	-104.519485933253	0.304852685946078	103.989114305651	0.67626158674973	0.75	0.828461336902864	0	0.5	1	0.75	1	0.181818181818182
LR 354	-92.2016522348326	0.30147074979014	91.8108942540442	0.44613930442793	0.777777777777778	0.812889143244754	0	0.5	1	0.75	1	0.181818181818182
LR 355	4544.59926067964	0.346329768328256	-4544.89561237734	0.0603014949745615	0.5	Inf	0	0	1	0.5	NA	1
LR 356	-150.509083687142	0.357482694691584	149.857577980181	0.810238921080809	0.693877551020408	0.872726829916804	0	0.428571428571429	1	0.714285714285714	1	0.192307692307692
LR 357	4583.44878900078	0.324955500316462	-4583.71907058811	-0.0329835502269461	0.611111111111111	Inf	0	0	1	0.5	NA	1
LR 358	-127.352245441307	0.411890060982704	127.130497572017	-0.0932395987796324	0.444444444444444	0.962179135198982	0	0.166666666666667	1	0.583333333333333	1	1
LR 359	-139.370197682833	0.317264206002831	138.869065219057	0.573607078377337	0.694444444444444	0.925031436560855	0	0.333333333333333	1	0.666666666666667	1	0.454545454545454
LR 360	-76.9381046217812	0.284624620798615	77.0476027461682	-0.213830230276415	0.916666666666667	0.745359484516219	0	0.833333333333333	1	0.916666666666667	1	0.0151515151515152
LR 361	-506.272683881036	0.386904801370535	507.03378988662	-1.2913205159175	0.63265306122449	0.960406683163161	0	0.285714285714286	1	0.642857142857143	1	0.461538461538462
LR 362	4530.79316078275	0.2893888540388	-4531.21965387917	0.495745403696718	0.666666666666667	Inf	0	0	1	0.5	NA	1
LR 363	-135.866211863725	0.37806947295213	135.738734687955	-0.0457812853914293	0.583333333333333	0.958048940864429	0	0.166666666666667	1	0.583333333333333	1	1
LR 364	-47.6399243398413	0.298773995019552	47.6141284459165	-0.243186822729856	0.805555555555556	0.671574440890132	0	0.333333333333333	1	0.666666666666667	1	0.454545454545454
LR 365	-156.327769154091	0.330106939778524	155.158726708219	1.55060970235591	0.5	0.937604263186688	0	0.333333333333333	1	0.666666666666667	1	0.454545454545454
LR 366	-139.419952209246	0.409380373968838	139.138604286629	-0.00680836792685834	0.63265306122449	0.981013357303333	0	0.142857142857143	1	0.571428571428571	1	1
LR 367	-116.455659484642	0.315929648386935	115.554450940262	1.17880833817579	0.555555555555556	0.746675536150479	0	0.333333333333333	1	0.666666666666667	1	0.454545454545454
LR 368	4585.61110758909	0.334151868854271	-4585.06413829602	-0.959282112858824	0.611111111111111	Inf	0	0	1	0.5	NA	1
LR 369	-58.7511476607025	0.255155140571863	58.5497342968576	0.274493932636797	1	0.609863970555767	0	1	1	1	1	0.00216450216450217
LR 370	-474.226636685291	0.306228409579112	474.09934666354	0.128815331536709	0.75	0.705482328826432	0	0.666666666666667	1	0.833333333333333	1	0.0606060606060607
LR 371	-133.93872342723	0.344505988341982	133.335027201305	0.725842845058709	0.63265306122449	0.887742109622242	0	0.142857142857143	1	0.571428571428571	1	1
LR 372	-142.802489412037	0.309482045346354	142.745415277418	0.0382365112471126	0.861111111111111	0.704917116130125	0	0.833333333333333	1	0.916666666666667	1	0.0151515151515152
LR 373	-110.986311016725	0.348489862979124	110.822767507825	0.0106001658247099	0.75	0.70473663210128	0	0.666666666666667	1	0.833333333333333	1	0.0606060606060607
LR 374	4446.49818884451	0.277648879887229	-4446.81002253168	0.261376945085494	0.75	0.999999999880942	0	0.166666666666667	1	0.583333333333333	1	1
LR 375	-98.5768510712027	0.361492914058076	98.4249821491196	-0.119388851589703	0.583333333333333	0.946621892656104	0	0.166666666666667	1	0.583333333333333	1	1
LR 376	-114.20235553637	0.315600083270811	113.715454476097	0.611015495800461	0.693877551020408	0.721234697744715	0	0.571428571428571	1	0.785714285714286	1	0.06993006993007
LR 377	-99.7928667669737	0.339574484831348	99.4116662221163	0.288241603018546	0.666666666666667	0.699629602961429	0	0.5	1	0.75	1	0.181818181818182
LR 378	-77.305747067098	0.359452664821856	77.047945404035	-0.0696189123072973	0.611111111111111	0.688526635538836	0	0.166666666666667	1	0.583333333333333	1	1
LR 379	-162.018492748287	0.369969261987534	161.460014440163	0.60330679609553	0.527777777777778	0.896100014084368	0	0.333333333333333	1	0.666666666666667	1	0.454545454545454
LR 380	4647.24816005837	0.328389116864116	-4646.77817048315	-1.09366204367237	0.5	Inf	0	0	1	0.5	NA	1
LR 381	-64.5332799952249	0.325902095928113	65.0123295050765	-0.964046474263976	0.693877551020408	0.80611980584329	0	0.428571428571429	1	0.714285714285714	1	0.192307692307692
LR 382	3430.14355127503	0.382532472487931	-3430.82193391521	0.886025805697368	0.472222222222222	0.999997007121469	0	0.166666666666667	1	0.583333333333333	1	1
LR 383	-81.1497048223465	0.313252997542387	81.2636116405191	-0.34047619544708	0.833333333333333	0.839917434258624	0	0.333333333333333	1	0.666666666666667	1	0.454545454545454
LR 384	-121.217213134887	0.30357989821245	121.083788169378	0.0956382720934806	0.777777777777778	0.701930329720875	0	0.666666666666667	1	0.833333333333333	1	0.0606060606060607
LR 385	-84.6951927214823	0.378646553351598	84.1876842646699	0.217799956206527	0.5	0.611313832402821	0	0.333333333333333	1	0.666666666666667	1	0.454545454545454
LR 386	4424.67232779062	0.310857812359626	-4424.67770378872	-0.150039569340978	0.693877551020408	0.999999999910813	0	0.142857142857143	1	0.571428571428571	1	1
LR 387	-100.836126792919	0.278966220087909	100.332096905235	0.757167108014176	0.916666666666667	0.812007930759068	0	0.833333333333333	1	0.916666666666667	1	0.0151515151515152
LR 388	-106.047666128571	0.348070258351551	106.272751643894	-0.528645690586944	0.694444444444444	0.859037507012238	0	0.333333333333333	1	0.666666666666667	1	0.454545454545454
LR 389	-90.1514377544562	0.336199106423906	89.526058189811	0.585031789423475	0.722222222222222	0.70220263103145	0	0.333333333333333	1	0.666666666666667	1	0.454545454545454
LR 390	-515.58268229518	0.340607183491205	515.283116834593	0.277559972943489	0.638888888888889	0.681400155814291	0	0.5	1	0.75	1	0.181818181818182
LR 391	3706.73805403745	0.283851650860951	-3707.14126708839	0.449594480823638	0.653061224489796	Inf	0	0	1	0.5	NA	1
LR 392	-117.296996823165	0.363997785070726	117.354492085557	-0.320662539360726	0.638888888888889	0.845361993998108	0	0.333333333333333	1	0.666666666666667	1	0.454545454545454
LR 393	-76.5168346294996	0.34589368856949	75.9516316574961	0.395961965765535	0.722222222222222	0.558065424233967	0	0.333333333333333	1	0.666666666666667	1	0.454545454545454
LR 394	-138.40603250187	0.309827423701088	138.074950621265	0.375271336933943	0.777777777777778	0.790323251748561	0	0.5	1	0.75	1	0.181818181818182
LR 395	-156.680114377554	0.362291394724791	156.625207145979	-0.0661611921165867	0.777777777777778	0.906554231394258	0	0.5	1	0.75	1	0.181818181818182
LR 396	-87.2725363800278	0.315334952318807	87.4192719703756	-0.365116093635107	0.795918367346939	0.955682551439533	0	0.142857142857143	1	0.571428571428571	1	1
LR 397	4373.23641707086	0.27362078208038	-4373.63586390919	0.481916806614426	0.777777777777778	0.999999984140858	0	0.333333333333333	1	0.666666666666667	1	0.454545454545454
LR 398	-108.92610655961	0.339224159461988	108.369926123322	0.567495312182192	0.638888888888889	0.804663882079996	0	0.333333333333333	1	0.666666666666667	1	0.454545454545454
LR 399	-414.600227996141	0.348710520465922	414.298181043106	0.246868317015767	0.611111111111111	0.902123174989404	0	0.333333333333333	1	0.666666666666667	1	0.454545454545454
LR 400	-106.184881644673	0.359334154101282	106.094051005057	-0.155771053232969	0.666666666666667	0.823021925567048	0	0.5	1	0.75	1	0.181818181818182
LR 401	-400.845827394494	0.342256467502368	401.216913745013	-0.8305332000881	0.591836734693878	0.676980123123715	0	0.428571428571429	1	0.714285714285714	1	0.192307692307692
LR 402	-105.954254355913	0.350321609442066	105.900898424279	-0.168066151202634	0.666666666666667	0.836832822342712	0	0.333333333333333	1	0.666666666666667	1	0.454545454545454
LR 403	4604.5221488535	0.277735789631742	-4604.62450766719	-0.0981949035066561	0.666666666666667	Inf	0	0	1	0.5	NA	1
LR 404	-153.260666123999	0.378472045749591	152.799186854981	0.479095558586474	0.611111111111111	0.868864768071555	0	0.5	1	0.75	1	0.181818181818182
LR 405	-157.697682936101	0.346753279231585	156.711208479681	1.34311455292815	0.638888888888889	0.890778008091918	0	0.333333333333333	1	0.666666666666667	1	0.454545454545454
LR 406	-151.75922226549	0.355480140521657	151.384004936434	0.455158651011143	0.73469387755102	0.904070238554201	0	0.285714285714286	1	0.642857142857143	1	0.461538461538462
LR 407	-141.01629746075	0.382043616604466	141.210240117561	-0.561529365343873	0.611111111111111	0.900216034469918	0	0.333333333333333	1	0.666666666666667	1	0.454545454545454
LR 408	4602.99404073336	0.297099591512582	-4602.89683563073	-0.391557182505095	0.638888888888889	Inf	0	0	1	0.5	NA	1
LR 409	-92.9879291680046	0.339277889180202	92.9741268410573	-0.332860472298997	0.638888888888889	0.677513598970082	0	0.333333333333333	1	0.666666666666667	1	0.454545454545454
LR 410	-93.1831731038534	0.287975327899934	92.631079238	0.737488441975948	0.805555555555555	0.833103045922891	0	0.5	1	0.75	1	0.181818181818182
LR 411	-64.7703446673339	0.316751637162677	64.7498324665847	-0.255026713223176	0.693877551020408	0.682814055689146	0	0.571428571428571	1	0.785714285714286	1	0.06993006993007
LR 412	4598.14115656084	0.338987871320454	-4598.12374572615	-0.45904216060595	0.416666666666667	Inf	0	0	1	0.5	NA	1
LR 413	-137.763154533323	0.31637443466033	137.996282927679	-0.369228289350276	0.916666666666667	0.902739938842016	0	0.666666666666667	1	0.833333333333333	1	0.0606060606060607
LR 414	-195.843852209049	0.380925303331914	195.43389109052	0.485606076648694	0.666666666666667	0.95193922122568	0	0.333333333333333	1	0.666666666666667	1	0.454545454545454
LR 415	-367.994921235367	0.322516208222627	367.698636826715	0.238869815591351	0.722222222222222	0.704855447716979	0	0.5	1	0.75	1	0.181818181818182
LR 416	-84.3511248843158	0.256373086356688	84.1754661339183	0.177309408945301	0.938775510204082	0.617277408191179	0	0.714285714285714	1	0.857142857142857	1	0.020979020979021
LR 417	-99.3821559922457	0.434442634390339	99.8257709704143	-1.18487308106877	0.444444444444444	Inf	0	0	1	0.5	NA	1
LR 418	-188.543363567279	0.328008218998859	187.911631359411	0.933204463828357	0.666666666666667	0.872231726009185	0	0.5	1	0.75	1	0.181818181818182
LR 419	-110.791825029389	0.363826802976015	110.288933270907	0.396261265759691	0.638888888888889	Inf	0	0	1	0.5	NA	1
LR 420	3590.11829354234	0.324593205247836	-3589.97607777006	-0.430689933108804	0.611111111111111	Inf	0	0	1	0.5	NA	1
LR 421	-142.198741051721	0.401852039996317	142.122391583085	-0.178585525408259	0.775510204081633	0.894021563267488	0	0.428571428571429	1	0.714285714285714	1	0.192307692307692
LR 422	-96.1201526722356	0.380337974462903	96.2112760707329	-0.531327907592825	0.444444444444444	0.756649014222733	0	0.333333333333333	1	0.666666666666667	1	0.454545454545454
LR 423	4537.64799668846	0.284041229237642	-4538.15693177627	0.586650183027533	0.722222222222222	Inf	0	0	1	0.5	NA	1
LR 424	-95.3929231805745	0.277984800817497	95.2733211289171	0.0262278206970836	0.888888888888889	0.670263582263062	0	0.5	1	0.75	1	0.181818181818182
LR 425	-124.43479470383	0.350665542547224	123.848258188244	0.630032594199372	0.444444444444444	0.926505676850167	0	0.166666666666667	1	0.583333333333333	1	1
LR 426	-460.899122347598	0.387921700007807	460.999451787148	-0.529944899797913	0.591836734693878	0.871707121187122	0	0.142857142857143	1	0.571428571428571	1	1
LR 427	-119.417590917527	0.29774227173196	119.306896818575	0.0800697888167888	0.777777777777778	0.870418696915713	0	0.666666666666667	1	0.833333333333333	1	0.0606060606060607
LR 428	-142.549876994088	0.391215941244418	142.533416234131	-0.214884850494148	0.583333333333333	0.934905053229378	0	0.333333333333333	1	0.666666666666667	1	0.454545454545454
LR 429	4505.76226883314	0.293312965628137	-4506.34042379661	0.749426143823984	0.583333333333333	Inf	0	0	1	0.5	NA	1
LR 430	-54.8229587492302	0.284092017512856	54.7798059586507	-0.112118739838483	0.916666666666667	0.593217299168165	0	0.833333333333333	1	0.916666666666667	1	0.0151515151515152
LR 431	-144.185305542989	0.385324299099709	144.317543801911	-0.38124063701001	0.673469387755102	0.932302030243639	0	0.571428571428571	1	0.785714285714286	1	0.06993006993007
LR 432	-53.8362313287977	0.332478028543368	53.7114904837189	-0.239814669187202	0.75	0.577433106064037	0	0.333333333333333	1	0.666666666666667	1	0.454545454545454
LR 433	-70.4154998557551	0.322785757168472	69.9097388872011	0.393184711025475	0.75	0.688928243753143	0	0.166666666666667	1	0.583333333333333	1	1
LR 434	-134.717069240981	0.332921380779533	133.919328916958	1.04416729626106	0.472222222222222	0.912794770593918	0	0.333333333333333	1	0.666666666666667	1	0.454545454545454
LR 435	4525.29690312663	0.358398745091268	-4525.37192037277	-0.148352391574116	0.555555555555556	Inf	0	0	1	0.5	NA	1
LR 436	-70.1753013531662	0.356329810204264	70.4405241080382	-0.785568250005445	0.63265306122449	0.941377633155848	0	0.142857142857143	1	0.571428571428571	1	1
LR 437	-94.2700990889029	0.320787460134247	93.7407235927871	0.547971089370011	0.75	0.910618958638977	0	0.333333333333333	1	0.666666666666667	1	0.454545454545454
LR 438	-140.202987596604	0.331342565213286	139.525719938747	0.915657515115722	0.527777777777778	0.886313797212273	0	0.5	1	0.75	1	0.181818181818182
LR 439	-109.831627567365	0.391399277444339	110.264741732484	-0.964064653915284	0.472222222222222	0.983572966626969	0	0.166666666666667	1	0.583333333333333	1	1
LR 440	3646.4175206559	0.311279928318612	-3647.03617960175	0.700155758688522	0.611111111111111	0.999998097119502	0	0.166666666666667	1	0.583333333333333	1	1
LR 441	-96.0323181157453	0.286872083952488	96.2665250721188	-0.470869736886817	0.836734693877551	0.721313758440004	0	0.571428571428571	1	0.785714285714286	1	0.06993006993007
LR 442	-91.7656868609011	0.404499154812718	91.7152876751582	-0.457977010721722	0.444444444444444	Inf	0	0	1	0.5	NA	1
LR 443	3623.09064681698	0.313846408124479	-3623.13838553964	-0.135861756298561	0.666666666666667	Inf	0	0	1	0.5	NA	1
LR 444	-96.7113993249018	0.317278617195451	96.5690328455985	0.0571662138094795	0.75	0.691555621617471	0	0.5	1	0.75	1	0.181818181818182
LR 445	-165.617561132079	0.366060242408468	164.62514413673	1.30121753661093	0.527777777777778	0.892249110878029	0	0.333333333333333	1	0.666666666666667	1	0.454545454545454
LR 446	4451.75973533846	0.290651631783149	-4451.73700937983	-0.200510427240974	0.775510204081633	0.999999999898454	0	0.142857142857143	1	0.571428571428571	1	1
LR 447	-365.001946912562	0.327041555480287	364.743971512764	0.111887735881806	0.555555555555556	0.687880278385786	0	0.166666666666667	1	0.583333333333333	1	1
LR 448	-93.5210729581843	0.297012236905899	92.7497394148298	0.988632774563592	0.694444444444445	0.82268736493321	0	0.333333333333333	1	0.666666666666667	1	0.454545454545454
LR 449	-90.7427684820681	0.351491881077984	91.1305437923602	-0.831451928930371	0.722222222222222	0.964306219958666	0	0.166666666666667	1	0.583333333333333	1	1
LR 450	-186.108822206542	0.438624193370927	185.725902504248	0.29452706793563	0.694444444444444	0.921381029830687	0	0.5	1	0.75	1	0.181818181818182
LR 451	-101.212018185355	0.254853497263504	100.952674735505	0.337525153080422	0.918367346938776	0.687304907966773	0	0.571428571428571	1	0.785714285714286	1	0.06993006993007
LR 452	4539.55124601759	0.336890800955192	-4539.63407631446	-0.115414721473953	0.638888888888889	Inf	0	0	1	0.5	NA	1
LR 453	-114.892595167717	0.361369373764859	114.875010539187	-0.220995801216571	0.555555555555556	0.9038333613408	0	0.333333333333333	1	0.666666666666667	1	0.454545454545454
LR 454	-88.7055881783188	0.364635999511223	88.6403667479681	-0.294249714030479	0.611111111111111	Inf	0	0	1	0.5	NA	1
LR 455	-127.876831644568	0.319730096491911	127.373611646763	0.678258540691905	0.722222222222222	0.730913484877252	0	0.666666666666667	1	0.833333333333333	1	0.0606060606060607
LR 456	-63.8790882086516	0.298382237518022	64.2400029133404	-0.681017541139775	0.795918367346939	0.799455243045433	0	0.428571428571429	1	0.714285714285714	1	0.192307692307692
LR 457	-147.492897627082	0.355903512447229	147.258070301526	0.245560778370223	0.833333333333333	0.905740878075872	0	0.5	1	0.75	1	0.181818181818182
LR 458	3609.53636640314	0.330040931784805	-3609.90258363855	0.195803677905173	0.638888888888889	Inf	0	0	1	0.5	NA	1
LR 459	-82.660585555691	0.312951689352009	82.2975162485031	0.306909517361066	0.666666666666667	0.60308574175273	0	0.5	1	0.75	1	0.181818181818182
LR 460	-194.729256170467	0.321786075950568	194.331517047045	0.527760067348412	0.833333333333333	0.919753288253143	0	0.666666666666667	1	0.833333333333333	1	0.0606060606060607
LR 461	-76.5799493229381	0.301161751483575	76.81694241855	-0.468660703287023	0.775510204081633	0.739107610704412	0	0.714285714285714	1	0.857142857142857	1	0.020979020979021
LR 462	-139.113729581204	0.345242893218749	138.728764530511	0.453933831037109	0.75	0.971911690128075	0	0.166666666666667	1	0.583333333333333	1	1
LR 463	-101.084776821207	0.316915158908741	100.660554919346	0.457771587173087	0.666666666666667	0.832261754319046	0	0.5	1	0.75	1	0.181818181818182
LR 464	-507.363531484125	0.315511710808994	507.616575076375	-0.522442134767771	0.666666666666667	Inf	0	0	1	0.5	NA	1
LR 465	4503.04945881272	0.339272569986513	-4503.73724945394	0.672679976616705	0.472222222222222	Inf	0	0	1	0.5	NA	1
LR 466	-545.770453714482	0.454286865841119	545.229150194206	0.300459510197623	0.346938775510204	Inf	0	0	1	0.5	NA	1
LR 467	-112.371775188744	0.346450929702181	112.315818307171	-0.212925613721362	0.666666666666667	0.857683307680564	0	0.5	1	0.75	1	0.181818181818182
LR 468	4638.86959801562	0.23613096692049	-4638.73252460884	-0.311026321810485	0.833333333333333	Inf	0	0	1	0.5	NA	1
LR 469	-162.150089172486	0.413123334293929	162.034381226389	-0.0765191954595015	0.444444444444444	0.983005992495292	0	0.166666666666667	1	0.583333333333333	1	1
LR 470	-68.3900852439324	0.272060382610111	68.1512931562724	0.279184200691892	1	0.588993397300851	0	1	1	1	1	0.00216450216450217
LR 471	-368.15166639052	0.323654912978218	367.750700758578	0.393401432651496	0.591836734693878	0.791231918005043	0	0.142857142857143	1	0.571428571428571	1	1
LR 472	4514.65422334658	0.305432229409452	-4514.88886056058	0.283750904986896	0.777777777777778	Inf	0	0	1	0.5	NA	1
LR 473	-116.482042062804	0.409921178152353	116.175656299463	-0.0241441527976782	0.416666666666667	Inf	0	0	1	0.5	NA	1
LR 474	-82.3399173984545	0.311328696948286	82.3600603532491	-0.200326061315018	0.75	0.68379102489076	0	0.5	1	0.75	1	0.181818181818182
LR 475	-68.7096923043915	0.33906109718843	68.7236120876548	-0.383889908092224	0.722222222222222	0.689554373680412	0	0.5	1	0.75	1	0.181818181818182
LR 476	-431.734861765646	0.369085935858355	432.089877105239	-0.907000423980587	0.551020408163265	0.905524482272976	0	0.285714285714286	1	0.642857142857143	1	0.461538461538462
LR 477	4554.22751146062	0.29958584294494	-4554.63406964326	0.335318738368724	0.694444444444444	Inf	0	0	1	0.5	NA	1
LR 478	-149.832683487593	0.350287529777202	149.293102436407	0.689133770691184	0.722222222222222	0.894122495337915	0	0.5	1	0.75	1	0.181818181818182
LR 479	-91.05030720532	0.332689071211848	91.0979022680474	-0.294906674230957	0.694444444444444	0.939088562085883	0	0.166666666666667	1	0.583333333333333	1	1
LR 480	-125.575782747036	0.360181714095577	125.10938337042	0.432897224121996	0.527777777777778	0.81117300728542	0	0.333333333333333	1	0.666666666666667	1	0.454545454545454
LR 481	-80.2409041564969	0.324919219038234	80.4204690086166	-0.597165737824213	0.673469387755102	0.80419660259061	0	0.285714285714286	1	0.642857142857143	1	0.461538461538462
LR 482	-102.119945767529	0.361522577898935	101.891159666724	-0.000391648386763923	0.555555555555556	0.712203200185136	0	0.333333333333333	1	0.666666666666667	1	0.454545454545454
LR 483	-190.089840325334	0.351763086675142	189.261811201681	1.10923389741518	0.555555555555556	0.935468735120304	0	0.166666666666667	1	0.583333333333333	1	1
LR 484	4622.1171346752	0.290759797627823	-4622.01127479806	-0.449372736239833	0.666666666666667	Inf	0	0	1	0.5	NA	1
LR 485	-149.79712025632	0.334531029819401	149.326560219599	0.668531291061655	0.75	0.890078197531134	0	0.666666666666667	1	0.833333333333333	1	0.0606060606060607
LR 486	-145.169855473893	0.303709976369414	145.123953554233	0.0575896932061587	0.877551020408163	0.824516420003367	0	0.714285714285714	1	0.857142857142857	1	0.020979020979021
LR 487	-170.728623600378	0.340126523762937	169.727548526318	1.35102695732449	0.527777777777778	0.964507195407813	0	0.166666666666667	1	0.583333333333333	1	1
LR 488	-69.7371723602568	0.291104408222874	69.4928745688026	0.193785462003213	0.861111111111111	0.598714368132258	0	0.666666666666667	1	0.833333333333333	1	0.0606060606060607
LR 489	-87.742659790043	0.397757290571005	87.7723398253389	-0.557102760562949	0.555555555555556	0.809992939200188	0	0.333333333333333	1	0.666666666666667	1	0.454545454545454
LR 490	4617.96348764108	0.289799664369484	-4617.50450917332	-0.816110201510212	0.75	Inf	0	0	1	0.5	NA	1
LR 491	-132.418311660489	0.312096548527432	132.125890451054	0.328005893398197	0.755102040816326	0.708018357269495	0	0.571428571428571	1	0.785714285714286	1	0.06993006993007
LR 492	-82.8790451833421	0.35319471658113	82.6277792552939	-0.0253330920446264	0.666666666666667	0.966135336197648	0	0.166666666666667	1	0.583333333333333	1	1
LR 493	-596.429719295801	0.389314323834096	596.510704189478	-0.311504224987978	0.638888888888889	0.913926426683617	0	0.333333333333333	1	0.666666666666667	1	0.454545454545454
LR 494	-117.463886631561	0.401199794786096	117.268101931569	-0.132925418205736	0.444444444444444	0.724490169111033	0	0.333333333333333	1	0.666666666666667	1	0.454545454545454
LR 495	4627.5839688857	0.256938777016043	-4627.38927124435	-0.422229415850886	0.805555555555556	Inf	0	0	1	0.5	NA	1
LR 496	-138.718467308097	0.311425240922613	138.334082357252	0.610779136499703	0.857142857142857	0.819903625662016	0	0.714285714285714	1	0.857142857142857	1	0.020979020979021
LR 497	-470.357151173841	0.322279842488517	470.276715325854	-0.130571669293664	0.694444444444444	0.80181071583291	0	0.166666666666667	1	0.583333333333333	1	1
LR 498	-92.3505808978536	0.33676126549766	92.2322523199208	-0.0856558616217888	0.638888888888889	0.856851475540326	0	0.166666666666667	1	0.583333333333333	1	1
LR 499	4557.64673771413	0.314249657323559	-4557.87387699556	0.0680502977886814	0.527777777777778	Inf	0	0	1	0.5	NA	1
LR 500	-140.446979174981	0.431445210545965	140.367123471641	-0.340966891725385	0.611111111111111	0.973204790972882	0	0.333333333333333	1	0.666666666666667	1	0.454545454545454
LR mean	746.85896328252	0.334205341883385	-747.053746720609	0.0732735978780557	0.675192743764172	Inf	0	0.343666666666667	1	0.671833333333333	NA	0.521745254745255
LR sd	1828.40970789117	0.0453129810469045	1828.37515710302	0.556735651546141	0.141170546732334	NA	0	0.253501963131422	0	0.126750981565711	NA	0.400366677865866
LR final	-79.2235638633608	0.327728869387973	78.9423134318872	0.111133412315844	0.740435108777194	0.766146848712437	0.032258064516129	0.372093023255814	0.967741935483871	0.621621621621622	0.941176470588235	0.000531601634513965
IE	NA	NA	NA	NA	0.738934733683421	4.96	0.032258064516129	0.348837209302326	0.967741935483871	0.608108108108108	0.9375	0.00115383647201258
IE x fID	NA	NA	NA	NA	0.738934733683421	4.96	0.032258064516129	0.348837209302326	0.967741935483871	0.608108108108108	0.9375	0.00115383647201258
IE x fID x fCons	NA	NA	NA	NA	0.691672918229557	2.35608332	0.032258064516129	0.418604651162791	0.967741935483871	0.648648648648649	0.947368421052632	0.000110268209794702
ddG	NA	NA	NA	NA	0.516194331983806	6.5431	0.0384615384615385	0.157894736842105	0.961538461538462	0.484375	0.857142857142857	0.225441390297824
