# Supplementary material for: Systematic identification of phosphorylation-mediated protein interaction switches
Source: PLoS Comput Biol. 2017 Mar 27;13(3):e1005462. doi: 10.1371/journal.pcbi.1005462 (PMC5386296; doi:10.1371/journal.pcbi.1005462)
Supplement: S9 Table — Columns as per S6Table. (TXT) [file pcbi.1005462.s014.txt]

name	Intercept	RocIE	fID	fCons	auc	cut	fpr	tpr	tnr	acc	ppv	p
LR 1	-2.73502436392335	0.331751463968427	1.83509813898114	0.239970900162112	0.77734375	0.610869277642374	0	0.4375	1	0.71875	1	0.00679767643060192
LR 2	-2.30135481328157	0.33402740334505	1.52646361506544	-0.103108486795046	0.79296875	0.443061874253419	0	0.6875	1	0.84375	1	6.77080814431495e-05
LR 3	-2.58819793017362	0.327612437700434	1.7673197206904	0.11968340089845	0.813333333333333	0.604637440379471	0	0.4	1	0.7	1	0.0168582375478927
LR 4	-2.91057734526815	0.349803759409252	2.32624454262682	-0.128158921796575	0.69140625	0.583591997062871	0	0.4375	1	0.71875	1	0.00679767643060192
LR 5	-2.90684366252355	0.329179116519017	2.30953238751592	-0.1154399469648	0.74609375	0.409664992663601	0	0.4375	1	0.71875	1	0.00679767643060192
LR 6	-2.70936820007933	0.322087028992965	1.96354879854971	0.121282805995403	0.6953125	0.59043773704976	0	0.5	1	0.75	1	0.00244716351501669
LR 7	-2.94107900925531	0.359073992409233	2.53597956009101	-0.297793004086715	0.66015625	0.749285066665088	0	0.375	1	0.6875	1	0.0176739587195649
LR 8	-2.88101664593771	0.349848390759324	1.85874018297242	0.377530337580839	0.666666666666667	0.586277275451391	0	0.333333333333333	1	0.666666666666667	1	0.0421455938697318
LR 9	-2.94067471262456	0.313835910657547	2.35266327330416	0.0147420269019806	0.734375	0.53377589050086	0	0.4375	1	0.71875	1	0.00679767643060192
LR 10	-2.63390243365968	0.317986917599278	1.59102625602206	0.359541371833464	0.8046875	0.443452597972884	0	0.6875	1	0.84375	1	6.77080814431495e-05
LR 11	-2.6971707716729	0.293286731221831	2.20622539691772	-0.116379776616087	0.78125	0.494832544861562	0	0.625	1	0.8125	1	0.000248262965291548
LR 12	-2.86523262590755	0.338053250328707	1.95391474504887	0.22861717633842	0.7109375	0.572578032407662	0	0.3125	1	0.65625	1	0.0433815350389323
LR 13	-2.4143781997943	0.337769993923354	2.1214954300657	-0.576041426416837	0.666666666666667	0.558129602324523	0	0.4	1	0.7	1	0.0168582375478927
LR 14	-2.63088948089778	0.332998669099923	1.77341552082598	0.177561568485668	0.73046875	0.594080660658392	0	0.4375	1	0.71875	1	0.00679767643060192
LR 15	-2.90797589363197	0.33843904898675	2.13639305627119	0.149285291919286	0.67578125	0.564129849501005	0	0.375	1	0.6875	1	0.0176739587195649
LR 16	-2.89271457211534	0.349945890657828	2.25712828622057	0.0155167837777769	0.63671875	0.609721380372216	0	0.4375	1	0.71875	1	0.00679767643060192
LR 17	-2.51998555289147	0.337920168010888	1.68051435265953	0.0104890292665082	0.73828125	0.575816193871987	0	0.3125	1	0.65625	1	0.0433815350389323
LR 18	-2.82214743010658	0.312643356808047	2.25851435945002	-0.00638093898779197	0.746666666666667	0.600925478902905	0	0.533333333333333	1	0.766666666666667	1	0.00219890054972514
LR 19	-2.63331542950267	0.330003134619264	1.60436824096212	0.263826633039123	0.82421875	0.572315953748166	0	0.25	1	0.625	1	0.101223581757508
LR 20	-2.99686287150455	0.340477338970284	2.24511761478405	0.175868401227083	0.671875	0.571690384976492	0	0.5	1	0.75	1	0.00244716351501669
LR 21	-3.08990668067422	0.324776065771004	2.14366709662749	0.479704334859879	0.68359375	0.602028539959622	0	0.375	1	0.6875	1	0.0176739587195649
LR 22	-2.36745408493085	0.31563309823221	1.70184158800546	-0.102649630832978	0.796875	0.587514465050573	0	0.4375	1	0.71875	1	0.00679767643060192
LR 23	-2.6104941356789	0.341313426464084	1.97304013724423	-0.137226317225235	0.715555555555556	0.499926260491142	0	0.466666666666667	1	0.733333333333333	1	0.00632183908045978
LR 24	-3.62877233557299	0.366559692131399	2.73666763935575	0.440527185835429	0.5625	0.857049706711699	0	0.1875	1	0.59375	1	0.225806451612903
LR 25	-2.36288503174981	0.327153509158851	1.86204016197103	-0.315685217976026	0.78125	0.546648496359014	0	0.5625	1	0.78125	1	0.000815721171672229
LR 26	-3.04474052292825	0.323708918692371	2.65535371911994	-0.171440275426666	0.671875	0.603775408525819	0	0.4375	1	0.71875	1	0.00679767643060192
LR 27	-2.4414349787707	0.346386958742657	1.36810220212803	0.199774056785544	0.78125	0.692492248864296	0	0.25	1	0.625	1	0.101223581757508
LR 28	-2.58382242125547	0.297322272754149	2.05530993082067	-0.100314853481112	0.777777777777778	0.456949028742999	0	0.666666666666667	1	0.833333333333333	1	0.000199900049975012
LR 29	-2.78926011798564	0.371269367717751	2.3643731931502	-0.360932399835433	0.5859375	0.561295762508505	0	0.4375	1	0.71875	1	0.00679767643060192
LR 30	-2.87839741646045	0.312102616034803	1.87989583184484	0.40008107787979	0.85546875	0.466746646434174	0	0.5	1	0.75	1	0.00244716351501669
LR 31	-2.54224092099123	0.297736783774092	2.20064312670273	-0.281162633910212	0.78125	0.585752265093664	0	0.625	1	0.8125	1	0.000248262965291548
LR 32	-2.76480061795056	0.277933417046842	2.22405310391127	0.0316583227134468	0.79296875	0.546849022206908	0	0.5	1	0.75	1	0.00244716351501669
LR 33	-2.62267841408171	0.336574685690719	1.4295784221709	0.468400800253786	0.817777777777778	0.554580194377449	0	0.466666666666667	1	0.733333333333333	1	0.00632183908045978
LR 34	-3.06975739291294	0.376743550277878	2.33747696449647	-0.0225568442567371	0.64453125	0.563042239799552	0	0.3125	1	0.65625	1	0.0433815350389323
LR 35	-2.96009892538206	0.354889863177173	2.36033474759696	-0.101208704005855	0.6328125	0.898885260766913	0	0.1875	1	0.59375	1	0.225806451612903
LR 36	-2.82256271428708	0.324426867847921	2.10716620212515	0.0572202287270001	0.73828125	0.523115858010905	0	0.5	1	0.75	1	0.00244716351501669
LR 37	-2.80063445546347	0.342089424936013	2.03338815575852	0.093363247490679	0.70703125	0.562187155345454	0	0.5	1	0.75	1	0.00244716351501669
LR 38	-2.75870761083139	0.316282710894033	2.29719739153623	-0.166095203132637	0.693333333333333	0.56466507233181	0	0.4	1	0.7	1	0.0168582375478927
LR 39	-3.02197406319584	0.364213784230989	2.12152020956223	0.266155438596243	0.6484375	0.594045422509353	0	0.3125	1	0.65625	1	0.0433815350389323
LR 40	-2.45170450318255	0.334187456219339	1.629410715356	0.048121760721208	0.78515625	0.552219580897666	0	0.4375	1	0.71875	1	0.00679767643060192
LR 41	-2.64986557773331	0.312575265972259	1.68238025668745	0.294000778651461	0.8203125	0.547306392376831	0	0.375	1	0.6875	1	0.0176739587195649
LR 42	-2.88125386186754	0.366940101285791	2.88425766095626	-0.667234828792096	0.59375	0.859697249791945	0	0.4375	1	0.71875	1	0.00679767643060192
LR 43	-2.8410168386103	0.355753442211373	2.05616075834971	0.128773666741463	0.653333333333333	0.594488165381673	0	0.533333333333333	1	0.766666666666667	1	0.00219890054972514
LR 44	-2.64238188044374	0.31554991300697	1.58053218305285	0.351726743101639	0.86328125	0.484390897414785	0	0.4375	1	0.71875	1	0.00679767643060192
LR 45	-2.81164013593486	0.342507063181539	2.06823016867391	0.0132974526902261	0.66015625	0.603829630969812	0	0.25	1	0.625	1	0.101223581757508
LR 46	-2.88589717855546	0.357865798205751	2.01551588618123	0.170967925797065	0.69140625	0.602736028067065	0	0.4375	1	0.71875	1	0.00679767643060192
LR 47	-2.69973743268386	0.332239507304433	2.04439334950493	-0.0327337804822936	0.7421875	0.540291620095562	0	0.375	1	0.6875	1	0.0176739587195649
LR 48	-2.74558088082164	0.284693676833984	2.09182749220618	0.122178123692475	0.844444444444444	0.569214105754484	0	0.466666666666667	1	0.733333333333333	1	0.00632183908045978
LR 49	-2.53837503500237	0.345090882019042	1.84151060265779	-0.0946583481899683	0.73046875	0.559844040478183	0	0.5	1	0.75	1	0.00244716351501669
LR 50	-2.86228237984415	0.332064809307942	2.17996032656938	-0.030511834990903	0.73828125	0.59281739274085	0	0.25	1	0.625	1	0.101223581757508
LR 51	-2.48107132646008	0.325595964947981	1.76257793567522	-0.137656616064989	0.80859375	0.554702274334435	0	0.3125	1	0.65625	1	0.0433815350389323
LR 52	-2.3863896351688	0.298338060190504	2.00501049085333	-0.286784539050548	0.83203125	0.503601196009796	0	0.75	1	0.875	1	1.61209717721784e-05
LR 53	-3.0851943101911	0.365303743516351	1.91495329089359	0.573719123608765	0.582222222222222	0.815957086911168	0	0.266666666666667	1	0.633333333333333	1	0.0996168582375479
LR 54	-3.2640420884072	0.339577119213027	2.1752093249942	0.53072946227005	0.71484375	0.484796902436947	0	0.375	1	0.6875	1	0.0176739587195649
LR 55	-2.62261938988229	0.327328985732791	2.32827304611619	-0.424788398119435	0.73828125	0.56343777169831	0	0.5625	1	0.78125	1	0.000815721171672229
LR 56	-2.78168828443188	0.322254896751931	1.82179386843935	0.302503262434878	0.77734375	0.556646400441027	0	0.3125	1	0.65625	1	0.0433815350389323
LR 57	-2.87979171513542	0.333332990269935	2.56737805830435	-0.363850152333533	0.6640625	0.650904641419608	0	0.3125	1	0.65625	1	0.0433815350389323
LR 58	-2.80480421386595	0.33250813311951	2.2228127114629	-0.0658951934026513	0.715555555555556	0.578471558262014	0	0.4	1	0.7	1	0.0168582375478927
LR 59	-2.43095147138947	0.366893147797737	1.66525333317822	-0.183628001009914	0.703125	0.730365791289323	0	0.3125	1	0.65625	1	0.0433815350389323
LR 60	-2.8110020314216	0.31269686032256	1.8212233617895	0.448655725460126	0.79296875	0.610585767104973	0	0.5625	1	0.78125	1	0.000815721171672229
LR 61	-3.04737764336472	0.326421449916643	1.95825610834598	0.536218850432979	0.73828125	0.689649697872666	0	0.3125	1	0.65625	1	0.0433815350389323
LR 62	-3.13674174736038	0.325996070536128	2.04101395173003	0.583055854695342	0.765625	0.595582028435144	0	0.4375	1	0.71875	1	0.00679767643060192
LR 63	-2.78470904585782	0.371894737190917	2.43876604043689	-0.485827839709882	0.595555555555556	0.548608837803952	0	0.4	1	0.7	1	0.0168582375478927
LR 64	-2.43276413572297	0.303480226622901	1.96606747688527	-0.199625887449351	0.8203125	0.589731478385933	0	0.5	1	0.75	1	0.00244716351501669
LR 65	-2.28190282953096	0.353041695598048	1.61524904361774	-0.310148729419738	0.734375	0.437626434475766	0	0.5	1	0.75	1	0.00244716351501669
LR 66	-3.00983182695826	0.322613877657336	1.78086914909255	0.668923511549874	0.77734375	0.462641705778125	0	0.4375	1	0.71875	1	0.00679767643060192
LR 67	-3.2343332976921	0.357916235297476	1.98919275560964	0.640644978739049	0.68359375	0.608000818859014	0	0.25	1	0.625	1	0.101223581757508
LR 68	-2.62297335913354	0.323290161862783	2.09323167483122	-0.223504413078642	0.782222222222222	0.447216037446517	0	0.466666666666667	1	0.733333333333333	1	0.00632183908045978
LR 69	-2.26598135366901	0.354519415431042	1.68696596969092	-0.319540457337397	0.71875	0.546501866953626	0	0.625	1	0.8125	1	0.000248262965291548
LR 70	-2.19472449509212	0.310051402958774	2.11212079296916	-0.81745652147737	0.76171875	0.5292589792734	0	0.4375	1	0.71875	1	0.00679767643060192
LR 71	-2.44341657626446	0.312227271510216	1.65626143013521	0.0220898504038831	0.83984375	0.422917064304058	0	0.625	1	0.8125	1	0.000248262965291548
LR 72	-3.05784854875278	0.310544480985013	2.51588685684325	0.0515612603930823	0.6953125	0.575775952838154	0	0.375	1	0.6875	1	0.0176739587195649
LR 73	-3.14445182167788	0.364405795917537	2.53075225472035	-0.0817922977153862	0.653333333333333	0.76672420359007	0	0.2	1	0.6	1	0.224137931034483
LR 74	-2.54791439917238	0.340895929397721	1.97524036683672	-0.281574731874073	0.78125	0.536379795576473	0	0.4375	1	0.71875	1	0.00679767643060192
LR 75	-2.59515746616131	0.307884513469346	1.57357800627406	0.395439986746964	0.83203125	0.559957136782945	0	0.5625	1	0.78125	1	0.000815721171672229
LR 76	-2.65078963500594	0.364819060522738	2.08417834952233	-0.256373634852589	0.6953125	0.616204499672278	0	0.375	1	0.6875	1	0.0176739587195649
LR 77	-2.76065297351077	0.342480157091141	2.13875738502164	-0.168037933268845	0.74609375	0.831588560750982	0	0.1875	1	0.59375	1	0.225806451612903
LR 78	-2.32339761944732	0.300769651938157	1.38613673465339	0.230490576239625	0.924444444444444	0.498962972517489	0	0.666666666666667	1	0.833333333333333	1	0.000199900049975012
LR 79	-3.12112487562735	0.347950868913744	2.53845926229335	-0.0135487629686818	0.60546875	0.586330812713552	0	0.375	1	0.6875	1	0.0176739587195649
LR 80	-2.86154415699157	0.306030314244256	2.00025743575249	0.292943564282251	0.77734375	0.576990972568947	0	0.375	1	0.6875	1	0.0176739587195649
LR 81	-2.46626024687432	0.330960648107832	2.08237756025207	-0.278237374647136	0.8203125	0.589547397845985	0	0.75	1	0.875	1	1.61209717721784e-05
LR 82	-3.0413053918654	0.309415052698137	2.04165756503373	0.513837011880355	0.7890625	0.606922400803131	0	0.3125	1	0.65625	1	0.0433815350389323
LR 83	-2.77132842857556	0.33095730555	1.67613506843821	0.41936997518074	0.751111111111111	0.609216556647813	0	0.266666666666667	1	0.633333333333333	1	0.0996168582375479
LR 84	-2.64613163519478	0.35542821353212	2.18208511128766	-0.346616747155631	0.6640625	0.52663213334615	0	0.4375	1	0.71875	1	0.00679767643060192
LR 85	-2.92356425009997	0.361942117658225	2.10189943724394	0.025115179065177	0.66015625	0.58905401853247	0	0.25	1	0.625	1	0.101223581757508
LR 86	-2.97947988522503	0.310178099545793	2.09248966738475	0.32063744411278	0.78125	0.40617757255318	0	0.4375	1	0.71875	1	0.00679767643060192
LR 87	-2.54883529851649	0.304877680799234	1.91478498867318	0.00295341572569202	0.80078125	0.529799088916934	0	0.625	1	0.8125	1	0.000248262965291548
LR 88	-2.45825117226937	0.305673332793747	1.84920626754229	-0.128600466925525	0.848888888888889	0.441881426331248	0	0.733333333333333	1	0.866666666666667	1	4.9975012493753e-05
LR 89	-2.50900438140001	0.384873257108043	1.55935541352107	0.040348565748634	0.59765625	0.552425338585811	0	0.3125	1	0.65625	1	0.0433815350389323
LR 90	-3.21749249194536	0.357290943510093	2.69490002241991	-0.0701341887345806	0.6015625	0.602880973367732	0	0.375	1	0.6875	1	0.0176739587195649
LR 91	-2.61614337347304	0.340343420485008	1.8824100615977	-0.0362888490154006	0.76171875	0.558306569938105	0	0.5	1	0.75	1	0.00244716351501669
LR 92	-2.4771573205584	0.362234999222245	1.69637630896828	-0.156356380874011	0.76953125	0.467630072867011	0	0.4375	1	0.71875	1	0.00679767643060192
LR 93	-2.35068191687169	0.295863550871524	1.90059242659923	-0.260906670515431	0.848888888888889	0.525470895943206	0	0.6	1	0.8	1	0.000699650174912543
LR 94	-3.11355246556846	0.332065379753253	1.98362161741529	0.668677842142862	0.65234375	0.713715359881974	0	0.4375	1	0.71875	1	0.00679767643060192
LR 95	-3.06992443659731	0.344839742674902	2.37760372124695	0.0301813011253946	0.65625	0.507088088958495	0	0.3125	1	0.65625	1	0.0433815350389323
LR 96	-2.72249498132029	0.311722354692147	2.08280016134114	-0.00246226455519868	0.77734375	0.535765353646646	0	0.5	1	0.75	1	0.00244716351501669
LR 97	-2.74763284792933	0.335846147983891	2.4562895573459	-0.481496271483505	0.61328125	0.587472563720227	0	0.25	1	0.625	1	0.101223581757508
LR 98	-2.46589394687349	0.320301655240933	1.76688451441652	-0.0231399293861594	0.831111111111111	0.560892035048533	0	0.533333333333333	1	0.766666666666667	1	0.00219890054972514
LR 99	-2.99070602224939	0.329037719037471	1.99456753093396	0.422608400206614	0.73828125	0.467787127292977	0	0.5	1	0.75	1	0.00244716351501669
LR 100	-2.74951886570849	0.336013732225037	1.99717069501333	0.0481105991448473	0.7109375	0.570767756397367	0	0.375	1	0.6875	1	0.0176739587195649
LR 101	-2.90961423217446	0.306457158087502	2.04160780878111	0.322662067868828	0.828125	0.571842714771539	0	0.5	1	0.75	1	0.00244716351501669
LR 102	-2.67382303899351	0.344832479792937	2.20644657086711	-0.236610581995522	0.68359375	0.616010886247267	0	0.4375	1	0.71875	1	0.00679767643060192
LR 103	-2.57722289552734	0.342730590514051	1.54264226742497	0.225151636532137	0.711111111111111	0.42974587509198	0	0.533333333333333	1	0.766666666666667	1	0.00219890054972514
LR 104	-2.57569735198807	0.332371459107476	2.34041951356571	-0.601633085942082	0.70703125	0.507220624678193	0	0.5	1	0.75	1	0.00244716351501669
LR 105	-2.79532029468871	0.336900555625534	1.88773194987855	0.21081094906217	0.75	0.456607351005697	0	0.5	1	0.75	1	0.00244716351501669
LR 106	-2.68989557306857	0.327497304459422	1.83667642602957	0.221951579666651	0.765625	0.613693315984985	0	0.5	1	0.75	1	0.00244716351501669
LR 107	-2.81404053540642	0.310205124345164	1.98836686674573	0.266742875264961	0.81640625	0.581626582625229	0	0.5	1	0.75	1	0.00244716351501669
LR 108	-2.50059285439219	0.300398983603749	1.83127582466409	-0.0526780580142616	0.862222222222222	0.524477586089552	0	0.6	1	0.8	1	0.000699650174912543
LR 109	-2.68126940864973	0.342682158912393	1.88905541402364	0.0211963027247449	0.73828125	0.577213254825935	0	0.3125	1	0.65625	1	0.0433815350389323
LR 110	-3.00878197710738	0.354994023445783	2.60139379834818	-0.377246512769964	0.6015625	0.334322321805145	0	0.3125	1	0.65625	1	0.0433815350389323
LR 111	-2.89579207974011	0.338790644331189	2.29273763702867	-0.0535983514335097	0.63671875	0.584613337772965	0	0.375	1	0.6875	1	0.0176739587195649
LR 112	-2.95099604583495	0.330968446320156	1.51041467290991	0.77514725011932	0.8515625	0.767616311924549	0	0.1875	1	0.59375	1	0.225806451612903
LR 113	-2.60577268537361	0.333038395940362	1.94428080343079	-0.0440215049936634	0.728888888888889	0.569279434082503	0	0.533333333333333	1	0.766666666666667	1	0.00219890054972514
LR 114	-2.69745332664875	0.351580165914404	2.41054856353963	-0.467238154705342	0.65234375	0.61094279915909	0	0.4375	1	0.71875	1	0.00679767643060192
LR 115	-2.6237519639116	0.310427647375998	2.02324354389487	-0.0496243899478178	0.79296875	0.538882959113702	0	0.5	1	0.75	1	0.00244716351501669
LR 116	-2.76288605399946	0.348690392006677	1.49362409454715	0.608682932087681	0.78125	0.619928968857612	0	0.5	1	0.75	1	0.00244716351501669
LR 117	-3.20899227040007	0.368071728468806	2.51527722092992	0.0101285054988241	0.63671875	0.553936535209248	0	0.3125	1	0.65625	1	0.0433815350389323
LR 118	-2.77159824251606	0.332779187216475	2.27436460310405	-0.184244040863495	0.671111111111111	0.572222700771657	0	0.466666666666667	1	0.733333333333333	1	0.00632183908045978
LR 119	-2.24815602824068	0.334441572981104	1.80764794190882	-0.420159012186048	0.73828125	0.593883218180075	0	0.4375	1	0.71875	1	0.00679767643060192
LR 120	-2.80271273044074	0.315366757777707	1.7335400662505	0.438982637789182	0.765625	0.461889043406662	0	0.5	1	0.75	1	0.00244716351501669
LR 121	-2.71241588087638	0.349526445748761	2.11163437986055	-0.147863654972359	0.6484375	0.498340979033692	0	0.5	1	0.75	1	0.00244716351501669
LR 122	-2.56267520999077	0.30338849508644	2.03977867716978	-0.118833316335057	0.80859375	0.566991211709918	0	0.5625	1	0.78125	1	0.000815721171672229
LR 123	-2.70508553624125	0.31805519476782	2.47463250752034	-0.446415500889	0.688888888888889	0.55496765106728	0	0.333333333333333	1	0.666666666666667	1	0.0421455938697318
LR 124	-2.95715347797614	0.367492676275214	1.6116810307382	0.629649365147699	0.70703125	0.798405387637507	0	0.25	1	0.625	1	0.101223581757508
LR 125	-2.8515087329163	0.321866728836487	2.10792182858136	0.142609515756209	0.7578125	0.577899940204713	0	0.4375	1	0.71875	1	0.00679767643060192
LR 126	-2.56920455895742	0.338505283848831	1.77096873252544	0.0480426134924279	0.75	0.561292982388708	0	0.375	1	0.6875	1	0.0176739587195649
LR 127	-2.75214682576621	0.302302381341755	2.1001190760618	0.0589316623291525	0.7890625	0.703933206559288	0	0.375	1	0.6875	1	0.0176739587195649
LR 128	-2.73255961137146	0.316784259563705	1.92389429321818	0.16447457688163	0.795555555555555	0.562612237388953	0	0.466666666666667	1	0.733333333333333	1	0.00632183908045978
LR 129	-3.08523343883693	0.379673587401416	2.4405674856802	-0.0894408406973617	0.66015625	0.597396748591003	0	0.375	1	0.6875	1	0.0176739587195649
LR 130	-2.65930141200751	0.315633321237855	2.18463437360683	-0.186686507100485	0.72265625	0.593199897247108	0	0.4375	1	0.71875	1	0.00679767643060192
LR 131	-2.66768885209751	0.348134758411953	2.10225354464047	-0.209339973581603	0.69140625	0.606702024103602	0	0.375	1	0.6875	1	0.0176739587195649
LR 132	-3.1048978896981	0.300479703872985	1.852395190564	0.827870462015528	0.7421875	0.559695947532861	0	0.4375	1	0.71875	1	0.00679767643060192
LR 133	-2.69504840342554	0.313196182957138	1.97796164655021	0.0729641313491468	0.862222222222222	0.482921607674293	0	0.533333333333333	1	0.766666666666667	1	0.00219890054972514
LR 134	-2.64071372925539	0.347193594784112	1.98905817437299	-0.134656480971745	0.73046875	0.438016181461193	0	0.5	1	0.75	1	0.00244716351501669
LR 135	-2.52206565898519	0.355283899595608	1.97412886109462	-0.355131001724511	0.6796875	0.472930344990008	0	0.375	1	0.6875	1	0.0176739587195649
LR 136	-2.98232022864578	0.334876666972119	2.24159962917662	0.165008494833715	0.69921875	0.644509846820581	0	0.375	1	0.6875	1	0.0176739587195649
LR 137	-2.4857076439774	0.35504987204451	1.85052620794874	-0.296396347916642	0.7109375	0.592443168755004	0	0.25	1	0.625	1	0.101223581757508
LR 138	-3.08700210441696	0.330433852250413	2.43162230075873	0.178349631899755	0.724444444444445	0.600949343547611	0	0.533333333333333	1	0.766666666666667	1	0.00219890054972514
LR 139	-2.42276607911007	0.318377145359997	1.61983409322873	0.0122296698787621	0.8125	0.496217165230456	0	0.5625	1	0.78125	1	0.000815721171672229
LR 140	-2.66081165980123	0.320353963795308	2.00912542319203	-0.0478586494700846	0.734375	0.538939533387842	0	0.4375	1	0.71875	1	0.00679767643060192
LR 141	-2.92574315172788	0.363368959308781	2.09054401609238	0.0999626510812376	0.5703125	0.918318476131374	0	0.125	1	0.5625	1	0.483870967741935
LR 142	-2.69010718646438	0.325616592308887	2.53877916636686	-0.544306162090455	0.625	0.566638149269168	0	0.4375	1	0.71875	1	0.00679767643060192
LR 143	-2.75833972484918	0.312408285405077	1.72194474819455	0.430199398390868	0.84	0.567199994086315	0	0.533333333333333	1	0.766666666666667	1	0.00219890054972514
LR 144	-2.96002308173668	0.315137354221678	2.17056263466596	0.247388353317185	0.734375	0.575164663431266	0	0.4375	1	0.71875	1	0.00679767643060192
LR 145	-2.55566361738109	0.329693906321379	1.85760304448001	-0.0316905721395132	0.78125	0.5603196460982	0	0.5	1	0.75	1	0.00244716351501669
LR 146	-3.15823578284452	0.332513899724554	2.32337244292466	0.368933962387672	0.71875	0.607322441020935	0	0.5	1	0.75	1	0.00244716351501669
LR 147	-2.30826734608444	0.322784908232455	1.51011247399122	-0.052465144115389	0.83984375	0.527644023038863	0	0.5625	1	0.78125	1	0.000815721171672229
LR 148	-2.86115688747177	0.351356619142104	2.11061686424968	0.107435011505334	0.64	0.60045034567558	0	0.4	1	0.7	1	0.0168582375478927
LR 149	-2.78267910083649	0.345829675547987	2.3320220435475	-0.315715696296123	0.63671875	0.537794594445968	0	0.25	1	0.625	1	0.101223581757508
LR 150	-2.63397153604817	0.330289826563418	1.72948277113495	0.17518018052513	0.7890625	0.463175370853293	0	0.5	1	0.75	1	0.00244716351501669
LR 151	-2.38923886698242	0.31996881265548	1.91571451846237	-0.266329828216296	0.7890625	0.558981474542581	0	0.5625	1	0.78125	1	0.000815721171672229
LR 152	-3.08940233188391	0.335834247639471	2.51302517321406	-0.0260169707719873	0.671875	0.540994360681062	0	0.375	1	0.6875	1	0.0176739587195649
LR 153	-2.61166156103977	0.37894223145442	1.83913329882488	-0.101620169822619	0.671111111111111	0.748602877229231	0	0.333333333333333	1	0.666666666666667	1	0.0421455938697318
LR 154	-3.10205435211989	0.319793880004866	2.28546025159534	0.356218639137544	0.68359375	0.642702834007096	0	0.375	1	0.6875	1	0.0176739587195649
LR 155	-2.81776588356803	0.317111309441157	1.71002391500577	0.4781957049429	0.80078125	0.479954718496045	0	0.4375	1	0.71875	1	0.00679767643060192
LR 156	-2.92382929720786	0.359999441415721	2.42473965724723	-0.211073584066417	0.625	0.59044230667252	0	0.375	1	0.6875	1	0.0176739587195649
LR 157	-2.39132398092456	0.333735915643252	1.48220162141597	0.133126617313228	0.82421875	0.549086107808694	0	0.625	1	0.8125	1	0.000248262965291548
LR 158	-2.34538970656712	0.336827358115631	1.62216175645202	-0.157729881749352	0.764444444444444	0.547078176515897	0	0.4	1	0.7	1	0.0168582375478927
LR 159	-3.18278889759777	0.345604287267728	2.34748468921356	0.261101858858464	0.6171875	0.589702760932534	0	0.3125	1	0.65625	1	0.0433815350389323
LR 160	-2.59149441822284	0.326591732415313	2.1055194851278	-0.201639946531627	0.765625	0.603431210192818	0	0.4375	1	0.71875	1	0.00679767643060192
LR 161	-2.47001473777158	0.330072834229542	1.62362641684516	0.126543092968893	0.80859375	0.560458415365687	0	0.625	1	0.8125	1	0.000248262965291548
LR 162	-2.95544483156675	0.309760905208259	2.06964771613633	0.34876093444263	0.74609375	0.416125861684224	0	0.5	1	0.75	1	0.00244716351501669
LR 163	-2.51301946083295	0.341348332098879	1.63991353492367	0.0768090150652599	0.768888888888889	0.455693817654308	0	0.6	1	0.8	1	0.000699650174912543
LR 164	-2.65252863073409	0.328433181810683	2.36917133426979	-0.511993967962959	0.65625	0.546915501062497	0	0.25	1	0.625	1	0.101223581757508
LR 165	-3.10228480077518	0.352473593678014	2.33891459235931	0.114768194871106	0.6953125	0.574755458357746	0	0.375	1	0.6875	1	0.0176739587195649
LR 166	-2.76432408627283	0.289740323071632	1.96812503934857	0.24326957784848	0.84375	0.58363147002474	0	0.4375	1	0.71875	1	0.00679767643060192
LR 167	-2.69756811302971	0.35926665506647	1.74276614397996	0.130266525817652	0.7265625	0.533160301463146	0	0.3125	1	0.65625	1	0.0433815350389323
LR 168	-2.80228214831317	0.300149319173062	2.19660806864425	0.0114124249706257	0.844444444444444	0.394865897744041	0	0.533333333333333	1	0.766666666666667	1	0.00219890054972514
LR 169	-2.2172147417016	0.313132038266111	1.53256947002764	-0.149295020010397	0.859375	0.558130294380551	0	0.5625	1	0.78125	1	0.000815721171672229
LR 170	-3.16398578927305	0.409030154204098	2.36988855929262	0.0316675021934485	0.51953125	0.609392435836475	0	0.3125	1	0.65625	1	0.0433815350389323
LR 171	-2.96874574877948	0.327190955472428	2.23120317765016	0.166251871742923	0.65625	0.522427600330333	0	0.4375	1	0.71875	1	0.00679767643060192
LR 172	-2.99612974532739	0.320772055813528	2.0347291446213	0.437647793484592	0.7421875	0.596271696329533	0	0.4375	1	0.71875	1	0.00679767643060192
LR 173	-2.59735917442607	0.327424654890172	1.80009363994069	0.0492771425523988	0.804444444444444	0.553711787549685	0	0.4	1	0.7	1	0.0168582375478927
LR 174	-2.69385258983167	0.332852218390743	2.10541911121303	-0.0291608578149498	0.6875	0.648677180596324	0	0.375	1	0.6875	1	0.0176739587195649
LR 175	-2.74497422229081	0.36403344773812	2.21277850886092	-0.240822281604419	0.6328125	0.675700066036132	0	0.375	1	0.6875	1	0.0176739587195649
LR 176	-2.47121385697426	0.346649361795645	2.32125938911915	-0.764836836251437	0.62109375	0.549041900319056	0	0.3125	1	0.65625	1	0.0433815350389323
LR 177	-2.50375546277631	0.316781639411829	1.75338558410094	0.0344951664791755	0.84765625	0.593315689725577	0	0.5625	1	0.78125	1	0.000815721171672229
LR 178	-3.01514193040867	0.36523880628299	2.05226557889075	0.276692088003936	0.635555555555556	0.481879598192479	0	0.333333333333333	1	0.666666666666667	1	0.0421455938697318
LR 179	-2.77564160690879	0.301337058133838	2.27068001347781	-0.0974705796044476	0.765625	0.552776194373992	0	0.4375	1	0.71875	1	0.00679767643060192
LR 180	-2.80790672985001	0.335028979121232	1.72724789625138	0.477702789609235	0.7109375	0.605313940086966	0	0.4375	1	0.71875	1	0.00679767643060192
LR 181	-2.50528739051174	0.304482803950265	1.89769640130946	-0.0771096979520425	0.796875	0.564066533496355	0	0.5625	1	0.78125	1	0.000815721171672229
LR 182	-3.56148183547504	0.337262189001892	2.60751943737991	0.640025874737242	0.59765625	0.76880667481332	0	0.3125	1	0.65625	1	0.0433815350389323
LR 183	-2.76785311930593	0.340237711819245	2.18277635364129	-0.150504787489064	0.675555555555555	0.494930124977982	0	0.4	1	0.7	1	0.0168582375478927
LR 184	-2.79517270635392	0.363286977905353	2.3517681951987	-0.32014499012361	0.671875	0.831145954465695	0	0.25	1	0.625	1	0.101223581757508
LR 185	-2.24408601070338	0.319173373138911	1.50412397588883	-0.105847087876503	0.84375	0.443604135434754	0	0.625	1	0.8125	1	0.000248262965291548
LR 186	-2.59753924088493	0.317980591725447	2.33636318362386	-0.511524625707456	0.72265625	0.549097512075316	0	0.375	1	0.6875	1	0.0176739587195649
LR 187	-2.66839486528923	0.345357776651713	1.97616950383541	-0.0487548632536152	0.703125	0.594345611719402	0	0.5	1	0.75	1	0.00244716351501669
LR 188	-2.68621604730823	0.310314218611023	2.0524559965421	-0.0433706879932861	0.826666666666667	0.416627673259439	0	0.666666666666667	1	0.833333333333333	1	0.000199900049975012
LR 189	-3.29045327936534	0.308690635109792	2.03657692581781	0.886939914742541	0.6953125	0.726850430459171	0	0.375	1	0.6875	1	0.0176739587195649
LR 190	-2.56690351565686	0.364465065077252	1.78107547926839	-0.0575116842571906	0.6796875	0.593916666399883	0	0.25	1	0.625	1	0.101223581757508
LR 191	-2.63686123926274	0.290463080770535	1.96524238250739	0.137810400390893	0.82421875	0.577020705550015	0	0.625	1	0.8125	1	0.000248262965291548
LR 192	-3.0559667556256	0.3200054993374	2.28346445186256	0.234572154887849	0.6796875	0.575056014200712	0	0.3125	1	0.65625	1	0.0433815350389323
LR 193	-2.68679065440937	0.318188981983955	2.24242427661567	-0.257498575329043	0.777777777777778	0.561915952112256	0	0.466666666666667	1	0.733333333333333	1	0.00632183908045978
LR 194	-2.73130986414934	0.366818279792065	2.02456643369607	-0.105391203419415	0.65625	0.617738842242772	0	0.3125	1	0.65625	1	0.0433815350389323
LR 195	-2.93378976966396	0.332252557463651	1.99229511807405	0.292967879064894	0.78125	0.566500628756611	0	0.25	1	0.625	1	0.101223581757508
LR 196	-2.83802146285561	0.374789498488453	1.97436815030796	0.0358364674772721	0.69921875	0.516545198779616	0	0.4375	1	0.71875	1	0.00679767643060192
LR 197	-2.67605404410444	0.352129503570109	1.63456133702232	0.288999947454417	0.75390625	0.564021659019945	0	0.375	1	0.6875	1	0.0176739587195649
LR 198	-2.35828369903743	0.318664335816213	1.62568701978198	-0.0423023772595729	0.857777777777778	0.455029104628362	0	0.666666666666667	1	0.833333333333333	1	0.000199900049975012
LR 199	-2.90621932722149	0.298009231050372	2.09909088558399	0.233689646719232	0.7890625	0.47117790517283	0	0.4375	1	0.71875	1	0.00679767643060192
LR 200	-2.95197180932222	0.306194614577044	2.61734012068311	-0.215144185295541	0.64453125	0.672137766844698	0	0.375	1	0.6875	1	0.0176739587195649
LR 201	-3.01045332695615	0.348224613121448	2.13062764994134	0.224079518468052	0.6796875	0.47896282853971	0	0.4375	1	0.71875	1	0.00679767643060192
LR 202	-2.6360718654013	0.309916793914888	1.92263419835846	0.0481828600348793	0.8203125	0.589100870547292	0	0.4375	1	0.71875	1	0.00679767643060192
LR 203	-2.57000186276445	0.337733557017626	2.10003693735874	-0.250865665485109	0.72	0.576130304014426	0	0.533333333333333	1	0.766666666666667	1	0.00219890054972514
LR 204	-2.66046963214242	0.309352836028186	1.99814430152722	-0.0292328281176109	0.83203125	0.528422684850546	0	0.375	1	0.6875	1	0.0176739587195649
LR 205	-2.92959620618924	0.341872968780959	1.99873944353957	0.291795178211636	0.66796875	0.590358438358321	0	0.375	1	0.6875	1	0.0176739587195649
LR 206	-2.72875035184112	0.323807916839224	2.19291275946784	-0.162619296318174	0.74609375	0.474158827536967	0	0.5	1	0.75	1	0.00244716351501669
LR 207	-2.70665456933895	0.323966597836066	1.63191049771294	0.374370847002088	0.84765625	0.553967170992814	0	0.4375	1	0.71875	1	0.00679767643060192
LR 208	-3.19501585834899	0.363104045273979	2.29647202350098	0.294913916038752	0.591111111111111	0.609775998793558	0	0.266666666666667	1	0.633333333333333	1	0.0996168582375479
LR 209	-2.54597547454305	0.285350162955803	1.92604021364857	0.0393870779168682	0.84765625	0.561638086173596	0	0.4375	1	0.71875	1	0.00679767643060192
LR 210	-2.72890660663803	0.341657692971186	2.33489332890567	-0.365123034902477	0.6796875	0.598383154150511	0	0.375	1	0.6875	1	0.0176739587195649
LR 211	-2.49890759218114	0.358577322122333	1.47757092649481	0.0822645679019995	0.75	0.513831554530981	0	0.25	1	0.625	1	0.101223581757508
LR 212	-2.45545942970147	0.26539985616114	1.66364357050386	0.205559453324779	0.9453125	0.414679572097484	0	0.875	1	0.9375	1	5.09083319121426e-07
LR 213	-2.97748757776821	0.363898126619231	2.57232831858587	-0.289324914382824	0.595555555555556	0.613094840151594	0	0.333333333333333	1	0.666666666666667	1	0.0421455938697318
LR 214	-3.38080483341924	0.3577841744713	2.89369611186117	0.0030005151007577	0.46875	0.639310144678692	0	0.3125	1	0.65625	1	0.0433815350389323
LR 215	-2.49470891215632	0.330151349099317	1.74748701087469	0.0128986547691644	0.765625	0.586056707281128	0	0.4375	1	0.71875	1	0.00679767643060192
LR 216	-2.66410041867427	0.370191813300671	2.17967840713598	-0.302286570157387	0.63671875	0.571484581661802	0	0.5625	1	0.78125	1	0.000815721171672229
LR 217	-2.79303960064918	0.334690054331684	2.0422612319672	-0.00250787523416889	0.76171875	0.518895289402017	0	0.25	1	0.625	1	0.101223581757508
LR 218	-2.71553175828078	0.327595385519841	2.07148967712737	0.00906143846938092	0.76	0.59240947006699	0	0.466666666666667	1	0.733333333333333	1	0.00632183908045978
LR 219	-2.97922406625257	0.32329407095415	1.31316866502055	1.10647836223792	0.78125	0.542631746338619	0	0.4375	1	0.71875	1	0.00679767643060192
LR 220	-2.45183348987472	0.362499072892515	1.98543674900354	-0.439161254728252	0.65234375	0.553923944520782	0	0.4375	1	0.71875	1	0.00679767643060192
LR 221	-2.43287732327478	0.30652421221851	2.10314499617538	-0.431765267137905	0.80859375	0.548369722992558	0	0.4375	1	0.71875	1	0.00679767643060192
LR 222	-2.97826058295446	0.363795739011368	2.08050415097753	0.204677782114044	0.69140625	0.627446281621752	0	0.3125	1	0.65625	1	0.0433815350389323
LR 223	-2.74321823723063	0.315972899488206	2.14462230929766	-0.0182842474771819	0.751111111111111	0.580764035850933	0	0.466666666666667	1	0.733333333333333	1	0.00632183908045978
LR 224	-2.7453206702646	0.313230298362012	1.58267885395489	0.581746793476486	0.828125	0.586678403099199	0	0.5	1	0.75	1	0.00244716351501669
LR 225	-2.78109423844402	0.345143766487704	2.36903547922427	-0.420820354175842	0.68359375	0.559242868445843	0	0.3125	1	0.65625	1	0.0433815350389323
LR 226	-2.95169664951994	0.338797214775635	2.47064235209809	-0.156738362187887	0.640625	0.609252791946124	0	0.375	1	0.6875	1	0.0176739587195649
LR 227	-2.99248057226467	0.349320096777291	2.17447714246947	0.204646777673056	0.7109375	0.69695267914973	0	0.375	1	0.6875	1	0.0176739587195649
LR 228	-2.59686645333176	0.305437116300669	1.92348149725467	0.0227679228223812	0.8	0.490785139427098	0	0.533333333333333	1	0.766666666666667	1	0.00219890054972514
LR 229	-2.66865645116796	0.33807999465297	1.56200992009447	0.429362170476444	0.77734375	0.598466015914384	0	0.5	1	0.75	1	0.00244716351501669
LR 230	-2.6364794888838	0.330394205732293	2.15741464337485	-0.333448420273609	0.72265625	0.522888869339589	0	0.375	1	0.6875	1	0.0176739587195649
LR 231	-3.81823699152263	0.328618370035934	2.47992656556151	1.02652297258286	0.55859375	0.505027679114061	0	0.25	1	0.625	1	0.101223581757508
LR 232	-2.41764595488446	0.363812236514635	2.21167217802185	-0.750839263834239	0.63671875	0.53858082739598	0	0.375	1	0.6875	1	0.0176739587195649
LR 233	-2.43689096849995	0.301405826104221	1.58470035970311	0.155723254584234	0.92	0.595589329041944	0	0.533333333333333	1	0.766666666666667	1	0.00219890054972514
LR 234	-2.36280600029434	0.32872065621074	1.90248553717504	-0.435219227706295	0.7578125	0.423092787542645	0	0.5625	1	0.78125	1	0.000815721171672229
LR 235	-2.87146641784518	0.324082706649593	1.95747105611193	0.341638998761396	0.7578125	0.587268583412802	0	0.5625	1	0.78125	1	0.000815721171672229
LR 236	-2.45703532618813	0.304550484628038	1.91720683486911	-0.19578707186992	0.82421875	0.371904412101517	0	0.625	1	0.8125	1	0.000248262965291548
LR 237	-3.04209837837264	0.332700753931213	1.85768852908321	0.620121427071876	0.74609375	0.475801463078361	0	0.4375	1	0.71875	1	0.00679767643060192
LR 238	-2.558493560938	0.322937652279859	2.05239929451802	-0.184031959927221	0.76	0.567181770591594	0	0.6	1	0.8	1	0.000699650174912543
LR 239	-2.91224088932587	0.371662480747065	2.30019629993432	-0.113964665219617	0.6015625	0.773600722285344	0	0.1875	1	0.59375	1	0.225806451612903
LR 240	-3.03433147868877	0.32541137908129	2.25957265643116	0.197997703105576	0.73046875	0.604996080794019	0	0.375	1	0.6875	1	0.0176739587195649
LR 241	-2.34933754226946	0.327483076624257	1.48377088590548	0.0662053184118629	0.78515625	0.596878724207723	0	0.4375	1	0.71875	1	0.00679767643060192
LR 242	-2.5886009624397	0.325701562955364	2.34620982734474	-0.469061117919395	0.69140625	0.564198371059722	0	0.4375	1	0.71875	1	0.00679767643060192
LR 243	-3.24395383827364	0.334949893410919	2.31936577283824	0.437778520068989	0.684444444444444	0.599672340398393	0	0.4	1	0.7	1	0.0168582375478927
LR 244	-3.01616104038606	0.318407102636456	2.02222342183452	0.482544185557945	0.796875	0.69142973909611	0	0.5	1	0.75	1	0.00244716351501669
LR 245	-2.60138047744229	0.355898335548705	1.92531874720294	-0.25308188172627	0.72265625	0.451653437121752	0	0.375	1	0.6875	1	0.0176739587195649
LR 246	-2.92988974484781	0.344329371752067	2.09929177257295	0.235996135741682	0.69140625	0.590989456719855	0	0.5	1	0.75	1	0.00244716351501669
LR 247	-2.27355929862227	0.291614229901897	1.88012767741335	-0.353917238253615	0.87890625	0.546668626805977	0	0.75	1	0.875	1	1.61209717721784e-05
LR 248	-3.09078857820107	0.323592728926731	2.45533405413494	0.044800778336659	0.693333333333333	0.390008350687915	0	0.466666666666667	1	0.733333333333333	1	0.00632183908045978
LR 249	-2.88646600082345	0.340431220882413	2.03535602866672	0.209148543888256	0.64453125	0.584756874683568	0	0.25	1	0.625	1	0.101223581757508
LR 250	-2.69561439057834	0.352010914964721	1.4394807442782	0.445799575516178	0.7421875	0.60795063068861	0	0.25	1	0.625	1	0.101223581757508
LR 251	-2.68413292009865	0.337980658447537	1.89984019095448	0.0468630843144006	0.7578125	0.555974170590374	0	0.375	1	0.6875	1	0.0176739587195649
LR 252	-2.71732498515612	0.323299741997232	1.94718013393093	0.125593538371442	0.79296875	0.569084317850629	0	0.4375	1	0.71875	1	0.00679767643060192
LR 253	-2.76366746671363	0.309311417726635	1.88522929598224	0.268502484249208	0.853333333333333	0.465813387055891	0	0.533333333333333	1	0.766666666666667	1	0.00219890054972514
LR 254	-2.5450254054734	0.358933096987928	2.18289484967726	-0.451919296447393	0.6640625	0.585974207080416	0	0.5	1	0.75	1	0.00244716351501669
LR 255	-3.08819460436433	0.333335205728068	2.21024506116149	0.25702808058094	0.72265625	0.57935796353308	0	0.3125	1	0.65625	1	0.0433815350389323
LR 256	-2.52655971052429	0.318886353387552	1.91167311074413	-0.0841406144756407	0.78125	0.54067740706564	0	0.5	1	0.75	1	0.00244716351501669
LR 257	-2.58653287787151	0.299208930085385	1.81507628281993	0.1426305507242	0.8359375	0.55475903518934	0	0.5	1	0.75	1	0.00244716351501669
LR 258	-2.6756083049156	0.329974429816575	2.00453971490845	-0.00385672763168542	0.764444444444444	0.554486642679251	0	0.533333333333333	1	0.766666666666667	1	0.00219890054972514
LR 259	-2.63017438516095	0.363088438724605	2.13822230605179	-0.354922002254032	0.66015625	0.566490925336666	0	0.375	1	0.6875	1	0.0176739587195649
LR 260	-3.34415957266946	0.360150427157256	2.47701079746621	0.30032636290948	0.6171875	0.630508087434594	0	0.25	1	0.625	1	0.101223581757508
LR 261	-3.17302401252932	0.325289373211291	1.97541587409099	0.666565522261709	0.74609375	0.368486793412148	0	0.4375	1	0.71875	1	0.00679767643060192
LR 262	-2.92820950159884	0.326265043016238	2.36642750268089	-0.0345308282327816	0.66796875	0.60551388627111	0	0.375	1	0.6875	1	0.0176739587195649
LR 263	-2.73638897029879	0.361786803380957	1.72973043871557	0.310427328455085	0.693333333333333	0.491799455850739	0	0.466666666666667	1	0.733333333333333	1	0.00632183908045978
LR 264	-2.43910091701561	0.330254167746736	1.91520606683069	-0.37031924501648	0.75390625	0.522639642516765	0	0.5	1	0.75	1	0.00244716351501669
LR 265	-2.42725790754916	0.29611757609332	2.1076705160819	-0.429280536866638	0.84765625	0.464003968387228	0	0.625	1	0.8125	1	0.000248262965291548
LR 266	-2.37652034891067	0.307568746678006	1.91231730270106	-0.27306705684128	0.78125	0.582730541088176	0	0.5	1	0.75	1	0.00244716351501669
LR 267	-2.50531918665894	0.361655317289055	1.8656276789563	-0.218681016247933	0.73828125	0.558869679539808	0	0.5	1	0.75	1	0.00244716351501669
LR 268	-2.90829993632966	0.330289152873597	2.19388224514752	0.0639786276669506	0.675555555555556	0.396054260794411	0	0.466666666666667	1	0.733333333333333	1	0.00632183908045978
LR 269	-3.00492084728889	0.358841623949379	2.19112386175998	0.175841767636356	0.6171875	0.569804320637359	0	0.375	1	0.6875	1	0.0176739587195649
LR 270	-2.59603638411769	0.326408432063114	1.64968407378029	0.186799710947757	0.8046875	0.592269992983831	0	0.25	1	0.625	1	0.101223581757508
LR 271	-2.7583575881366	0.402150118773244	1.62042421060507	0.280335411777285	0.56640625	0.63528131065167	0	0.25	1	0.625	1	0.101223581757508
LR 272	-2.88002806120484	0.281989676333677	1.99275967393938	0.49246818754388	0.82421875	0.595037704304064	0	0.5	1	0.75	1	0.00244716351501669
LR 273	-2.38081662037214	0.328725199491288	2.00712695291872	-0.4447213940192	0.711111111111111	0.557707701610696	0	0.6	1	0.8	1	0.000699650174912543
LR 274	-3.13818037049893	0.337612071369641	2.23077700900105	0.277179406483775	0.73046875	0.603786584119267	0	0.3125	1	0.65625	1	0.0433815350389323
LR 275	-2.69922294835253	0.338138236141549	2.15145774257613	-0.187131196308647	0.69921875	0.578835952760253	0	0.375	1	0.6875	1	0.0176739587195649
LR 276	-2.50396295389717	0.336095425427766	1.90973415938538	-0.191463151927907	0.78515625	0.578886709310178	0	0.5	1	0.75	1	0.00244716351501669
LR 277	-2.92419941441423	0.337223397346793	2.41550723383547	-0.0854217183827326	0.63671875	0.836952462567196	0	0.3125	1	0.65625	1	0.0433815350389323
LR 278	-2.92684859046027	0.359788177650311	2.49330613586057	-0.208472406274277	0.622222222222222	0.599174765737461	0	0.4	1	0.7	1	0.0168582375478927
LR 279	-2.61171275792825	0.314482913975603	1.88526882118266	0.00681016273828075	0.7890625	0.450440790515292	0	0.5	1	0.75	1	0.00244716351501669
LR 280	-2.74222091344953	0.323340465175026	1.61653429803671	0.418350187003093	0.82421875	0.539444459392744	0	0.4375	1	0.71875	1	0.00679767643060192
LR 281	-2.93472998881768	0.286348814506928	1.91202617904286	0.596242230588858	0.84765625	0.582143113079948	0	0.5	1	0.75	1	0.00244716351501669
LR 282	-2.9104475972924	0.336489792293662	2.00679111583584	0.246385958637547	0.72265625	0.534480663181879	0	0.375	1	0.6875	1	0.0176739587195649
LR 283	-2.74539439853789	0.336655500218513	2.08662925145611	-0.0441951995974079	0.746666666666667	0.541822756899099	0	0.466666666666667	1	0.733333333333333	1	0.00632183908045978
LR 284	-2.75637236063762	0.345114386204649	2.14168600137307	-0.176428566001446	0.75390625	0.596213793160878	0	0.3125	1	0.65625	1	0.0433815350389323
LR 285	-2.37703181742489	0.337890640278064	2.04823655608261	-0.557279778862951	0.703125	0.527454953131438	0	0.5	1	0.75	1	0.00244716351501669
LR 286	-2.63886994053321	0.349201240684766	1.42386905287751	0.426780902836453	0.75390625	0.599471055876802	0	0.25	1	0.625	1	0.101223581757508
LR 287	-2.91635548169865	0.278332361339336	1.89823401204912	0.544855739679262	0.84765625	0.433428771276437	0	0.625	1	0.8125	1	0.000248262965291548
LR 288	-2.61451243997529	0.328762650947031	2.03054835504006	-0.0709565594010917	0.733333333333333	0.580822274119657	0	0.466666666666667	1	0.733333333333333	1	0.00632183908045978
LR 289	-2.74259873153955	0.360182812848588	2.19944291698677	-0.319575784193289	0.6953125	0.540597672373497	0	0.375	1	0.6875	1	0.0176739587195649
LR 290	-2.78781307862325	0.355257737987242	2.61337756226018	-0.577963976895247	0.57421875	0.599099625690573	0	0.4375	1	0.71875	1	0.00679767643060192
LR 291	-2.57146008597085	0.331582459585591	1.85323088313562	0.0447500597941239	0.7578125	0.781494930752805	0	0.5	1	0.75	1	0.00244716351501669
LR 292	-2.94629752853672	0.342991008339584	2.14670773305714	0.052465987412432	0.703125	0.268796106513991	0	0.625	1	0.8125	1	0.000248262965291548
LR 293	-2.93421680143966	0.330151856896008	2.0023130312507	0.390724009729666	0.697777777777778	0.596725664389617	0	0.533333333333333	1	0.766666666666667	1	0.00219890054972514
LR 294	-2.468205155873	0.345473046131823	1.97452698023456	-0.399132793588674	0.703125	0.543492975131248	0	0.3125	1	0.65625	1	0.0433815350389323
LR 295	-2.73111123423151	0.301487021737731	2.21960940319507	-0.0780617597370835	0.77734375	0.564586488497302	0	0.4375	1	0.71875	1	0.00679767643060192
LR 296	-2.95632275317463	0.307580617477003	2.23039682973235	0.243409715156241	0.7578125	0.497502668144576	0	0.5625	1	0.78125	1	0.000815721171672229
LR 297	-2.61249864510072	0.318310248309595	2.20930670806719	-0.240568372597209	0.76171875	0.571640494888708	0	0.5625	1	0.78125	1	0.000815721171672229
LR 298	-2.57594949505924	0.339031732800996	1.66714430196494	0.132964526783578	0.813333333333333	0.465455873294782	0	0.533333333333333	1	0.766666666666667	1	0.00219890054972514
LR 299	-2.93679481840545	0.367323875433981	2.14475459710098	-0.0336449784579419	0.6953125	0.486413805527838	0	0.25	1	0.625	1	0.101223581757508
LR 300	-2.71224115241475	0.333985154238294	1.80753919466688	0.223296195707239	0.72265625	0.570091764109315	0	0.4375	1	0.71875	1	0.00679767643060192
LR 301	-2.95459972142242	0.359154167142547	1.98600336650129	0.168826090014574	0.7578125	0.550918936249678	0	0.1875	1	0.59375	1	0.225806451612903
LR 302	-2.49651094914953	0.359316288538009	2.04247968595648	-0.345553299540796	0.671875	0.621321319127353	0	0.5625	1	0.78125	1	0.000815721171672229
LR 303	-2.58804859303437	0.341330595814032	2.03257862677834	-0.227470953454972	0.728888888888889	0.564983572669923	0	0.466666666666667	1	0.733333333333333	1	0.00632183908045978
LR 304	-2.96339578244325	0.278683343927555	2.1618170171598	0.41456426233945	0.79296875	0.565768664791775	0	0.5	1	0.75	1	0.00244716351501669
LR 305	-2.55374830208026	0.329618512973515	1.81221867091734	-0.0451779423917017	0.8359375	0.437315591200717	0	0.5	1	0.75	1	0.00244716351501669
LR 306	-3.04498369689614	0.321615842245272	2.40683374315807	0.139198911174134	0.734375	0.614649213532623	0	0.5625	1	0.78125	1	0.000815721171672229
LR 307	-2.65389845004825	0.375561058332594	2.01861826346327	-0.19658583569811	0.640625	0.608222534652166	0	0.375	1	0.6875	1	0.0176739587195649
LR 308	-2.67623290179232	0.307825007359108	1.65302132500833	0.432439685524303	0.84	0.558811622389719	0	0.533333333333333	1	0.766666666666667	1	0.00219890054972514
LR 309	-2.66096767329242	0.354830963890444	2.27121633644817	-0.462208033990246	0.609375	0.819536189504754	0	0.125	1	0.5625	1	0.483870967741935
LR 310	-2.43767839344445	0.3126877825452	1.78076633426325	-0.153264119123671	0.8125	0.467610864130019	0	0.5	1	0.75	1	0.00244716351501669
LR 311	-2.4269789757534	0.346640198226933	1.75947925806876	-0.211801476448703	0.70703125	0.542505512077119	0	0.4375	1	0.71875	1	0.00679767643060192
LR 312	-2.94629870913325	0.312531670583618	2.12833184693332	0.263666945466942	0.7109375	0.599908118284417	0	0.3125	1	0.65625	1	0.0433815350389323
LR 313	-2.60560100572348	0.292272107645848	1.86798899329057	0.166784243028275	0.888888888888889	0.562880435748458	0	0.6	1	0.8	1	0.000699650174912543
LR 314	-2.96459173922209	0.410380274129287	2.21463264618925	-0.102050059334868	0.5625	0.645891956533947	0	0.25	1	0.625	1	0.101223581757508
LR 315	-2.7962318782134	0.319501528208448	1.99785892358283	0.156523303324909	0.80859375	0.326136691568845	0	0.6875	1	0.84375	1	6.77080814431495e-05
LR 316	-2.62128224014634	0.30049542904112	1.83715153789112	0.159975311030049	0.86328125	0.533715195613046	0	0.625	1	0.8125	1	0.000248262965291548
LR 317	-2.79904374081287	0.348184651296598	2.70348148303536	-0.692865510646595	0.625	0.564656639812954	0	0.375	1	0.6875	1	0.0176739587195649
LR 318	-2.43033891703864	0.316699616437963	1.60353315657678	0.00638541601688114	0.871111111111111	0.414403062281685	0	0.6	1	0.8	1	0.000699650174912543
LR 319	-3.1255117477027	0.324011787535668	2.06609082024959	0.62606024959297	0.75	0.576192426078274	0	0.5	1	0.75	1	0.00244716351501669
LR 320	-2.96211965719305	0.367438401570648	2.02785054723763	0.201837545029661	0.57421875	0.598006472742321	0	0.1875	1	0.59375	1	0.225806451612903
LR 321	-2.67180440260302	0.347936172092652	1.93335541890294	-0.0620220655143545	0.671875	0.461385856007995	0	0.4375	1	0.71875	1	0.00679767643060192
LR 322	-2.9812044547518	0.344715556630177	2.0290465771268	0.3340220193854	0.7265625	0.594946160123105	0	0.375	1	0.6875	1	0.0176739587195649
LR 323	-2.66727344159707	0.320696950059691	2.23210358255684	-0.247764216565726	0.72	0.572982256428983	0	0.466666666666667	1	0.733333333333333	1	0.00632183908045978
LR 324	-2.61916901516441	0.342103703742648	1.70273864349888	0.124635816260239	0.796875	0.583505544032013	0	0.375	1	0.6875	1	0.0176739587195649
LR 325	-2.64510767355587	0.299546631053232	2.20370408170639	-0.164698823327674	0.796875	0.586869563120475	0	0.4375	1	0.71875	1	0.00679767643060192
LR 326	-2.78521884599468	0.332615585393219	1.92586364321087	0.242026893974048	0.7734375	0.567400522720803	0	0.5625	1	0.78125	1	0.000815721171672229
LR 327	-2.57520269364448	0.288669136108751	2.31293420117724	-0.347985348732994	0.78125	0.544257537289686	0	0.5	1	0.75	1	0.00244716351501669
LR 328	-2.91836287298234	0.35698859997984	1.85039314088411	0.396063949728856	0.64	0.748583943787724	0	0.266666666666667	1	0.633333333333333	1	0.0996168582375479
LR 329	-2.66936189178285	0.300702460697127	1.87784451732135	0.162375918667236	0.80859375	0.532140125865834	0	0.4375	1	0.71875	1	0.00679767643060192
LR 330	-2.75002025127704	0.379628206639895	2.17022306727537	-0.328819667547506	0.5859375	0.566626809747756	0	0.3125	1	0.65625	1	0.0433815350389323
LR 331	-3.25052783857308	0.326785121485693	1.92528281653637	0.947322084868544	0.6796875	0.62317747835111	0	0.4375	1	0.71875	1	0.00679767643060192
LR 332	-2.38555600761423	0.33583231727275	1.65211672901343	-0.184061973068529	0.828125	0.368328755397905	0	0.5625	1	0.78125	1	0.000815721171672229
LR 333	-2.59428111942266	0.332603010817038	2.07431924774356	-0.253286815063523	0.675555555555556	0.593102126868065	0	0.2	1	0.6	1	0.224137931034483
LR 334	-3.24486296642081	0.332395335351784	2.71155786859714	0.00882296552636644	0.6640625	0.581913143288758	0	0.4375	1	0.71875	1	0.00679767643060192
LR 335	-2.56455773404718	0.331468232872371	2.04162471795943	-0.194776393820406	0.765625	0.570823734250212	0	0.5	1	0.75	1	0.00244716351501669
LR 336	-2.50252068172407	0.366018850143963	2.20474794622846	-0.599633790754058	0.546875	0.562926803070776	0	0.4375	1	0.71875	1	0.00679767643060192
LR 337	-2.2859588828534	0.346637102577467	1.71517292828185	-0.332447428629934	0.7109375	0.544266746085888	0	0.4375	1	0.71875	1	0.00679767643060192
LR 338	-3.01325899241025	0.327203006728395	2.33415040147285	0.130542825652178	0.657777777777778	0.587880770590327	0	0.333333333333333	1	0.666666666666667	1	0.0421455938697318
LR 339	-3.14817390699918	0.31517749526861	1.94756814557865	0.744689542335389	0.6875	0.719634335602733	0	0.3125	1	0.65625	1	0.0433815350389323
LR 340	-3.10832958848697	0.306240571251517	2.03582640620938	0.614384796636764	0.7734375	0.588719031338017	0	0.4375	1	0.71875	1	0.00679767643060192
LR 341	-2.73379983541368	0.331475100064883	2.0829865577347	-0.0569077890636132	0.76953125	0.446986202463644	0	0.5625	1	0.78125	1	0.000815721171672229
LR 342	-2.84321651375213	0.335636225181191	1.9880321590636	0.178130616869337	0.77734375	0.625188656222654	0	0.375	1	0.6875	1	0.0176739587195649
LR 343	-2.83031881624815	0.306744642950092	2.03110481397834	0.291916323757126	0.786666666666667	0.581177402364926	0	0.533333333333333	1	0.766666666666667	1	0.00219890054972514
LR 344	-2.67149551813321	0.347373376877377	1.57847156086326	0.269475925605441	0.703125	0.535309152856864	0	0.25	1	0.625	1	0.101223581757508
LR 345	-2.50556543297183	0.365263558274858	2.12298696347795	-0.485102128319313	0.64453125	0.647587099084979	0	0.3125	1	0.65625	1	0.0433815350389323
LR 346	-3.16083610751752	0.333189259321439	2.02589120740919	0.633822433997832	0.68359375	0.456000691787989	0	0.5625	1	0.78125	1	0.000815721171672229
LR 347	-2.94533227639405	0.312813438236281	2.08276192475296	0.325576686466253	0.796875	0.716815547206403	0	0.375	1	0.6875	1	0.0176739587195649
LR 348	-2.56939610935715	0.363785038162936	1.94699990306077	-0.311554752387804	0.742222222222222	0.287615725201207	0	0.533333333333333	1	0.766666666666667	1	0.00219890054972514
LR 349	-2.57836020649973	0.295975214570582	2.1094282062166	-0.165785073243961	0.80078125	0.557593403109622	0	0.625	1	0.8125	1	0.000248262965291548
LR 350	-2.3469242672448	0.35037090199292	1.77738404475352	-0.366318157693985	0.73046875	0.568629456528827	0	0.375	1	0.6875	1	0.0176739587195649
LR 351	-2.57701007928421	0.30962075950603	2.01120169020141	-0.091106191038714	0.7734375	0.570383606483774	0	0.4375	1	0.71875	1	0.00679767643060192
LR 352	-3.05653715886662	0.341662457554564	2.14345267655529	0.310102959392236	0.69140625	0.583546116293283	0	0.3125	1	0.65625	1	0.0433815350389323
LR 353	-2.42953229174458	0.318638163318228	1.8410982176186	-0.148281190401488	0.755555555555556	0.577522228870233	0	0.533333333333333	1	0.766666666666667	1	0.00219890054972514
LR 354	-2.75116458608557	0.333334342361848	1.90274577652287	0.231145002447213	0.78515625	0.681946232972816	0	0.5	1	0.75	1	0.00244716351501669
LR 355	-2.94157433560071	0.374482481713891	2.28059323321472	-0.174803852579477	0.6796875	0.551227923137083	0	0.3125	1	0.65625	1	0.0433815350389323
LR 356	-3.11812489638065	0.339461226776951	2.0288975632768	0.6526253722069	0.671875	0.645787124436984	0	0.375	1	0.6875	1	0.0176739587195649
LR 357	-2.74801216990921	0.355527302285678	1.91483304525224	0.0350515801839871	0.71484375	0.42766706932876	0	0.5	1	0.75	1	0.00244716351501669
LR 358	-2.98864233500032	0.375861416533629	2.4690516221443	-0.289442014994399	0.564444444444444	0.593236314311027	0	0.2	1	0.6	1	0.224137931034483
LR 359	-2.29037862477143	0.297223549046592	1.82086325845734	-0.297327481933506	0.88671875	0.437323824281732	0	0.8125	1	0.90625	1	3.22419435443569e-06
LR 360	-2.48879428368056	0.324774593706449	1.91870445142864	-0.173927528281279	0.76953125	0.624981573727151	0	0.3125	1	0.65625	1	0.0433815350389323
LR 361	-2.76552901267691	0.315498852837631	1.76292214280926	0.407719950354647	0.78515625	0.478599978020635	0	0.5	1	0.75	1	0.00244716351501669
LR 362	-2.86042733972308	0.369699423269996	2.15340174040007	-0.0770306811879321	0.65234375	0.474656768003716	0	0.5	1	0.75	1	0.00244716351501669
LR 363	-2.87261278885843	0.337726139939096	1.89115043355366	0.341785505482407	0.773333333333333	0.566163796673913	0	0.4	1	0.7	1	0.0168582375478927
LR 364	-2.36830379159599	0.274305205058634	2.11625372698875	-0.466972103070449	0.828125	0.518407453627185	0	0.5625	1	0.78125	1	0.000815721171672229
LR 365	-2.78602083734665	0.381680978399427	2.08932425158709	-0.103538260454325	0.60546875	0.658430507954904	0	0.3125	1	0.65625	1	0.0433815350389323
LR 366	-2.97048730418518	0.344746712087727	2.15700408041156	0.106372760767241	0.6953125	0.574740586012531	0	0.3125	1	0.65625	1	0.0433815350389323
LR 367	-2.19728868398392	0.332778354509539	1.51348371141736	-0.104291186799981	0.84765625	0.643274791082675	0	0.6875	1	0.84375	1	6.77080814431495e-05
LR 368	-3.11985191367272	0.37332992818173	2.60751574009025	-0.211218266390354	0.52	0.66650602945519	0	0.0666666666666667	1	0.533333333333333	1	1
LR 369	-2.78743102044417	0.33068647040473	1.72525536904677	0.470128884565448	0.75	0.570717131339298	0	0.5	1	0.75	1	0.00244716351501669
LR 370	-2.74182525846622	0.331346584086542	2.06056519277567	0.0398735162218758	0.73828125	0.576137187428099	0	0.5	1	0.75	1	0.00244716351501669
LR 371	-2.9186619412799	0.364352439072595	1.93875710732732	0.301557869845189	0.625	0.696370181889446	0	0.3125	1	0.65625	1	0.0433815350389323
LR 372	-2.6171964519015	0.309021812763087	2.23509342431019	-0.289859494534885	0.70703125	0.505044480021797	0	0.5625	1	0.78125	1	0.000815721171672229
LR 373	-2.72762264646906	0.3199195662574	1.64219112468124	0.440055159283214	0.791111111111111	0.588428126392272	0	0.4	1	0.7	1	0.0168582375478927
LR 374	-2.46128218045271	0.310127745956551	1.95345579287315	-0.240285851285942	0.8359375	0.317240294416433	0	0.75	1	0.875	1	1.61209717721784e-05
LR 375	-2.96134506531559	0.362252690695517	2.20360425753963	0.0148676436372857	0.671875	0.592328765995979	0	0.1875	1	0.59375	1	0.225806451612903
LR 376	-3.21877087089809	0.338787930985456	2.22993875726184	0.414751794292325	0.6953125	0.453503288827142	0	0.4375	1	0.71875	1	0.00679767643060192
LR 377	-2.66846504715383	0.321281332540952	1.77000937774152	0.213696673981107	0.86328125	0.578580111091095	0	0.5	1	0.75	1	0.00244716351501669
LR 378	-3.02703263907871	0.366725833705153	2.49382302098698	-0.0961778609128814	0.617777777777778	0.926676302384161	0	0.2	1	0.6	1	0.224137931034483
LR 379	-2.23703133938456	0.302400608760686	1.64765579378046	-0.206821847602469	0.875	0.427988386113945	0	0.75	1	0.875	1	1.61209717721784e-05
LR 380	-2.73687916082025	0.327399306982262	1.99694670382973	0.0107010684075508	0.80078125	0.559386893468282	0	0.375	1	0.6875	1	0.0176739587195649
LR 381	-2.80560433360022	0.3361959370086	2.48316212379003	-0.275486383506584	0.64453125	0.605398621692661	0	0.5	1	0.75	1	0.00244716351501669
LR 382	-2.94142573160064	0.358032138799628	2.19357588755443	0.0994264047974257	0.609375	0.581857378453216	0	0.3125	1	0.65625	1	0.0433815350389323
LR 383	-2.73809253165649	0.318628255033457	2.05759904162423	0.0282578928611664	0.737777777777778	0.578245362223096	0	0.333333333333333	1	0.666666666666667	1	0.0421455938697318
LR 384	-2.45188546100515	0.33035978320846	1.71487529818757	-0.0749026061249934	0.80859375	0.546229395419417	0	0.5	1	0.75	1	0.00244716351501669
LR 385	-3.1466479609926	0.343356793365268	1.93961114256175	0.686197488298718	0.65625	0.633342419122026	0	0.3125	1	0.65625	1	0.0433815350389323
LR 386	-2.79493004074884	0.342993991464787	2.06728708130536	0.0617736481015316	0.7578125	0.58479440838489	0	0.4375	1	0.71875	1	0.00679767643060192
LR 387	-3.03773961901388	0.293590673428799	2.09322749791296	0.439338278833495	0.82421875	0.34161373786974	0	0.6875	1	0.84375	1	6.77080814431495e-05
LR 388	-3.3040474269144	0.38231999352801	2.49640631588343	0.212767292384902	0.497777777777778	0.792675856088264	0	0.2	1	0.6	1	0.224137931034483
LR 389	-2.41502320593366	0.32242654465513	2.02218393789029	-0.417550858224015	0.74609375	0.519454896168755	0	0.5625	1	0.78125	1	0.000815721171672229
LR 390	-2.50437544945425	0.31174750016668	1.69176589686468	0.112174850976669	0.82421875	0.572981299807426	0	0.5625	1	0.78125	1	0.000815721171672229
LR 391	-2.98268458179642	0.305684835602947	1.99591985987297	0.469185680372259	0.80859375	0.452237961874491	0	0.5625	1	0.78125	1	0.000815721171672229
LR 392	-2.87249830923181	0.35873464299669	2.36868549855285	-0.285950461544174	0.66796875	0.754872956272346	0	0.1875	1	0.59375	1	0.225806451612903
LR 393	-2.69977120525668	0.316165055006303	2.13757380649102	-0.131829865862767	0.777777777777778	0.556876491410806	0	0.533333333333333	1	0.766666666666667	1	0.00219890054972514
LR 394	-2.69692062106833	0.325191854434485	1.97718585923296	0.0233142473755579	0.76171875	0.57968988016985	0	0.3125	1	0.65625	1	0.0433815350389323
LR 395	-2.28866563668297	0.330061702354075	1.51659455148178	-0.0895150609449304	0.828125	0.530718387076174	0	0.5625	1	0.78125	1	0.000815721171672229
LR 396	-2.31335349346433	0.343919754166072	1.99933527122129	-0.591852828022799	0.6953125	0.591138864875387	0	0.375	1	0.6875	1	0.0176739587195649
LR 397	-2.52800405720695	0.327888624632697	2.05835910913622	-0.266164542293939	0.765625	0.576007709298248	0	0.5625	1	0.78125	1	0.000815721171672229
LR 398	-2.63400290411953	0.350644571396992	1.96410512243379	-0.0998015461008741	0.711111111111111	0.561614204260183	0	0.466666666666667	1	0.733333333333333	1	0.00632183908045978
LR 399	-3.01798145278716	0.300071616871904	2.38843574793307	0.115840159466876	0.7265625	0.473135460646488	0	0.5	1	0.75	1	0.00244716351501669
LR 400	-3.22632841586394	0.340641112288855	1.59307094034771	1.04888419599168	0.70703125	0.596459215045557	0	0.1875	1	0.59375	1	0.225806451612903
LR 401	-2.40412598558297	0.32106145111878	1.59957439575759	0.00502804953671476	0.8125	0.497262378764994	0	0.5	1	0.75	1	0.00244716351501669
LR 402	-2.86013280631309	0.322336150331406	1.75624579347552	0.470413376123926	0.8046875	0.582479189748134	0	0.3125	1	0.65625	1	0.0433815350389323
LR 403	-2.74669239816265	0.302103217911174	2.20874856996401	-0.0807235076449323	0.826666666666667	0.524195881788187	0	0.533333333333333	1	0.766666666666667	1	0.00219890054972514
LR 404	-2.79538711644363	0.387001191709853	2.62872315685442	-0.776374811248053	0.59765625	0.667741449915462	0	0.25	1	0.625	1	0.101223581757508
LR 405	-2.83080203161407	0.326043422626554	2.06608765659247	0.174847240427167	0.77734375	0.725333644863644	0	0.375	1	0.6875	1	0.0176739587195649
LR 406	-2.82424466690824	0.312103543135882	2.27326550032907	-0.107742033124683	0.75	0.568772873623661	0	0.4375	1	0.71875	1	0.00679767643060192
LR 407	-2.68710274236842	0.316905443412464	1.62316758494253	0.329430468159447	0.83203125	0.411601349314844	0	0.6875	1	0.84375	1	6.77080814431495e-05
LR 408	-3.20767112632928	0.339505346749774	2.20878413005118	0.584820017609371	0.613333333333333	0.72938116881443	0	0.4	1	0.7	1	0.0168582375478927
LR 409	-2.50472989388629	0.363330736143236	1.82620487095797	-0.109224868524227	0.765625	0.834275528141538	0	0.5	1	0.75	1	0.00244716351501669
LR 410	-2.84521468364067	0.339294760896452	2.46517400067031	-0.301041663099382	0.68359375	0.572445834747584	0	0.4375	1	0.71875	1	0.00679767643060192
LR 411	-3.21452874001571	0.402809039270707	2.32546528063713	0.113275431436414	0.57421875	0.622512094404011	0	0.1875	1	0.59375	1	0.225806451612903
LR 412	-2.95814965654891	0.305926923720054	1.95043470002223	0.55784544624424	0.765625	0.583516975746342	0	0.375	1	0.6875	1	0.0176739587195649
LR 413	-2.83397604156115	0.307647041623987	2.09688357624853	0.196243964510499	0.777777777777778	0.487903848637718	0	0.6	1	0.8	1	0.000699650174912543
LR 414	-2.56717059774625	0.336259747315499	1.95564203683667	-0.174459281569241	0.73828125	0.55696305164193	0	0.4375	1	0.71875	1	0.00679767643060192
LR 415	-2.57251335331801	0.301835476411609	2.07939094956986	-0.184255313588111	0.828125	0.523625951212045	0	0.5625	1	0.78125	1	0.000815721171672229
LR 416	-2.6896253037964	0.321687685962982	1.6507916814417	0.427306225698234	0.83203125	0.569736469968341	0	0.625	1	0.8125	1	0.000248262965291548
LR 417	-2.75666893944018	0.33995690140203	2.29396344565448	-0.281865101572899	0.6640625	0.526415720604895	0	0.4375	1	0.71875	1	0.00679767643060192
LR 418	-2.68326258608648	0.316768823489266	2.28348221214339	-0.313900261526768	0.693333333333333	0.562128787261328	0	0.466666666666667	1	0.733333333333333	1	0.00632183908045978
LR 419	-2.95950661290277	0.31635900238765	2.19043845960322	0.293057158194908	0.7109375	0.618549557857564	0	0.4375	1	0.71875	1	0.00679767643060192
LR 420	-2.71676146946836	0.363547771737735	1.63800914960856	0.22528779700822	0.66796875	0.779360696735091	0	0.125	1	0.5625	1	0.483870967741935
LR 421	-3.12201339127838	0.34935655614678	2.43144225982979	0.0325290515016596	0.7265625	0.589301085008191	0	0.375	1	0.6875	1	0.0176739587195649
LR 422	-2.62411598905305	0.326572965798206	1.40538551931991	0.489758060963681	0.79296875	0.54560493111155	0	0.375	1	0.6875	1	0.0176739587195649
LR 423	-2.62961818696586	0.345406891635679	2.26143840687923	-0.470586294124779	0.671111111111111	0.53132393759065	0	0.4	1	0.7	1	0.0168582375478927
LR 424	-2.58654241377974	0.317123944498641	1.93598068779281	-0.0864940128741082	0.80078125	0.533192116244665	0	0.4375	1	0.71875	1	0.00679767643060192
LR 425	-2.57757693285432	0.314761446043805	1.98331041833255	-0.0372075251665308	0.7734375	0.661869915365039	0	0.5	1	0.75	1	0.00244716351501669
LR 426	-2.80135295229206	0.34845479852234	1.96112276800782	0.183359023397374	0.6875	0.581317880570694	0	0.375	1	0.6875	1	0.0176739587195649
LR 427	-2.71548030425356	0.341294476718968	2.12924437999772	-0.135445073979342	0.76171875	0.725234411526251	0	0.375	1	0.6875	1	0.0176739587195649
LR 428	-2.78718863483546	0.319812820245472	2.26699439496113	-0.114319230427953	0.68	0.635521325306073	0	0.333333333333333	1	0.666666666666667	1	0.0421455938697318
LR 429	-3.3057235118091	0.318963987668657	2.13659462566007	0.810857082796103	0.671875	0.621332291395677	0	0.4375	1	0.71875	1	0.00679767643060192
LR 430	-2.58156561520673	0.3398272342525	2.0876496863691	-0.287752295640218	0.71875	0.571692614624925	0	0.5	1	0.75	1	0.00244716351501669
LR 431	-2.68147757466049	0.328471403928828	1.77753815660365	0.154295894459138	0.76953125	0.441474502855497	0	0.4375	1	0.71875	1	0.00679767643060192
LR 432	-2.62579009529982	0.292532938450195	2.03922879730111	0.00856314186696699	0.78515625	0.532709715719938	0	0.5625	1	0.78125	1	0.000815721171672229
LR 433	-2.6766922771231	0.366330248127784	2.057447160466	-0.158110420665076	0.617777777777778	0.581020032345081	0	0.466666666666667	1	0.733333333333333	1	0.00632183908045978
LR 434	-3.05831168745002	0.330139453624148	2.16763975803349	0.330032785343911	0.7109375	0.584188868622021	0	0.375	1	0.6875	1	0.0176739587195649
LR 435	-2.62976906774274	0.341837856905729	1.97442595036912	-0.14934091764673	0.8359375	0.899173005628881	0	0.3125	1	0.65625	1	0.0433815350389323
LR 436	-3.0205821894566	0.332515313791468	2.54858905733942	-0.158342736122716	0.6640625	0.600440954821282	0	0.3125	1	0.65625	1	0.0433815350389323
LR 437	-2.93897751463566	0.357685232964993	2.00146523984846	0.318622061950131	0.66015625	0.59970493260056	0	0.375	1	0.6875	1	0.0176739587195649
LR 438	-3.17540175244589	0.314309340532956	1.85560393649109	0.898092121386645	0.706666666666667	0.706725847270558	0	0.4	1	0.7	1	0.0168582375478927
LR 439	-2.33384719138426	0.328109284586756	1.78098057678768	-0.253639073773043	0.80078125	0.621576759949977	0	0.375	1	0.6875	1	0.0176739587195649
LR 440	-2.71556294412993	0.323936145319184	2.12246987964986	-0.155474686367889	0.796875	0.564464554105999	0	0.3125	1	0.65625	1	0.0433815350389323
LR 441	-2.86204469338009	0.334010915320607	2.02040619815427	0.208518922470765	0.69140625	0.546313158773736	0	0.375	1	0.6875	1	0.0176739587195649
LR 442	-2.86656101395878	0.356901068742479	1.87869390434781	0.249620572443844	0.73046875	0.469874047946046	0	0.375	1	0.6875	1	0.0176739587195649
LR 443	-2.96780871114982	0.324161755682373	2.16520075412071	0.239783564017813	0.746666666666667	0.72578047233373	0	0.333333333333333	1	0.666666666666667	1	0.0421455938697318
LR 444	-2.61717212324198	0.29662206882567	2.15258379099681	-0.146313093318213	0.79296875	0.554903725378854	0	0.5625	1	0.78125	1	0.000815721171672229
LR 445	-2.40293632857718	0.348700617586634	1.73658390292563	-0.253970582733208	0.72265625	0.323726231894324	0	0.5	1	0.75	1	0.00244716351501669
LR 446	-2.73948691886753	0.366381172063611	1.85061571055566	0.0574904382495686	0.69921875	0.5513931395218	0	0.375	1	0.6875	1	0.0176739587195649
LR 447	-2.51076830696774	0.29516113957496	1.92310522133003	-0.132462802955475	0.8359375	0.457161797469432	0	0.5	1	0.75	1	0.00244716351501669
LR 448	-3.05891201784733	0.315303513595444	2.26642701649748	0.349344772577769	0.702222222222222	0.619284803506244	0	0.4	1	0.7	1	0.0168582375478927
LR 449	-2.69157751556055	0.335838435764357	2.07915838405531	-0.0550665416126482	0.69921875	0.613688288535713	0	0.4375	1	0.71875	1	0.00679767643060192
LR 450	-2.73547282093341	0.336896214010718	2.01767686600259	-0.0147842238753929	0.76171875	0.428940689631861	0	0.625	1	0.8125	1	0.000248262965291548
LR 451	-2.63787637119149	0.298401987433688	1.9267320604757	0.0745301229221643	0.8359375	0.560943420637859	0	0.4375	1	0.71875	1	0.00679767643060192
LR 452	-2.59776930488809	0.321321576983984	2.22276041538849	-0.29464006445252	0.6953125	0.577959854113715	0	0.5	1	0.75	1	0.00244716351501669
LR 453	-2.96271364756838	0.383792299982358	2.26134973122031	-0.074084723767389	0.586666666666667	0.559237680834797	0	0.333333333333333	1	0.666666666666667	1	0.0421455938697318
LR 454	-3.15059510826172	0.328766847101571	2.34788027504635	0.280286913844534	0.64453125	0.582701592976952	0	0.3125	1	0.65625	1	0.0433815350389323
LR 455	-2.41452572138458	0.33699896527759	1.55436972330087	0.040320475784669	0.8203125	0.464681958177071	0	0.5	1	0.75	1	0.00244716351501669
LR 456	-2.92898489568269	0.347696264499546	1.91225962946834	0.273988413359431	0.7578125	0.563606489610268	0	0.1875	1	0.59375	1	0.225806451612903
LR 457	-2.50951143280286	0.314370107676483	2.09167095398234	-0.19049716272826	0.82421875	0.586637123146975	0	0.75	1	0.875	1	1.61209717721784e-05
LR 458	-3.32009957067594	0.354727389615513	2.54184250275545	0.221853235029456	0.591111111111111	0.627174076005685	0	0.2	1	0.6	1	0.224137931034483
LR 459	-2.55199898203894	0.316319283649754	2.17234885417623	-0.345853961342343	0.74609375	0.55602306379356	0	0.5	1	0.75	1	0.00244716351501669
LR 460	-2.59450126575759	0.325742016320528	1.73373405801737	0.158795160157804	0.79296875	0.58746021803716	0	0.375	1	0.6875	1	0.0176739587195649
LR 461	-3.02671948094915	0.33749238308065	2.04029829839555	0.412946559249462	0.6796875	0.593712701166248	0	0.25	1	0.625	1	0.101223581757508
LR 462	-2.6764559596703	0.305924599385086	1.75272245185072	0.333700447280019	0.82421875	0.553341298194213	0	0.625	1	0.8125	1	0.000248262965291548
LR 463	-2.37674736279897	0.345858756097435	1.59992264552669	-0.117379908334776	0.777777777777778	0.578933370417832	0	0.4	1	0.7	1	0.0168582375478927
LR 464	-3.08249788571046	0.349365125115114	2.33720638019642	0.22063993409518	0.6015625	0.612010266253246	0	0.375	1	0.6875	1	0.0176739587195649
LR 465	-2.91058832995182	0.337539304054736	2.36057058699839	-0.130917198975099	0.69921875	0.570050383171807	0	0.375	1	0.6875	1	0.0176739587195649
LR 466	-3.1999992169648	0.344492248028581	2.41414253430707	0.318551392842756	0.59765625	0.607689247080684	0	0.375	1	0.6875	1	0.0176739587195649
LR 467	-2.69022807625247	0.339401191855179	1.62274294972725	0.302931296797559	0.76171875	0.587971565723871	0	0.3125	1	0.65625	1	0.0433815350389323
LR 468	-2.99215179601031	0.359894256697925	2.36429246139764	-0.00858151764962789	0.6	0.827900126566858	0	0.333333333333333	1	0.666666666666667	1	0.0421455938697318
LR 469	-2.47083850512902	0.341299709460237	2.12129643400182	-0.516395032341995	0.74609375	0.633449433759499	0	0.4375	1	0.71875	1	0.00679767643060192
LR 470	-2.716932619277	0.275118617995239	1.9043033862161	0.290071536082756	0.87890625	0.555070522550613	0	0.5	1	0.75	1	0.00244716351501669
LR 471	-2.83749357835041	0.335205382118605	1.89572584217346	0.269742711469232	0.7421875	0.468934964636857	0	0.4375	1	0.71875	1	0.00679767643060192
LR 472	-2.46210565248131	0.309363977452479	1.9244498634658	-0.21909661361183	0.8125	0.548001662654028	0	0.5625	1	0.78125	1	0.000815721171672229
LR 473	-3.33301175387139	0.350331781425837	2.4534088804445	0.353769173813016	0.568888888888889	0.817122118331303	0	0.266666666666667	1	0.633333333333333	1	0.0996168582375479
LR 474	-2.53399841761488	0.339359116990792	1.85767809042788	-0.0624243526075294	0.71875	0.563045691519037	0	0.4375	1	0.71875	1	0.00679767643060192
LR 475	-2.75286495558962	0.324044006409388	1.76971963477853	0.327474343494857	0.84375	0.509219729249767	0	0.5	1	0.75	1	0.00244716351501669
LR 476	-3.06275096138318	0.320854372360116	2.21158539984431	0.328238063313003	0.71875	0.580313941583238	0	0.4375	1	0.71875	1	0.00679767643060192
LR 477	-2.68326851450602	0.291028382686486	1.89197861386238	0.283602763269227	0.84765625	0.761428470938913	0	0.5625	1	0.78125	1	0.000815721171672229
LR 478	-2.59255387653607	0.373995335487195	2.32604935138797	-0.635914764675137	0.662222222222222	0.568492397199327	0	0.4	1	0.7	1	0.0168582375478927
LR 479	-2.91137955289862	0.337191078882641	1.67055448507518	0.610635060477161	0.71484375	0.599121242884359	0	0.375	1	0.6875	1	0.0176739587195649
LR 480	-2.68415710072228	0.345987697622702	1.84800727412707	-0.000661811452618815	0.75	0.370564539275655	0	0.4375	1	0.71875	1	0.00679767643060192
LR 481	-2.7457874632271	0.323443401913899	2.14076458644082	-0.0214971620843379	0.75390625	0.58255622383007	0	0.5	1	0.75	1	0.00244716351501669
LR 482	-2.49336306789321	0.363937923799326	1.4828206948566	0.108892770502159	0.66015625	0.591007154815861	0	0.3125	1	0.65625	1	0.0433815350389323
LR 483	-3.32960382743666	0.31764339199797	2.64693124276622	0.262024562653356	0.604444444444444	0.612711143510222	0	0.266666666666667	1	0.633333333333333	1	0.0996168582375479
LR 484	-2.81757873151743	0.350673476163853	1.91117756865031	0.263217848742477	0.6875	0.642871891776472	0	0.4375	1	0.71875	1	0.00679767643060192
LR 485	-2.44869589183802	0.320276714943248	1.88940982116049	-0.255651943670636	0.80078125	0.550414933138752	0	0.5	1	0.75	1	0.00244716351501669
LR 486	-2.64735255286355	0.334041186412409	2.03497238266763	-0.110764948010862	0.73046875	0.34504245309419	0	0.6875	1	0.84375	1	6.77080814431495e-05
LR 487	-2.49469381449313	0.300137553276174	1.97689775738312	-0.172288152391514	0.81640625	0.634711998123666	0	0.375	1	0.6875	1	0.0176739587195649
LR 488	-2.67968026574481	0.337968682450025	2.04722373707723	-0.0698801884919917	0.746666666666667	0.556274125405699	0	0.533333333333333	1	0.766666666666667	1	0.00219890054972514
LR 489	-3.08382451073396	0.342846863428152	2.2636664367129	0.165280965170493	0.70703125	0.556108837119832	0	0.25	1	0.625	1	0.101223581757508
LR 490	-2.58220381717384	0.345285569065796	1.7052324512252	0.0852353583608017	0.74609375	0.550639569178654	0	0.375	1	0.6875	1	0.0176739587195649
LR 491	-2.41990540624703	0.300939121674394	1.94099628888538	-0.229378669988013	0.8046875	0.490579391867713	0	0.6875	1	0.84375	1	6.77080814431495e-05
LR 492	-2.96087502664162	0.318670604564564	1.43237758413373	0.97453765873733	0.74609375	0.590506247989375	0	0.375	1	0.6875	1	0.0176739587195649
LR 493	-3.27796264905108	0.364875584391615	2.320845785909	0.361015266274858	0.724444444444444	0.633695601644365	0	0.266666666666667	1	0.633333333333333	1	0.0996168582375479
LR 494	-2.2249699807582	0.280621816573098	1.89023985171738	-0.428211285268973	0.84765625	0.502908363782916	0	0.5625	1	0.78125	1	0.000815721171672229
LR 495	-3.01646151472515	0.384896572305888	2.67526717585775	-0.491724699711561	0.60546875	0.681473734272653	0	0.25	1	0.625	1	0.101223581757508
LR 496	-2.59693354581579	0.335719383854856	2.2963304377941	-0.548342063621703	0.64453125	0.548101508426824	0	0.5	1	0.75	1	0.00244716351501669
LR 497	-3.00369011410366	0.307186947369038	2.36301073918757	0.12226337165064	0.76953125	0.734291128073607	0	0.375	1	0.6875	1	0.0176739587195649
LR 498	-2.67139331866466	0.342219126434505	1.7633801865801	0.187010922107275	0.755555555555555	0.46700394879971	0	0.533333333333333	1	0.766666666666667	1	0.00219890054972514
LR 499	-2.93596645511392	0.316775419334915	2.08151454020831	0.337514516041486	0.765625	0.631530945405944	0	0.375	1	0.6875	1	0.0176739587195649
LR 500	-2.51647489715765	0.349463066826939	1.59815384290524	0.0606052177358597	0.7265625	0.538508548751658	0	0.375	1	0.6875	1	0.0176739587195649
LR mean	-2.75575773680664	0.332779000996615	2.02998266714123	0.0390462361731477	0.731876180555556	0.569856089405172	0	0.431283333333333	1	0.715641666666667	1	0.0310735765959691
LR sd	0.254221453704746	0.0230894992143112	0.281067688434319	0.321167237267194	0.078044183578284	0.0916865378566037	0	0.12359612567691	0	0.0617980628384549	0	0.072989143105537
LR final	-2.61479144357782	0.325873539877421	1.9910586854932	0.0671988166903825	0.742854868242975	0.54708901576776	0.050314465408805	0.430379746835443	0.949685534591195	0.777310924369748	0.80952380952381	2.31443303260983e-12
IE	NA	NA	NA	NA	0.712920945784572	4.12	0.0440251572327044	0.40506329113924	0.955974842767296	0.773109243697479	0.82051282051282	7.10473276578918e-12
IE x fID	NA	NA	NA	NA	0.724982087413422	2.47	0.050314465408805	0.430379746835443	0.949685534591195	0.777310924369748	0.80952380952381	2.31443303260983e-12
IE x fID x fCons	NA	NA	NA	NA	0.69508797070297	2.21540455	0.050314465408805	0.367088607594937	0.949685534591195	0.756302521008403	0.783783783783784	9.48916191447955e-10
ddG	NA	NA	NA	NA	0.521126760563381	13.77265	0.0533333333333333	0	0.946666666666667	0.642533936651584	0	0.0569277331267756
