# Supplementary material for: Systematic identification of phosphorylation-mediated protein interaction switches
Source: PLoS Comput Biol. 2017 Mar 27;13(3):e1005462. doi: 10.1371/journal.pcbi.1005462 (PMC5386296; doi:10.1371/journal.pcbi.1005462)
Supplement: S10 Table — Columns as per S6 Table. (TXT) [file pcbi.1005462.s015.txt]

name	Intercept	RocIE	fID	fCons	auc	cut	fpr	tpr	tnr	acc	ppv	p
LR 1	-4.13442787643576	-0.116395013969086	3.19757219921289	1.33391167814564	0.75	0.560374196284165	0	0.25	1	0.625	1	0.466666666666667
LR 2	-3.63377726389117	-0.0767519384632987	2.39637175448388	1.71402180788246	0.693877551020408	0.627174107240578	0	0.142857142857143	1	0.571428571428571	1	1
LR 3	-3.53241590745878	-0.0240864107486366	1.72046474369975	2.2329633152791	0.671875	0.507033246611214	0	0.375	1	0.6875	1	0.2
LR 4	-5.24482247973403	0.0243884652416496	3.98487773791525	2.03097076852327	0.306122448979592	Inf	0	0	1	0.5	NA	1
LR 5	-3.83717763470626	-0.0854579428190207	2.378575663795	1.90969884052747	0.71875	0.569744753092599	0	0.125	1	0.5625	1	1
LR 6	-4.231037685361	-0.0811803748725808	2.86482741170493	1.89470355546454	0.53125	Inf	0	0	1	0.5	NA	1
LR 7	-3.73297252257783	-0.0853449895568378	2.09844474684381	2.13824752519696	0.714285714285714	0.630015999396258	0	0.285714285714286	1	0.642857142857143	1	0.461538461538462
LR 8	-4.0856067203914	-0.0550934151949255	2.68800784558889	1.97005356899093	0.59375	0.590171056131188	0	0.125	1	0.5625	1	1
LR 9	-3.67488573453352	0.00954822803091532	2.971048841313	1.074575926767	0.673469387755102	0.577379185895909	0	0.285714285714286	1	0.642857142857143	1	0.461538461538462
LR 10	-3.85819359548448	-0.155154217243597	2.97414310231912	1.24224798790336	0.59375	0.520542200131407	0	0.25	1	0.625	1	0.466666666666667
LR 11	-3.14172952617465	-0.054315612356688	2.01626199841501	1.39433310005011	0.796875	0.528129772677984	0	0.375	1	0.6875	1	0.2
LR 12	-5.2335451636769	-0.10871557405748	3.27784100793106	2.85154602084915	0.36734693877551	0.737402615245139	0	0.142857142857143	1	0.571428571428571	1	1
LR 13	-3.36243833846264	0.0585553580534827	1.92527277029284	1.76327381835807	0.71875	0.556571047349341	0	0.125	1	0.5625	1	1
LR 14	-4.29436077852153	-0.105416481405143	3.13659674320132	1.79298205908593	0.510204081632653	0.677604831879985	0	0.142857142857143	1	0.571428571428571	1	1
LR 15	-4.24710991833417	-0.139818326299884	3.29869165321508	1.38475943068093	0.65625	0.564009100588992	0	0.125	1	0.5625	1	1
LR 16	-3.66747554830187	-0.118492165323774	2.76720142189424	1.28621492495626	0.65625	0.638531523018279	0	0.125	1	0.5625	1	1
LR 17	-3.83331365359931	-0.0766133053576277	2.93475235590424	1.35399361173601	0.653061224489796	0.57428672256658	0	0.285714285714286	1	0.642857142857143	1	0.461538461538462
LR 18	-4.69751950263027	-0.0637454313594993	3.05201278128294	2.19781051719242	0.6875	0.435938340914428	0	0.25	1	0.625	1	0.466666666666667
LR 19	-3.99176335809582	-0.0338806385125305	2.92098263188079	1.60353709492232	0.612244897959184	0.638784515604047	0	0.142857142857143	1	0.571428571428571	1	1
LR 20	-3.65733520294033	-0.0586419692794074	2.02033405263875	2.08246791372416	0.734375	0.618906929634042	0	0.125	1	0.5625	1	1
LR 21	-3.8213295467411	-0.00856039272365513	2.00306107147579	2.26876782254424	0.75	Inf	0	0	1	0.5	NA	1
LR 22	-4.03240984600659	-0.173564858507401	3.07109549693519	1.37424773054476	0.551020408163265	0.673600600405519	0	0.142857142857143	1	0.571428571428571	1	1
LR 23	-3.86931998528406	0.0116746224900633	2.60841638216468	1.82505635828502	0.546875	0.625948454884464	0	0.25	1	0.625	1	0.466666666666667
LR 24	-4.26515261635637	-0.0162105396589096	3.43387286625743	1.23883548490703	0.73469387755102	0.596335475745013	0	0.285714285714286	1	0.642857142857143	1	0.461538461538462
LR 25	-3.95508818390907	-0.136876786352483	2.49887873685485	1.8921298702556	0.6875	Inf	0	0	1	0.5	NA	1
LR 26	-4.12674798310151	-0.119923346125351	2.65521369086176	1.9604504888134	0.59375	0.575629799961796	0	0.125	1	0.5625	1	1
LR 27	-3.78169948630875	-0.0763783212608167	2.9655248184356	1.20427750434949	0.673469387755102	0.530007732688855	0	0.285714285714286	1	0.642857142857143	1	0.461538461538462
LR 28	-3.34147973235843	-0.0449616212789958	2.02081657062285	1.68602347949421	0.765625	0.594868784671189	0	0.25	1	0.625	1	0.466666666666667
LR 29	-4.28254194588717	-0.093438853646729	2.55739235246224	2.38606925587717	0.530612244897959	0.665601134737614	0	0.142857142857143	1	0.571428571428571	1	1
LR 30	-4.0748039781041	0.0158699177223761	2.93887895797738	1.51746818972927	0.75	0.425067234475278	0	0.5	1	0.75	1	0.076923076923077
LR 31	-4.46125104786206	-0.177460874209592	3.32698117032214	1.71134763942551	0.46875	0.698465948225128	0	0.125	1	0.5625	1	1
LR 32	-3.81985366229182	-0.0248398835610001	2.41335289157334	1.90740518453508	0.63265306122449	Inf	0	0	1	0.5	NA	1
LR 33	-4.08767741246309	-0.0495426226655153	3.27364156717181	1.22661939391885	0.609375	0.610976441715302	0	0.125	1	0.5625	1	1
LR 34	-3.60776240364065	-0.0264269229002682	1.90997094805107	2.15926710817908	0.63265306122449	Inf	0	0	1	0.5	NA	1
LR 35	-4.00823331412956	-0.0977709065499679	2.4334333977456	2.08861486761764	0.703125	0.640446524323063	0	0.25	1	0.625	1	0.466666666666667
LR 36	-4.62168402050544	-0.156321970322237	3.18931474027548	2.13593426297419	0.515625	0.699316159146913	0	0.125	1	0.5625	1	1
LR 37	-3.68334224166257	-0.0738358515144516	2.4241374292267	1.69301098704037	0.73469387755102	0.524887210006623	0	0.285714285714286	1	0.642857142857143	1	0.461538461538462
LR 38	-3.73130557462893	-0.030467645674507	2.92153280828723	1.13213359200491	0.796875	0.441269420194067	0	0.5	1	0.75	1	0.076923076923077
LR 39	-3.68836420464995	-0.0521492606135717	2.37334919023692	1.83101176420469	0.653061224489796	0.632399501503888	0	0.285714285714286	1	0.642857142857143	1	0.461538461538462
LR 40	-4.41445548226409	-0.0541629910476009	2.74386952776582	2.26258894256554	0.546875	Inf	0	0	1	0.5	NA	1
LR 41	-4.02131580902231	0.0570728578805849	2.85691695461592	1.64704070287013	0.546875	0.632516837152685	0	0.125	1	0.5625	1	1
LR 42	-3.61003691961529	-0.0991970747288413	2.23077444202668	1.79800172297072	0.714285714285714	0.624927833946407	0	0.285714285714286	1	0.642857142857143	1	0.461538461538462
LR 43	-4.21253689597751	-0.0837092752543099	2.50158795263767	2.25517864189871	0.640625	0.647474744519962	0	0.25	1	0.625	1	0.466666666666667
LR 44	-3.93368234491738	-0.149944682837292	2.68618667573567	1.71294223194379	0.489795918367347	0.571890804539865	0	0.142857142857143	1	0.571428571428571	1	1
LR 45	-3.83469222151062	-0.0692468194033113	3.07111686310814	1.14127899023708	0.65625	Inf	0	0	1	0.5	NA	1
LR 46	-4.43642252757494	-0.0999835490488399	3.27575269255504	1.70520559433254	0.578125	0.593974745063369	0	0.125	1	0.5625	1	1
LR 47	-4.0688577369751	-0.135418580489907	2.72096610966105	1.83092567928931	0.653061224489796	0.659591344158337	0	0.142857142857143	1	0.571428571428571	1	1
LR 48	-3.38102892347259	-0.0524277466309233	2.07204526479046	1.63521103475574	0.84375	0.58922206663701	0	0.125	1	0.5625	1	1
LR 49	-2.94597217667963	-0.0413837149340989	1.9233215434152	1.27141045684012	0.938775510204082	0.491136418450775	0	0.714285714285714	1	0.857142857142857	1	0.020979020979021
LR 50	-4.50471277807206	0.0168133068233472	3.12650511650883	1.97766938266854	0.5	Inf	0	0	1	0.5	NA	1
LR 51	-3.93661715253456	-0.165972600458735	3.51971849517248	0.696325906727804	0.671875	0.625970233455119	0	0.25	1	0.625	1	0.466666666666667
LR 52	-4.14632753908348	-0.100221929858726	2.56570089094235	2.16632410965333	0.510204081632653	0.597823787112997	0	0.142857142857143	1	0.571428571428571	1	1
LR 53	-4.59891169475235	-0.166515171295418	3.35883365877589	1.79860077523407	0.546875	Inf	0	0	1	0.5	NA	1
LR 54	-3.5724749826056	-0.024145765136379	2.23565342908731	1.77849090020703	0.73469387755102	0.603099627097597	0	0.285714285714286	1	0.642857142857143	1	0.461538461538462
LR 55	-3.95485127871327	0.109813741999543	2.5446447958694	1.95668834389121	0.421875	0.672015793416953	0	0.125	1	0.5625	1	1
LR 56	-4.07718085727137	-0.133107209871444	3.18875820028377	1.31205579852399	0.65625	0.647254114649388	0	0.125	1	0.5625	1	1
LR 57	-4.2448398290604	-0.0973511367067174	2.53527927821024	2.38346675478015	0.510204081632653	0.681994433809824	0	0.142857142857143	1	0.571428571428571	1	1
LR 58	-3.70583660710576	-0.0457418321729197	2.37161553854354	1.72180661295163	0.765625	0.587544449349684	0	0.125	1	0.5625	1	1
LR 59	-3.41716268100082	-0.052943210128322	2.10522642849731	1.67475640743579	0.816326530612245	0.509881843715888	0	0.428571428571429	1	0.714285714285714	1	0.192307692307692
LR 60	-3.96602256828444	0.00853437568615769	2.95519673467658	1.40748573959597	0.703125	Inf	0	0	1	0.5	NA	1
LR 61	-3.61734745079	-0.04923496227691	2.52329387598953	1.51213267829406	0.703125	0.55518660820586	0	0.375	1	0.6875	1	0.2
LR 62	-3.68502632733839	-0.100738215941073	2.44122703584771	1.65232399043465	0.73469387755102	0.632381136907085	0	0.142857142857143	1	0.571428571428571	1	1
LR 63	-3.97697148659676	0.00374670060618688	2.33946765185794	2.10923869095002	0.671875	0.465564349123044	0	0.25	1	0.625	1	0.466666666666667
LR 64	-4.06538129121792	-0.174161269061075	2.58255581358706	1.97538169224497	0.469387755102041	Inf	0	0	1	0.5	NA	1
LR 65	-4.62657544952442	-0.0492891102704398	3.80841160159482	1.41463483871888	0.46875	0.653308465474671	0	0.125	1	0.5625	1	1
LR 66	-3.32052923448809	-0.100780944314582	2.73344500260737	0.786887124570479	0.828125	0.476834886814598	0	0.625	1	0.8125	1	0.0256410256410256
LR 67	-3.979687827285	-0.0707578323646416	2.57118103450545	2.01431287655725	0.530612244897959	0.658935975895344	0	0.142857142857143	1	0.571428571428571	1	1
LR 68	-4.53247274135875	-0.050051306298124	3.67885240961523	1.33297839275912	0.59375	Inf	0	0	1	0.5	NA	1
LR 69	-4.26818981865478	-0.11954692302649	3.15397954378426	1.67101188199121	0.612244897959184	0.671312526212393	0	0.142857142857143	1	0.571428571428571	1	1
LR 70	-3.66359382645188	-0.00491483044937236	1.57100532958933	2.50582352953147	0.6875	0.537804850740252	0	0.125	1	0.5625	1	1
LR 71	-4.07210852084376	-0.152921055666178	2.3536754509369	2.27010979531837	0.46875	Inf	0	0	1	0.5	NA	1
LR 72	-3.84062957032932	-0.0830460354180699	2.2100359545851	2.17019261447841	0.63265306122449	0.585127334268519	0	0.285714285714286	1	0.642857142857143	1	0.461538461538462
LR 73	-4.38530331512614	-0.143654462046859	3.41134857844016	1.41819483100032	0.671875	0.655230516573047	0	0.125	1	0.5625	1	1
LR 74	-3.46062954433395	-0.0369125574341489	2.61262175458413	1.15323228561555	0.795918367346939	0.419745246126663	0	0.571428571428571	1	0.785714285714286	1	0.06993006993007
LR 75	-4.30051372724244	0.0566186502359058	2.99160556169641	1.89683807988666	0.40625	Inf	0	0	1	0.5	NA	1
LR 76	-3.46703106872037	-0.0844001773090622	2.39856057236147	1.40726564980643	0.765625	0.608539002459033	0	0.25	1	0.625	1	0.466666666666667
LR 77	-4.11929177334699	-0.100862517334534	2.77740056605576	1.85371055939434	0.612244897959184	Inf	0	0	1	0.5	NA	1
LR 78	-5.13640943606738	0.029533269756642	4.33342976974015	1.40986592374734	0.421875	0.600616621399913	0	0.125	1	0.5625	1	1
LR 79	-4.02193451632463	-0.0860185479412758	2.19337173019577	2.39601594943498	0.510204081632653	0.652971294632613	0	0.142857142857143	1	0.571428571428571	1	1
LR 80	-3.93726232855217	-0.0686411028734135	2.39405510461205	2.12069014185793	0.625	0.63790583666212	0	0.125	1	0.5625	1	1
LR 81	-5.10182971060749	-0.149982718684302	4.4002279827927	1.20660579674088	0.5625	0.578978036125585	0	0.125	1	0.5625	1	1
LR 82	-3.63286403420401	-0.0423524652086935	1.98476765891953	2.05683853536522	0.73469387755102	0.561522535500945	0	0.142857142857143	1	0.571428571428571	1	1
LR 83	-3.50652218791914	-0.0420510239631152	2.07887462753493	1.90855496106868	0.734375	0.619114441535922	0	0.25	1	0.625	1	0.466666666666667
LR 84	-4.19786443560164	-0.0346279964444772	3.13447262561624	1.56257756870589	0.63265306122449	0.631325333402478	0	0.142857142857143	1	0.571428571428571	1	1
LR 85	-3.55989714091403	-0.0822173400457184	2.00833816943308	1.94022450360132	0.75	0.530506696641397	0	0.25	1	0.625	1	0.466666666666667
LR 86	-4.47697907125562	0.0247688036973569	2.65707590057484	2.45459371909533	0.5	Inf	0	0	1	0.5	NA	1
LR 87	-4.27301271439308	-0.145581580203942	2.76919471902444	2.12760443753902	0.510204081632653	0.61343466973464	0	0.285714285714286	1	0.642857142857143	1	0.461538461538462
LR 88	-4.05961914999689	-0.127687587316455	2.87588410760088	1.66225675055977	0.671875	0.644310078177048	0	0.125	1	0.5625	1	1
LR 89	-4.1556656850209	-0.0423544871063064	3.48601056898985	1.09928920697771	0.510204081632653	Inf	0	0	1	0.5	NA	1
LR 90	-2.98927981366117	-0.0166118759667588	1.99719288813716	1.25873213856732	0.890625	0.489095563102739	0	0.375	1	0.6875	1	0.2
LR 91	-3.79518375095697	-0.0983871451229481	2.4441169496429	1.8844841440237	0.625	0.655531226850319	0	0.125	1	0.5625	1	1
LR 92	-4.01710125932986	-0.0276209899059084	2.64380987567081	1.89551895696994	0.63265306122449	0.633750432471252	0	0.142857142857143	1	0.571428571428571	1	1
LR 93	-5.11436105165127	-0.112491067285125	4.17961232543101	1.58031552423526	0.421875	0.62293845380734	0	0.125	1	0.5625	1	1
LR 94	-3.04097387361334	-0.0824404701915564	2.2210978452733	1.02168406633688	0.897959183673469	0.489181839602817	0	0.428571428571429	1	0.714285714285714	1	0.192307692307692
LR 95	-4.23135620202256	-0.0514043954365039	2.54234257946624	2.25542542425261	0.640625	0.64486431370155	0	0.125	1	0.5625	1	1
LR 96	-4.63187780126057	-0.0985868626019019	3.12343311937609	2.14987023212629	0.453125	0.580772957970663	0	0.125	1	0.5625	1	1
LR 97	-3.3511181275898	-0.0660931452478438	2.74414788162235	0.881002631569631	0.816326530612245	0.484773935876129	0	0.571428571428571	1	0.785714285714286	1	0.06993006993007
LR 98	-4.4667724318512	-0.0320989913233643	2.76848414787397	2.38472616054224	0.4375	Inf	0	0	1	0.5	NA	1
LR 99	-3.34499834739828	-0.0702792925969275	2.27000317561441	1.44141517908243	0.816326530612245	0.608585844140898	0	0.285714285714286	1	0.642857142857143	1	0.461538461538462
LR 100	-3.72127298053497	-0.0608386333929077	2.4232727179973	1.64407780901345	0.828125	0.49722637886787	0	0.25	1	0.625	1	0.466666666666667
LR 101	-3.53299697805092	-0.138029915930164	2.11362107667224	1.74300406182281	0.734375	0.610436619497081	0	0.125	1	0.5625	1	1
LR 102	-4.201597466977	0.00133412044531762	2.56229132693056	2.2638631534595	0.530612244897959	0.63079119256813	0	0.285714285714286	1	0.642857142857143	1	0.461538461538462
LR 103	-6.69863542357313	-0.144846352009493	5.9712573528237	1.51597582468031	0.390625	Inf	0	0	1	0.5	NA	1
LR 104	-3.58826132931806	-0.0929355690219989	2.07773349212182	1.97949615972077	0.714285714285714	0.575475554126423	0	0.285714285714286	1	0.642857142857143	1	0.461538461538462
LR 105	-3.35985534953274	-0.0210598101207522	2.38243793396004	1.40284678519647	0.734375	0.601279320424432	0	0.25	1	0.625	1	0.466666666666667
LR 106	-3.88303043313403	0.00848936273482106	2.79034568417898	1.49978986485868	0.640625	Inf	0	0	1	0.5	NA	1
LR 107	-4.31416845465443	-0.138392254738481	3.01834925024399	1.87109464231371	0.428571428571429	Inf	0	0	1	0.5	NA	1
LR 108	-3.9971686205109	-0.124438713767565	2.7050968440352	1.89885709050412	0.515625	0.671848593270628	0	0.375	1	0.6875	1	0.2
LR 109	-3.53878062668629	-0.0245541542658218	1.93664315821718	2.04350015500662	0.714285714285714	0.50730332268831	0	0.571428571428571	1	0.785714285714286	1	0.06993006993007
LR 110	-4.17976926088917	-0.0640582110398264	3.03364055458725	1.57385310018663	0.734375	0.471005006347262	0	0.375	1	0.6875	1	0.2
LR 111	-3.58806635139403	-0.0830094856286089	2.45791921165736	1.57249202184355	0.703125	0.634401454633735	0	0.125	1	0.5625	1	1
LR 112	-3.65964383649105	-0.0978027063685224	2.75815909410089	1.2915726739178	0.73469387755102	0.580505137686474	0	0.428571428571429	1	0.714285714285714	1	0.192307692307692
LR 113	-5.33780519720179	-0.0147923241694014	4.15248464409397	1.93298341498073	0.390625	Inf	0	0	1	0.5	NA	1
LR 114	-3.79187500792793	-0.0538228020030064	2.6211990620683	1.65348153774302	0.714285714285714	0.529715996298242	0	0.428571428571429	1	0.714285714285714	1	0.192307692307692
LR 115	-4.36862377353581	-0.0715840512326337	2.25116660679178	2.69157828623023	0.671875	Inf	0	0	1	0.5	NA	1
LR 116	-3.681403339613	-0.0918037342450599	2.75422551167407	1.23649840415629	0.765625	0.606039078671088	0	0.125	1	0.5625	1	1
LR 117	-4.88147405160239	-0.0121695454452361	3.3090539978756	2.33497709328026	0.306122448979592	Inf	0	0	1	0.5	NA	1
LR 118	-3.91218886419524	-0.114160393402196	2.92925853276613	1.40188950013135	0.671875	0.639727968042793	0	0.25	1	0.625	1	0.466666666666667
LR 119	-3.30357878781909	-0.0716924491722543	2.12095393862329	1.54102898728449	0.857142857142857	0.60277050296662	0	0.142857142857143	1	0.571428571428571	1	1
LR 120	-3.89508691409138	-0.00127510573438425	2.17203731767837	2.27178887924106	0.546875	Inf	0	0	1	0.5	NA	1
LR 121	-4.5828144281325	-0.0390839121783262	3.08065181333635	2.11078962630408	0.53125	Inf	0	0	1	0.5	NA	1
LR 122	-3.58050495044897	-0.042526725851401	1.96868370080152	2.04171359296507	0.755102040816327	0.589264146084918	0	0.285714285714286	1	0.642857142857143	1	0.461538461538462
LR 123	-4.250223460032	-0.069007628956686	3.45751305931787	1.30291702667801	0.59375	0.572604916472308	0	0.25	1	0.625	1	0.466666666666667
LR 124	-4.11381203651279	-0.186251285790502	2.96961014874818	1.6321973898531	0.428571428571429	Inf	0	0	1	0.5	NA	1
LR 125	-3.23886581338954	-0.00554739542159636	2.11335753244627	1.39699513627199	0.84375	0.556848504093399	0	0.25	1	0.625	1	0.466666666666667
LR 126	-4.42981886823501	-0.100967524353569	3.30145048761076	1.71829505120614	0.65625	0.666605362258758	0	0.125	1	0.5625	1	1
LR 127	-3.41259115715053	-0.0780935053707212	2.20491954326864	1.54521021944601	0.816326530612245	Inf	0	0	1	0.5	NA	1
LR 128	-3.95113150695333	-0.0791634792011479	2.54463505618773	1.82836902307859	0.71875	0.43038827224463	0	0.25	1	0.625	1	0.466666666666667
LR 129	-3.76529527332484	0.0197859468318668	2.85039914164694	1.29626535535466	0.653061224489796	0.58495504576539	0	0.285714285714286	1	0.642857142857143	1	0.461538461538462
LR 130	-3.89911048184971	-0.124231544084666	2.27385567380024	2.09884413940645	0.609375	0.65095454158099	0	0.125	1	0.5625	1	1
LR 131	-4.61221910676559	-0.125045824126662	2.82985783814281	2.38703492836952	0.46875	Inf	0	0	1	0.5	NA	1
LR 132	-3.4523099481146	-0.0346307327323113	2.36223297970456	1.42590662893601	0.836734693877551	0.588336941627827	0	0.142857142857143	1	0.571428571428571	1	1
LR 133	-3.04218855298911	-0.0116720684113103	1.97341542156473	1.35819584404306	0.78125	0.540768488574131	0	0.375	1	0.6875	1	0.2
LR 134	-4.71240992240212	-0.108094507804642	3.48401458553455	1.92850893022875	0.428571428571429	0.699027314560958	0	0.142857142857143	1	0.571428571428571	1	1
LR 135	-4.19927142189756	-0.0729110154278406	2.99618075894133	1.7261176747956	0.609375	0.643817312433859	0	0.125	1	0.5625	1	1
LR 136	-3.85081729789098	-0.113832874316692	2.69571389785902	1.56604299880685	0.75	0.545947387269645	0	0.375	1	0.6875	1	0.2
LR 137	-4.07888930147637	0.0357921666710758	2.94974734037658	1.58286375343515	0.530612244897959	0.462311540708933	0	0.142857142857143	1	0.571428571428571	1	1
LR 138	-3.53411253973495	-0.0352872652180207	2.25428113790723	1.73559744372602	0.6875	Inf	0	0	1	0.5	NA	1
LR 139	-4.3999848360001	-0.12200239872608	2.83889599266541	2.0944212073915	0.653061224489796	Inf	0	0	1	0.5	NA	1
LR 140	-3.83522040599076	-0.113464026058547	2.66090146522819	1.63237998180664	0.734375	0.636262013257921	0	0.375	1	0.6875	1	0.2
LR 141	-3.58313594940085	-0.118161814639564	2.61465020127999	1.27640718801031	0.75	0.602910076166871	0	0.125	1	0.5625	1	1
LR 142	-4.11732587720454	-0.0891216424607152	2.89684204183976	1.7529650871305	0.571428571428571	Inf	0	0	1	0.5	NA	1
LR 143	-4.20339296310152	-0.0667656027599951	3.2715273823887	1.38632313127602	0.71875	0.55957475767138	0	0.375	1	0.6875	1	0.2
LR 144	-3.84713111068872	-0.0935630446346759	2.40526583927623	1.97266990990116	0.571428571428571	0.644232124606917	0	0.285714285714286	1	0.642857142857143	1	0.461538461538462
LR 145	-3.88892414669843	0.0404130503786739	2.38078484751252	1.99905226525022	0.546875	0.580896991251143	0	0.125	1	0.5625	1	1
LR 146	-4.62839248735844	-0.0498887838817491	4.20950616331703	0.749223983154607	0.59375	Inf	0	0	1	0.5	NA	1
LR 147	-4.49327174182326	-0.0455580481210516	2.91968556703133	2.19974440543722	0.469387755102041	Inf	0	0	1	0.5	NA	1
LR 148	-3.30435314002315	-0.0657570732463634	2.15771123059805	1.4848258899448	0.765625	0.592438854142492	0	0.125	1	0.5625	1	1
LR 149	-4.28788358162096	-0.0961349562563619	2.62729994988771	2.32260567778383	0.428571428571429	0.679427818225288	0	0.142857142857143	1	0.571428571428571	1	1
LR 150	-3.60665506720202	-0.0744530406304509	2.19207914742984	1.86032384270925	0.671875	0.549674528374775	0	0.5	1	0.75	1	0.076923076923077
LR 151	-3.80970526217778	-0.0788041933635308	2.46684537896463	1.78324484303207	0.734375	0.623373916871748	0	0.125	1	0.5625	1	1
LR 152	-3.76195859033477	-0.0616580115295976	2.6077536879948	1.54081022582155	0.755102040816327	Inf	0	0	1	0.5	NA	1
LR 153	-2.61953228246732	-0.000161051791704652	1.42377207573893	1.34962069121955	0.953125	0.425210952465202	0	0.875	1	0.9375	1	0.0013986013986014
LR 154	-4.70435595986312	-0.136642065349562	3.66379907014062	1.62925708524906	0.448979591836735	0.687261912920775	0	0.142857142857143	1	0.571428571428571	1	1
LR 155	-4.44391912260115	-0.0627300859794524	2.95839985861336	2.12302377853492	0.484375	Inf	0	0	1	0.5	NA	1
LR 156	-3.16243598361302	-0.0625970061476016	2.0270977518295	1.44810375257383	0.828125	0.585152760530742	0	0.25	1	0.625	1	0.466666666666667
LR 157	-4.65240883496113	0.0536551680601791	4.21914215359388	0.846933688450728	0.469387755102041	0.561336359813658	0	0.428571428571429	1	0.714285714285714	1	0.192307692307692
LR 158	-4.17235422692408	-0.0809480830918257	2.98426632871609	1.80531913261877	0.484375	Inf	0	0	1	0.5	NA	1
LR 159	-4.04482857670616	-0.0806116483172882	2.81367995641369	1.73668341678338	0.591836734693878	0.537724314429287	0	0.285714285714286	1	0.642857142857143	1	0.461538461538462
LR 160	-4.60264591758059	-0.096406429189195	1.77944734700068	3.44076780111443	0.421875	Inf	0	0	1	0.5	NA	1
LR 161	-3.60621180012034	-0.0790909358870111	2.86085048384233	1.05109853242555	0.765625	0.476251739598032	0	0.625	1	0.8125	1	0.0256410256410256
LR 162	-3.2292107584862	-0.0504654105728	1.94705793872947	1.59311908835284	0.938775510204082	0.441466485125726	0	0.714285714285714	1	0.857142857142857	1	0.020979020979021
LR 163	-4.65396654550658	0.00469551270927543	3.36448110447676	1.95434453796031	0.421875	Inf	0	0	1	0.5	NA	1
LR 164	-4.15078415481899	-0.0948193438601005	2.72965913344039	2.05778403555476	0.489795918367347	0.675564816924776	0	0.142857142857143	1	0.571428571428571	1	1
LR 165	-4.15860549054652	-0.0878946586224316	2.59340336063783	2.07631747911805	0.71875	Inf	0	0	1	0.5	NA	1
LR 166	-3.91263026531477	-0.0462595846946601	2.76984031506101	1.6739294272449	0.5625	0.58763632889656	0	0.125	1	0.5625	1	1
LR 167	-4.26547203105739	-0.162913972147594	3.61652251449006	1.06966421162399	0.510204081632653	0.56088319548144	0	0.142857142857143	1	0.571428571428571	1	1
LR 168	-3.63562129732363	-0.0679209236105462	2.37683921769153	1.61885994666853	0.8125	0.537833564679221	0	0.5	1	0.75	1	0.076923076923077
LR 169	-3.39137399019883	-0.049219223533602	2.10325359817094	1.64855954447488	0.816326530612245	0.543910921104161	0	0.285714285714286	1	0.642857142857143	1	0.461538461538462
LR 170	-3.98198884272272	-0.0151504260598955	2.30989983455142	2.21335569313523	0.5625	Inf	0	0	1	0.5	NA	1
LR 171	-3.34633751775327	-0.0537173934842795	1.5310505173984	2.20165011243304	0.71875	0.557611983023895	0	0.5	1	0.75	1	0.076923076923077
LR 172	-3.75736686853615	-0.0823958730135	2.59249796242192	1.53103797925427	0.836734693877551	0.451720624460689	0	0.285714285714286	1	0.642857142857143	1	0.461538461538462
LR 173	-4.4546137230752	-0.0265117182640656	3.34932423641899	1.74466515551448	0.4375	Inf	0	0	1	0.5	NA	1
LR 174	-4.22194712067311	-0.110593391288386	2.7172925222125	2.10490025203876	0.510204081632653	Inf	0	0	1	0.5	NA	1
LR 175	-3.97418844056002	-0.0563357439669993	3.07576630554483	1.31437471940183	0.65625	Inf	0	0	1	0.5	NA	1
LR 176	-2.87401910829264	-0.0914849964024858	1.95330511583123	1.09606701368832	0.90625	0.444528515038897	0	0.625	1	0.8125	1	0.0256410256410256
LR 177	-3.60860249855944	-0.122815100555811	2.59655276104264	1.34648981632947	0.816326530612245	0.54503659615901	0	0.428571428571429	1	0.714285714285714	1	0.192307692307692
LR 178	-4.60702575467382	-0.00245845726726721	2.98294484084104	2.21112498694273	0.609375	Inf	0	0	1	0.5	NA	1
LR 179	-4.29194090988081	-0.0352479786349151	3.21708982961906	1.64870208159328	0.510204081632653	0.578705821977498	0	0.285714285714286	1	0.642857142857143	1	0.461538461538462
LR 180	-4.55512984709303	-0.0607758473665699	2.48476806529082	2.82268430075154	0.265625	Inf	0	0	1	0.5	NA	1
LR 181	-3.2982606680579	-0.0703388800182314	2.15453489642672	1.44989874742853	0.8125	0.588154039626711	0	0.125	1	0.5625	1	1
LR 182	-4.95663796673691	-0.131074071774164	4.53054277988015	0.896707394605897	0.551020408163265	0.64511912145441	0	0.142857142857143	1	0.571428571428571	1	1
LR 183	-3.79918105469335	-0.0763445302899188	2.04586460353858	2.24350658535475	0.609375	0.578215369434488	0	0.125	1	0.5625	1	1
LR 184	-4.58786267459586	-0.0484632009634606	3.27231926968921	1.96197107164351	0.510204081632653	Inf	0	0	1	0.5	NA	1
LR 185	-3.67318901300965	-0.0451933790939627	2.13761117247215	2.0456145296514	0.671875	0.572217562786526	0	0.375	1	0.6875	1	0.2
LR 186	-3.6813676287365	-0.0972883167725073	2.94586638821572	1.10644710054431	0.75	0.61317536341361	0	0.125	1	0.5625	1	1
LR 187	-4.46796326129249	-0.129195164230026	3.39014302849423	1.6883062532445	0.26530612244898	Inf	0	0	1	0.5	NA	1
LR 188	-5.03810786590246	-0.0200552314008785	2.37041634074978	3.38494944605531	0.46875	Inf	0	0	1	0.5	NA	1
LR 189	-3.30398606545546	-0.0508699235318554	2.23898721566326	1.37018072913118	0.857142857142857	0.532620444864905	0	0.285714285714286	1	0.642857142857143	1	0.461538461538462
LR 190	-4.12508056676795	-0.0787850524174407	2.82101650859383	1.88860881299023	0.625	0.649805271999656	0	0.25	1	0.625	1	0.466666666666667
LR 191	-4.13537859010848	-0.0378028004386701	2.72161685715849	2.01777046918479	0.515625	0.655653974187755	0	0.125	1	0.5625	1	1
LR 192	-3.64108203456295	-0.0719505226152199	2.09346007364011	1.94976118089617	0.775510204081633	0.559707006826002	0	0.285714285714286	1	0.642857142857143	1	0.461538461538462
LR 193	-3.50853490681736	-0.0835276879073549	2.53253936109372	1.25423394826744	0.796875	0.487788181154796	0	0.125	1	0.5625	1	1
LR 194	-4.60807320625354	-0.125385026866512	3.54649494835089	1.55634485066523	0.693877551020408	0.450246196983549	0	0.428571428571429	1	0.714285714285714	1	0.192307692307692
LR 195	-3.59362565879554	-0.0179842601988607	2.71908775159507	1.33244350540331	0.71875	0.588666323819587	0	0.375	1	0.6875	1	0.2
LR 196	-4.56301024951941	-0.17335356293893	3.57728410871042	1.48614181572702	0.484375	0.690389220335267	0	0.125	1	0.5625	1	1
LR 197	-4.34088372040038	-0.115138758724593	3.62335608037809	1.22632657824718	0.653061224489796	0.662612339166181	0	0.142857142857143	1	0.571428571428571	1	1
LR 198	-3.53224150779371	0.0592971752389909	2.26488345842976	1.67254176840182	0.609375	0.572856228896423	0	0.125	1	0.5625	1	1
LR 199	-3.70082457047056	-0.0112263766153816	2.19543764721893	2.00762410483256	0.673469387755102	0.620846737458485	0	0.285714285714286	1	0.642857142857143	1	0.461538461538462
LR 200	-4.28655416683407	-0.0920849564217193	2.255416484254	2.64215840315248	0.46875	Inf	0	0	1	0.5	NA	1
LR 201	-4.51792449878831	-0.225475234602226	3.71097869325857	1.29541496880016	0.3125	Inf	0	0	1	0.5	NA	1
LR 202	-3.69875768581641	0.0546142675451636	2.22555462124041	1.94768145978587	0.530612244897959	0.510502809782931	0	0.285714285714286	1	0.642857142857143	1	0.461538461538462
LR 203	-3.74450233216201	-0.0061284587126535	2.23881061993818	1.96137055318615	0.671875	0.608678814102831	0	0.125	1	0.5625	1	1
LR 204	-4.16190348612402	-0.0756668964773908	2.42470154660077	2.29309507413124	0.612244897959184	0.582430026926938	0	0.285714285714286	1	0.642857142857143	1	0.461538461538462
LR 205	-3.1564479909681	-0.0899258285107307	2.25549861894994	1.11652440347264	0.84375	0.490225774603288	0	0.5	1	0.75	1	0.076923076923077
LR 206	-4.03897923601526	-0.0377465133048842	2.5327333512827	2.04390519793926	0.625	Inf	0	0	1	0.5	NA	1
LR 207	-4.02623638223476	-0.0626819338603243	2.67536766850214	1.83382835510937	0.612244897959184	Inf	0	0	1	0.5	NA	1
LR 208	-3.65789276754408	-0.0248224617255867	2.27759032039253	1.8344648079847	0.640625	0.605874549672228	0	0.125	1	0.5625	1	1
LR 209	-4.90082869558557	-0.119856830589844	4.06371418673609	1.43823645297294	0.571428571428571	0.59806862716096	0	0.428571428571429	1	0.714285714285714	1	0.192307692307692
LR 210	-3.54000658262662	-0.113970764172736	2.25688483808212	1.70305605841223	0.65625	0.537711247190534	0	0.375	1	0.6875	1	0.2
LR 211	-3.18201646104145	-0.0727406965674447	2.21571273990734	1.28742022952188	0.78125	0.594704562114918	0	0.375	1	0.6875	1	0.2
LR 212	-4.06219447964958	-0.169586979846724	2.82219780901594	1.72780590065363	0.469387755102041	Inf	0	0	1	0.5	NA	1
LR 213	-3.96984831037391	-0.0385614006237047	2.48514003811244	1.9888462855672	0.65625	0.495733166998	0	0.5	1	0.75	1	0.076923076923077
LR 214	-4.88115701297501	-0.104612350005445	3.67304062611774	1.92442685113281	0.469387755102041	0.701373737596463	0	0.142857142857143	1	0.571428571428571	1	1
LR 215	-4.54894529808988	0.0490537123657448	2.72647332799723	2.48362909254468	0.453125	Inf	0	0	1	0.5	NA	1
LR 216	-3.60406006822696	-0.102512037821874	2.41091792015917	1.56306693313235	0.6875	0.533943685580433	0	0.25	1	0.625	1	0.466666666666667
LR 217	-4.40515287634092	0.00248051621655118	2.52096885992075	2.58490952198431	0.510204081632653	0.661817663858991	0	0.285714285714286	1	0.642857142857143	1	0.461538461538462
LR 218	-4.01839407686549	-0.00685049109807438	2.64196977625921	1.88625224318311	0.5625	Inf	0	0	1	0.5	NA	1
LR 219	-3.91218576773272	-0.0941989186427563	3.2205205797555	1.05084150304449	0.73469387755102	0.523444893117052	0	0.571428571428571	1	0.785714285714286	1	0.06993006993007
LR 220	-3.71101213640114	-0.0892379059150443	2.70141604687859	1.43644543557704	0.625	0.631129254652116	0	0.125	1	0.5625	1	1
LR 221	-4.66460909228966	-0.0927394739928588	3.1505724193182	2.19552809000587	0.375	Inf	0	0	1	0.5	NA	1
LR 222	-3.8133284818759	-0.0888115189072202	2.1653657560669	2.16176591162977	0.591836734693878	0.644630848950986	0	0.142857142857143	1	0.571428571428571	1	1
LR 223	-4.14421670883306	-0.134208146912516	3.60002951981691	0.994165712758826	0.65625	0.62732912058405	0	0.375	1	0.6875	1	0.2
LR 224	-3.66713471419319	-0.0625647124940113	2.07211714772556	2.06153776472398	0.693877551020408	0.574578326734795	0	0.285714285714286	1	0.642857142857143	1	0.461538461538462
LR 225	-4.05839511233562	-0.00830431402959488	3.01963893104629	1.50405685282525	0.609375	0.601551267461589	0	0.125	1	0.5625	1	1
LR 226	-3.45706932005851	-0.00451033933697017	2.33213345542122	1.49860199060637	0.75	0.574509446757279	0	0.125	1	0.5625	1	1
LR 227	-3.69560196291493	-0.0634397988324996	2.94177989170984	1.11510361410362	0.693877551020408	0.607316465275476	0	0.142857142857143	1	0.571428571428571	1	1
LR 228	-4.17350289120803	-0.0687400729698698	2.78269128780872	1.85334150170754	0.734375	0.625941978205441	0	0.125	1	0.5625	1	1
LR 229	-3.91601564491132	-0.0884789921317168	2.55188783902248	1.90197587744089	0.551020408163265	Inf	0	0	1	0.5	NA	1
LR 230	-4.65249446623829	-0.0932792257444448	2.99480471307408	2.41471057648954	0.4375	0.705685414106997	0	0.125	1	0.5625	1	1
LR 231	-3.78805895276523	-0.130846027015668	2.45550502584888	1.7764823992948	0.71875	0.649243114060651	0	0.125	1	0.5625	1	1
LR 232	-4.43408108976935	-0.0884246056278403	3.13936020102053	1.87145298697129	0.510204081632653	Inf	0	0	1	0.5	NA	1
LR 233	-3.3981490943464	-0.0794766681809493	2.13410338273017	1.63076697388858	0.78125	0.552581787877697	0	0.375	1	0.6875	1	0.2
LR 234	-3.73546187312696	0.0567519278474805	2.22986571461975	2.02860444375086	0.510204081632653	0.584316946207395	0	0.142857142857143	1	0.571428571428571	1	1
LR 235	-4.99644716040699	-0.153779636803119	3.96742430402465	1.63120838242115	0.53125	0.692784967357705	0	0.125	1	0.5625	1	1
LR 236	-4.66939668822423	-0.0816144323317982	2.7362813132249	2.66466614946833	0.34375	Inf	0	0	1	0.5	NA	1
LR 237	-3.22575603459925	-0.0899262060964705	2.09913534763595	1.41009658812406	0.897959183673469	0.465211359919475	0	0.714285714285714	1	0.857142857142857	1	0.020979020979021
LR 238	-3.68836476783701	0.0188686344802686	2.4074978624969	1.76547831132398	0.640625	0.594417982342234	0	0.25	1	0.625	1	0.466666666666667
LR 239	-3.91994594437006	-0.0524140809537313	2.48297127729331	2.08483840643508	0.571428571428571	0.6700772216673	0	0.142857142857143	1	0.571428571428571	1	1
LR 240	-5.78749064855617	-0.214514687619959	4.79479008263976	1.63193166517067	0.53125	Inf	0	0	1	0.5	NA	1
LR 241	-3.94227188293513	-0.0766928599429912	2.03777679268748	2.45482692769574	0.546875	0.629610371123506	0	0.125	1	0.5625	1	1
LR 242	-3.76165404765403	0.0418868800323552	2.7858923947308	1.33736574625167	0.63265306122449	0.553663774174306	0	0.285714285714286	1	0.642857142857143	1	0.461538461538462
LR 243	-3.7762051002663	-0.0210931029134858	2.56983070702455	1.58021126394438	0.8125	0.467570520892142	0	0.5	1	0.75	1	0.076923076923077
LR 244	-4.01339047231324	-0.137196292587077	2.90190866538637	1.66251304195883	0.428571428571429	0.677287289440672	0	0.142857142857143	1	0.571428571428571	1	1
LR 245	-4.22860242948771	-0.144607107789056	2.98429827585662	1.69426149198984	0.671875	0.641716396630479	0	0.125	1	0.5625	1	1
LR 246	-3.70604606069593	-0.00712684717163827	1.76676501705694	2.47638697428777	0.578125	0.626890426665872	0	0.25	1	0.625	1	0.466666666666667
LR 247	-4.02641548337831	-0.125839800380195	2.91699774310701	1.59898791666828	0.612244897959184	0.567226813410742	0	0.142857142857143	1	0.571428571428571	1	1
LR 248	-4.36363301446426	-0.0713493682486163	3.51495131630506	1.35778363833219	0.546875	Inf	0	0	1	0.5	NA	1
LR 249	-4.11214827447075	-0.105971251034533	3.13505238868537	1.41280510222881	0.653061224489796	0.416311846589085	0	0.428571428571429	1	0.714285714285714	1	0.192307692307692
LR 250	-3.35504430120999	-0.0205644984359957	1.92334228408885	1.80536130257506	0.734375	0.556670170843711	0	0.125	1	0.5625	1	1
LR 251	-3.42169854342572	-0.104053957671675	2.39665629899109	1.34006403595919	0.71875	0.600937992931452	0	0.125	1	0.5625	1	1
LR 252	-4.30966330747552	-0.0825612333180978	2.57132898352726	2.37402990250896	0.469387755102041	Inf	0	0	1	0.5	NA	1
LR 253	-4.26567958725493	-0.0899667718819466	2.79469464887508	2.02218946543406	0.578125	0.58472216854418	0	0.125	1	0.5625	1	1
LR 254	-3.46565551237223	-0.0117497934508151	2.51923143123809	1.27908829033706	0.775510204081633	0.575795666963834	0	0.142857142857143	1	0.571428571428571	1	1
LR 255	-4.14250524348511	-0.0550225971335966	2.63828935347207	2.12243018552345	0.578125	0.599926205838844	0	0.375	1	0.6875	1	0.2
LR 256	-4.49537202921784	-0.032824321037945	3.00154709271719	2.14176201773058	0.453125	Inf	0	0	1	0.5	NA	1
LR 257	-3.80527798364941	-0.143860778360914	2.56724352795605	1.61589840591596	0.693877551020408	0.466147743129608	0	0.285714285714286	1	0.642857142857143	1	0.461538461538462
LR 258	-4.35428556050157	-0.0983593899279135	2.85700354654773	2.10403076746441	0.546875	0.670033248958141	0	0.125	1	0.5625	1	1
LR 259	-4.07073477358721	-0.089694750302719	2.70989475846069	1.88170716884652	0.714285714285714	0.654094981646905	0	0.142857142857143	1	0.571428571428571	1	1
LR 260	-3.62021072357272	0.0499886430549008	2.60672018196576	1.46274133301218	0.46875	Inf	0	0	1	0.5	NA	1
LR 261	-4.51592818736261	-0.0348150037570362	2.99855552309576	2.10677443391431	0.546875	0.651216873940683	0	0.125	1	0.5625	1	1
LR 262	-4.00371526505322	-0.0799599517855937	2.37920871994647	2.19538305676653	0.612244897959184	0.64135996754539	0	0.142857142857143	1	0.571428571428571	1	1
LR 263	-3.49943411301947	-0.0269227230218936	1.99758291109191	1.87383436165623	0.765625	0.507660810229494	0	0.375	1	0.6875	1	0.2
LR 264	-3.75860403312874	-0.137574508571529	2.48868583398873	1.68469876444174	0.673469387755102	0.602965130406872	0	0.142857142857143	1	0.571428571428571	1	1
LR 265	-3.48915504564776	-0.0317828642803028	3.09804189737008	0.593466156273405	0.6875	0.460483632906235	0	0.5	1	0.75	1	0.076923076923077
LR 266	-4.18545673175905	-0.113695148017786	2.97202629679688	1.80349797016591	0.578125	0.601216220229365	0	0.25	1	0.625	1	0.466666666666667
LR 267	-4.29388510768023	-0.0998139942312586	2.73136295749854	2.14976545903168	0.63265306122449	0.657137956195941	0	0.142857142857143	1	0.571428571428571	1	1
LR 268	-3.67634650873172	0.0585307389973671	2.24513458806655	1.85318205144082	0.609375	Inf	0	0	1	0.5	NA	1
LR 269	-3.23386780911149	-0.0106878068776489	1.92952013052572	1.67510150949174	0.816326530612245	0.580915818587394	0	0.285714285714286	1	0.642857142857143	1	0.461538461538462
LR 270	-4.7168183614085	-0.187833561063711	4.18925014319319	0.973222250189977	0.453125	Inf	0	0	1	0.5	NA	1
LR 271	-3.74845960209965	-0.0776593001398895	2.69320280173519	1.52540457213789	0.625	0.556515033984193	0	0.25	1	0.625	1	0.466666666666667
LR 272	-3.77501401709084	-0.0695151931889716	2.22503982179053	2.00329107218898	0.755102040816327	0.631669040810984	0	0.142857142857143	1	0.571428571428571	1	1
LR 273	-4.21178513262919	-0.0717951873613705	2.63660032849929	2.13353703190716	0.609375	0.647865051601534	0	0.125	1	0.5625	1	1
LR 274	-3.13150872702114	-0.0615975644181649	1.96592191400043	1.49455189619811	0.877551020408163	0.535992424254198	0	0.571428571428571	1	0.785714285714286	1	0.06993006993007
LR 275	-5.5385606775289	-0.0199864832341416	4.96546585692742	1.08906954859664	0.4375	Inf	0	0	1	0.5	NA	1
LR 276	-4.3963216723788	-0.101262348722235	2.60413982965865	2.4375551474266	0.546875	0.593062706322344	0	0.25	1	0.625	1	0.466666666666667
LR 277	-4.10484233502963	-0.0402269891079055	3.18590346849182	1.45474285479135	0.612244897959184	0.635213713097685	0	0.285714285714286	1	0.642857142857143	1	0.461538461538462
LR 278	-3.84744782133234	-0.0900710375137544	2.55467691792258	1.72205554024895	0.703125	0.623632330787142	0	0.125	1	0.5625	1	1
LR 279	-3.97836477107447	-0.111861014356537	2.52955882918884	1.9795293890091	0.63265306122449	Inf	0	0	1	0.5	NA	1
LR 280	-3.94006212844102	-0.0489184021523768	3.38935627460409	0.887065655763678	0.59375	0.544922339629579	0	0.125	1	0.5625	1	1
LR 281	-3.23794123354533	0.0499627726673611	2.26597737167974	1.24287712533426	0.75	Inf	0	0	1	0.5	NA	1
LR 282	-3.65252836216807	-0.0981418118126927	2.62182832387106	1.50078357415499	0.714285714285714	0.635671367246124	0	0.428571428571429	1	0.714285714285714	1	0.192307692307692
LR 283	-4.48348403506705	-0.119049718858758	2.72805427832115	2.27801483583245	0.671875	Inf	0	0	1	0.5	NA	1
LR 284	-4.13608629442263	-0.0686116864469523	3.05762105761036	1.63827606999007	0.612244897959184	0.651163408909685	0	0.142857142857143	1	0.571428571428571	1	1
LR 285	-4.29136797380963	-0.0797011776027469	2.6803185796041	2.18130844983239	0.546875	Inf	0	0	1	0.5	NA	1
LR 286	-3.42034001993112	-0.0865801827187988	2.79610313765923	0.883402152483345	0.75	0.530869414653391	0	0.25	1	0.625	1	0.466666666666667
LR 287	-4.42209585881367	0.0212891177645471	2.93233438629361	2.1932724306957	0.326530612244898	0.65962013428395	0	0.142857142857143	1	0.571428571428571	1	1
LR 288	-4.66078575188102	-0.135520190411094	3.10501113342388	2.12496423037799	0.703125	Inf	0	0	1	0.5	NA	1
LR 289	-3.82867291203383	-0.0795809512588939	2.57214934788017	1.73877680762942	0.673469387755102	0.629629445646988	0	0.285714285714286	1	0.642857142857143	1	0.461538461538462
LR 290	-3.80125819679678	-0.0845183081772126	2.32325332854973	1.94899458992129	0.671875	0.531634606044751	0	0.375	1	0.6875	1	0.2
LR 291	-4.50750649956632	-0.136274030779788	3.50931247001127	1.48112177935617	0.578125	Inf	0	0	1	0.5	NA	1
LR 292	-4.32111591854092	-0.0168128296227912	2.1528334281906	2.77205699389408	0.387755102040816	Inf	0	0	1	0.5	NA	1
LR 293	-3.96023355259549	-0.0956680668044679	2.674474943042	1.71408644373267	0.75	0.635165751349912	0	0.125	1	0.5625	1	1
LR 294	-3.987146049769	0.0110363203558888	2.75194399762732	1.82860421151361	0.530612244897959	0.637148126134499	0	0.142857142857143	1	0.571428571428571	1	1
LR 295	-3.12759211575069	-0.0810517580397893	2.22113312838263	1.19778871197775	0.875	0.522749385290665	0	0.5	1	0.75	1	0.076923076923077
LR 296	-4.03395377746632	0.0482395471661744	2.67526758994046	1.85171842673289	0.5625	Inf	0	0	1	0.5	NA	1
LR 297	-4.25302290895825	-0.122615493446153	3.21776483281756	1.49037727985882	0.73469387755102	0.450359624383464	0	0.571428571428571	1	0.785714285714286	1	0.06993006993007
LR 298	-3.88698156166839	-0.0783234781802454	2.56212333743639	1.83456779021145	0.65625	0.64789267601243	0	0.125	1	0.5625	1	1
LR 299	-3.46043248775148	-0.0993823986597432	2.49360051147933	1.34210421541611	0.693877551020408	0.559963920437703	0	0.285714285714286	1	0.642857142857143	1	0.461538461538462
LR 300	-3.80768294743107	-0.100757117659323	2.63302940871121	1.57788108224674	0.71875	0.620504888144184	0	0.125	1	0.5625	1	1
LR 301	-4.27813623425977	-0.0504495749275	2.21607733732013	2.74883208419459	0.453125	Inf	0	0	1	0.5	NA	1
LR 302	-3.32730314337345	-0.0960567816820696	2.49819207220957	1.10115200668804	0.836734693877551	0.491931399618644	0	0.571428571428571	1	0.785714285714286	1	0.06993006993007
LR 303	-4.21743209990799	-0.0942981945660435	3.10685086857973	1.59102283958961	0.671875	0.499960012820487	0	0.25	1	0.625	1	0.466666666666667
LR 304	-4.2468295100213	-0.107634867134266	3.37308432405503	1.39155858086791	0.387755102040816	Inf	0	0	1	0.5	NA	1
LR 305	-4.08573187890153	-0.0566917317992289	2.64785781024184	2.02518717373815	0.53125	0.658051918556209	0	0.125	1	0.5625	1	1
LR 306	-3.31387714606304	-0.0573118463669382	2.23627159097121	1.37768744935517	0.828125	0.500453976157267	0	0.375	1	0.6875	1	0.2
LR 307	-4.44256580745762	-0.116169025164501	3.42966504042323	1.64805507967536	0.387755102040816	0.6872100269816	0	0.142857142857143	1	0.571428571428571	1	1
LR 308	-3.85204688111467	-0.0885820026739367	2.24340332521774	2.06672750979331	0.703125	0.495162180722158	0	0.375	1	0.6875	1	0.2
LR 309	-4.38438619246371	0.0475060688385594	2.89298897537995	2.07476047489605	0.510204081632653	0.647024323093686	0	0.142857142857143	1	0.571428571428571	1	1
LR 310	-4.15597042264293	-0.115277875458247	3.05466611793962	1.63806393636821	0.59375	0.654686286516985	0	0.125	1	0.5625	1	1
LR 311	-4.01176344329822	-0.0910273030059048	2.12268510127098	2.38701380912423	0.6875	0.542897778859712	0	0.25	1	0.625	1	0.466666666666667
LR 312	-4.31534352284372	-0.0474999710365287	3.65579316373043	1.14352656919549	0.469387755102041	0.629055295153888	0	0.142857142857143	1	0.571428571428571	1	1
LR 313	-4.34807737990076	-0.131959337311396	2.56746198283985	2.38271171733812	0.5625	0.67143551904078	0	0.125	1	0.5625	1	1
LR 314	-4.12189526097066	-0.00669015627161812	2.70556302742143	1.99898829351382	0.489795918367347	Inf	0	0	1	0.5	NA	1
LR 315	-3.65061983362462	-0.109353621921591	2.68640051666149	1.33300975054569	0.703125	0.5835073704811	0	0.25	1	0.625	1	0.466666666666667
LR 316	-3.94878808488402	-0.0412663508218434	2.28242154479488	2.16500080148831	0.65625	Inf	0	0	1	0.5	NA	1
LR 317	-4.71707663615253	-0.138730252897955	2.60876000078341	2.80581125662136	0.428571428571429	Inf	0	0	1	0.5	NA	1
LR 318	-3.03553952422637	-0.039309315735657	2.10913485778543	1.18616654579656	0.8125	0.563594329979938	0	0.25	1	0.625	1	0.466666666666667
LR 319	-3.73474260581885	-0.0496855302832086	3.16817969694243	0.846680699754312	0.73469387755102	0.477543601207472	0	0.285714285714286	1	0.642857142857143	1	0.461538461538462
LR 320	-3.98638108073935	-0.076232721863849	2.93648315239252	1.47251372352345	0.703125	0.560252243734203	0	0.25	1	0.625	1	0.466666666666667
LR 321	-4.88079656650603	-0.164625917410311	3.65299744594699	1.78809033655954	0.625	0.671064676799308	0	0.125	1	0.5625	1	1
LR 322	-3.84348956124742	-0.0666156244778076	2.50506205787401	1.81487215486013	0.755102040816327	0.629565162491679	0	0.285714285714286	1	0.642857142857143	1	0.461538461538462
LR 323	-3.84445963442682	-0.0826542266757898	3.00478288561129	1.2837289887835	0.640625	0.570436592020098	0	0.25	1	0.625	1	0.466666666666667
LR 324	-3.66565307663077	0.0170475199040106	2.63026765154738	1.47070753383737	0.591836734693878	Inf	0	0	1	0.5	NA	1
LR 325	-3.93955676530229	-0.0201305133154768	2.17197565794781	2.32132756200445	0.546875	Inf	0	0	1	0.5	NA	1
LR 326	-4.92720194112275	0.0184649877592607	3.48464803095359	2.0925138052729	0.546875	0.647737583771804	0	0.125	1	0.5625	1	1
LR 327	-3.35300270346226	-0.00601122829074645	2.45469847393018	1.19865555258298	0.775510204081633	0.472443390787934	0	0.571428571428571	1	0.785714285714286	1	0.06993006993007
LR 328	-3.93063580246371	-0.0722229489800131	2.40899395339921	2.00065817304998	0.640625	Inf	0	0	1	0.5	NA	1
LR 329	-3.92091012046089	-0.089881805922391	2.20264630979801	2.25324642155087	0.673469387755102	0.656727169185686	0	0.142857142857143	1	0.571428571428571	1	1
LR 330	-4.18387352288189	-0.130108548290505	3.08354498886572	1.70811788070327	0.390625	0.686377264756035	0	0.125	1	0.5625	1	1
LR 331	-3.40958490985305	-0.00995222897400599	2.06199418635797	1.75220993096488	0.71875	0.56951327790968	0	0.25	1	0.625	1	0.466666666666667
LR 332	-5.42065779772415	-0.15182809864262	4.15582247205325	1.99229513200469	0.428571428571429	Inf	0	0	1	0.5	NA	1
LR 333	-3.74521294277661	-0.0929268097358911	2.83299737382798	1.26324577198175	0.71875	Inf	0	0	1	0.5	NA	1
LR 334	-3.72684973271251	-0.0440376816284727	2.22250044419257	2.00551799080881	0.673469387755102	0.623873855393853	0	0.142857142857143	1	0.571428571428571	1	1
LR 335	-3.74893568346225	-0.0540594754259401	2.52570232849464	1.66085269731586	0.703125	0.516176089415107	0	0.375	1	0.6875	1	0.2
LR 336	-3.84261257362435	-0.00892080217241347	2.25551475435675	2.0836255968261	0.640625	0.606693042204423	0	0.125	1	0.5625	1	1
LR 337	-3.59246926144172	-0.12995573673062	3.06432341397333	0.794248664546541	0.673469387755102	Inf	0	0	1	0.5	NA	1
LR 338	-4.65960547094126	-0.195521870737905	3.57389003036331	1.55025128364715	0.546875	Inf	0	0	1	0.5	NA	1
LR 339	-3.50627730704185	-0.069003656654036	2.1234203960594	1.75912036886937	0.775510204081633	0.509591938102489	0	0.285714285714286	1	0.642857142857143	1	0.461538461538462
LR 340	-3.56779630084536	0.0988851399157105	1.80586639367718	2.24478335047079	0.546875	Inf	0	0	1	0.5	NA	1
LR 341	-3.34844090105669	0.0158731669173783	2.42700725506394	1.22790775479674	0.734375	0.557297252344027	0	0.125	1	0.5625	1	1
LR 342	-4.62169799184205	-0.0410964266102617	3.37973331761681	1.85132908634214	0.489795918367347	0.634852049096365	0	0.142857142857143	1	0.571428571428571	1	1
LR 343	-3.8837932105232	-0.0799123458129933	2.12960545582773	2.26333694810671	0.625	0.556604663367355	0	0.25	1	0.625	1	0.466666666666667
LR 344	-3.36079638147965	-0.0905762037702553	2.13138429721964	1.5958408792071	0.755102040816327	0.609240084516075	0	0.142857142857143	1	0.571428571428571	1	1
LR 345	-4.72084992418286	-0.13776985490198	3.504420667127	1.86697638832059	0.453125	0.697745605051127	0	0.125	1	0.5625	1	1
LR 346	-4.33550524992426	-0.0613809187911036	2.75383961667158	2.11501250069776	0.640625	Inf	0	0	1	0.5	NA	1
LR 347	-3.96428025925041	-0.0589560113256599	2.33529712379973	2.18311239092459	0.571428571428571	0.651028473511938	0	0.142857142857143	1	0.571428571428571	1	1
LR 348	-3.58455919226888	0.0218176555072883	2.56145721926571	1.39807483076642	0.625	Inf	0	0	1	0.5	NA	1
LR 349	-3.59801474012271	-0.123805297861213	2.83422021704541	1.11116184694519	0.693877551020408	0.630405899728295	0	0.142857142857143	1	0.571428571428571	1	1
LR 350	-3.72441486821795	-0.106131468536237	2.52649520660502	1.60148031083632	0.6875	0.62184108741461	0	0.25	1	0.625	1	0.466666666666667
LR 351	-3.87585538834669	-0.0775690656247441	2.42121946442383	1.93220686218382	0.6875	0.631406180378242	0	0.125	1	0.5625	1	1
LR 352	-3.80770840168579	-0.0391682233143835	2.40913602037074	1.8713201088174	0.653061224489796	Inf	0	0	1	0.5	NA	1
LR 353	-3.67859516544137	0.00234435301579984	2.91236137632134	1.12137179625524	0.578125	Inf	0	0	1	0.5	NA	1
LR 354	-4.4682219951869	-0.0913740089006123	3.03491494466653	2.0499312813483	0.571428571428571	0.552236431603487	0	0.285714285714286	1	0.642857142857143	1	0.461538461538462
LR 355	-3.8038843484822	-0.153487942890501	2.8402609630858	1.39028865086161	0.5	0.6545273720566	0	0.25	1	0.625	1	0.466666666666667
LR 356	-4.11383706778093	-0.0782424959920594	2.37357765144187	2.32299493080894	0.5	0.654468824538331	0	0.125	1	0.5625	1	1
LR 357	-3.64614738161234	-0.0230076220242828	3.02026622161884	0.956821567775513	0.73469387755102	0.575962876781081	0	0.428571428571429	1	0.714285714285714	1	0.192307692307692
LR 358	-3.87722518151926	-0.113157634150896	3.00183197532806	1.260887084275	0.671875	0.549045630915528	0	0.25	1	0.625	1	0.466666666666667
LR 359	-4.24764220897028	-0.101088560975465	2.81793464154964	2.00492613130169	0.510204081632653	Inf	0	0	1	0.5	NA	1
LR 360	-3.9219187429723	-0.0175974092783985	2.41897887003219	2.02577979858164	0.578125	Inf	0	0	1	0.5	NA	1
LR 361	-3.74983459661205	-0.100370992009487	2.34670856059743	1.91339087858991	0.59375	0.584095373266264	0	0.25	1	0.625	1	0.466666666666667
LR 362	-4.93031188878832	-0.116156234434085	3.66221567573482	1.98574530777157	0.489795918367347	0.701966269948711	0	0.142857142857143	1	0.571428571428571	1	1
LR 363	-3.68990584523257	-0.0888373028199437	3.07674927880539	0.95893702701749	0.609375	0.605455958553607	0	0.25	1	0.625	1	0.466666666666667
LR 364	-4.02537995962398	-0.0587099467075308	2.39438573772879	2.10713198035569	0.816326530612245	0.527277682156226	0	0.285714285714286	1	0.642857142857143	1	0.461538461538462
LR 365	-3.45006926070557	0.0451484615798679	2.23076813045492	1.58737974740073	0.671875	0.491079968081358	0	0.25	1	0.625	1	0.466666666666667
LR 366	-3.75147390087329	-0.089472909508334	2.46118728765055	1.74579281784061	0.671875	0.62895015606712	0	0.125	1	0.5625	1	1
LR 367	-4.14405908555942	-0.0881670209752942	3.22448933076971	1.37887533989674	0.673469387755102	0.474800375956493	0	0.428571428571429	1	0.714285714285714	1	0.192307692307692
LR 368	-3.68209717564937	-0.00565227372853604	2.18393120854655	1.90927171536901	0.734375	Inf	0	0	1	0.5	NA	1
LR 369	-4.05853523028218	-0.110007978340436	2.82798252076681	1.75741916864499	0.530612244897959	0.650921961116572	0	0.142857142857143	1	0.571428571428571	1	1
LR 370	-3.82124264949253	-0.0720815829607619	2.5457016337278	1.73246002782245	0.671875	Inf	0	0	1	0.5	NA	1
LR 371	-4.09569573520831	-0.11624662006601	2.64025126064696	1.9020908498994	0.78125	0.540376068980093	0	0.25	1	0.625	1	0.466666666666667
LR 372	-3.60256700373603	-0.0643324258159932	2.24182517491294	1.78223153039345	0.795918367346939	0.605514600577528	0	0.285714285714286	1	0.642857142857143	1	0.461538461538462
LR 373	-3.58455115280375	-0.0922820091612737	2.87805725402554	1.03924757301066	0.65625	0.602998810603734	0	0.125	1	0.5625	1	1
LR 374	-4.38669125901262	-0.075456787719056	2.95157389715523	2.07011445622373	0.346938775510204	0.598755092180483	0	0.142857142857143	1	0.571428571428571	1	1
LR 375	-4.68387914988651	-0.0347920334962466	3.21100544855693	2.24102573957443	0.328125	Inf	0	0	1	0.5	NA	1
LR 376	-4.15264655669903	-0.11723866815498	2.61749696560453	2.08181425225524	0.484375	Inf	0	0	1	0.5	NA	1
LR 377	-3.98004225853622	-0.119099354787546	2.55569168360561	1.8501869854556	0.775510204081633	0.519075849520193	0	0.142857142857143	1	0.571428571428571	1	1
LR 378	-3.88417121478343	0.0102299052990414	3.11214880131962	1.17527618357774	0.65625	0.562661546667092	0	0.25	1	0.625	1	0.466666666666667
LR 379	-3.70622529202871	-0.0581285572390572	2.51330222271756	1.69268916230582	0.673469387755102	0.632442356981898	0	0.142857142857143	1	0.571428571428571	1	1
LR 380	-3.75364294574035	-0.0656144479573943	2.49151237421245	1.68732305974632	0.78125	0.609081906181822	0	0.375	1	0.6875	1	0.2
LR 381	-4.26713231991443	-0.172534583726528	3.17814722727427	1.56655326938083	0.484375	Inf	0	0	1	0.5	NA	1
LR 382	-3.77537615915734	-0.0501617579989158	2.23526913979903	1.95429829625058	0.836734693877551	0.437260088929551	0	0.428571428571429	1	0.714285714285714	1	0.192307692307692
LR 383	-3.95710440736515	0.0280382435997165	2.19967610737926	2.23225665983566	0.65625	0.511715875666496	0	0.25	1	0.625	1	0.466666666666667
LR 384	-3.22682461427019	-0.0449706442643701	2.1729686434391	1.38054114363491	0.877551020408163	0.506177911141982	0	0.571428571428571	1	0.785714285714286	1	0.06993006993007
LR 385	-3.81403438753103	-0.0523898846797971	3.06090523603848	1.16186496912045	0.65625	0.610924935735177	0	0.125	1	0.5625	1	1
LR 386	-3.00630101251341	-0.0734148095966339	2.03635589867484	1.13535103418708	0.96875	0.407652374674264	0	0.75	1	0.875	1	0.00699300699300699
LR 387	-4.44863488383616	-0.0292458992715851	3.15100076866729	1.90560504383024	0.571428571428571	0.643199449506356	0	0.142857142857143	1	0.571428571428571	1	1
LR 388	-3.72901088742227	-0.133471446453697	2.76916828257764	1.25136304695888	0.765625	0.50426527916073	0	0.375	1	0.6875	1	0.2
LR 389	-3.40303516016394	-0.020823512322465	2.07956617232034	1.71190535403896	0.775510204081633	0.505317777022683	0	0.285714285714286	1	0.642857142857143	1	0.461538461538462
LR 390	-4.20251955561204	-0.0891208694005857	2.55627852763587	2.2179146281009	0.546875	0.664762485814505	0	0.125	1	0.5625	1	1
LR 391	-4.00640193722877	-0.107589997792566	2.36732687089833	2.10026588075168	0.75	0.63445040551426	0	0.125	1	0.5625	1	1
LR 392	-4.18737562242227	0.0178140090069651	2.03656549487991	2.83534641784679	0.346938775510204	Inf	0	0	1	0.5	NA	1
LR 393	-3.72297149880392	0.0164472523557175	2.96285752456412	1.18336233957062	0.59375	0.621341251868895	0	0.125	1	0.5625	1	1
LR 394	-3.82614983524392	-0.0640857103516378	3.01087752901999	1.18609296080075	0.795918367346939	0.420278588006018	0	0.714285714285714	1	0.857142857142857	1	0.020979020979021
LR 395	-3.79201487337922	-0.132344101667036	2.72273278466558	1.39364908401172	0.78125	0.490193265833827	0	0.25	1	0.625	1	0.466666666666667
LR 396	-3.20035936834474	-0.0843141333556287	2.28408776259547	1.16235866143783	0.828125	0.546119093411967	0	0.25	1	0.625	1	0.466666666666667
LR 397	-4.01477655997059	-0.075184838375944	2.14973565626184	2.45239701944398	0.489795918367347	Inf	0	0	1	0.5	NA	1
LR 398	-4.17913870168034	-0.100060802226529	3.2847311624621	1.33981821445838	0.703125	0.518621759603769	0	0.5	1	0.75	1	0.076923076923077
LR 399	-4.17834518780226	0.0143656975588865	2.70021470483494	1.94603436803489	0.73469387755102	0.456906811936537	0	0.285714285714286	1	0.642857142857143	1	0.461538461538462
LR 400	-3.66265053370089	-0.0803085988761711	2.60361408770614	1.43234103344238	0.765625	0.610542389747329	0	0.25	1	0.625	1	0.466666666666667
LR 401	-4.39315304060174	-0.0539231305886611	2.64018985584865	2.39002967752185	0.484375	Inf	0	0	1	0.5	NA	1
LR 402	-3.89890253359669	-0.0764933338444202	3.06418914995506	1.19296870759864	0.755102040816326	0.48441791880514	0	0.428571428571429	1	0.714285714285714	1	0.192307692307692
LR 403	-4.16174078300901	-0.12518023972319	3.14991551306617	1.56999294407073	0.578125	0.67439584787122	0	0.125	1	0.5625	1	1
LR 404	-3.35581926141216	-0.059166475309628	2.12071907362478	1.59399280415345	0.795918367346939	0.539305587924533	0	0.285714285714286	1	0.642857142857143	1	0.461538461538462
LR 405	-4.02522995613083	-0.0347006765188265	2.3923439670034	2.20974823776069	0.453125	0.643386049527313	0	0.125	1	0.5625	1	1
LR 406	-3.52177568242181	-0.0295810004156134	2.26726899418588	1.62900613393503	0.765625	0.504372178936449	0	0.375	1	0.6875	1	0.2
LR 407	-4.21194429854372	-0.0312188226678303	2.92831545056638	1.7946935873657	0.551020408163265	Inf	0	0	1	0.5	NA	1
LR 408	-4.22691803610663	-0.089044844181115	2.86138210523138	1.92962221067087	0.578125	0.658159672041775	0	0.125	1	0.5625	1	1
LR 409	-3.68477131762797	-0.124530385371935	2.59679674985982	1.50965016301107	0.63265306122449	0.630781254990351	0	0.142857142857143	1	0.571428571428571	1	1
LR 410	-3.99646982668476	-0.0988752615478423	2.92811622226543	1.57940249102456	0.578125	0.540282606536359	0	0.375	1	0.6875	1	0.2
LR 411	-3.52010907953657	-0.0823388732450353	2.27927921180032	1.64857286717522	0.734375	0.616878743103762	0	0.25	1	0.625	1	0.466666666666667
LR 412	-3.76136494243891	-0.113844644213776	2.57439630872899	1.61403223524127	0.673469387755102	0.589348405189151	0	0.142857142857143	1	0.571428571428571	1	1
LR 413	-4.2740503715405	-0.0340344607979242	2.77893273893803	2.08382618589083	0.453125	0.621324868256486	0	0.125	1	0.5625	1	1
LR 414	-4.05978046108926	-0.0987156411127281	2.79408707181866	1.79577142473004	0.612244897959184	Inf	0	0	1	0.5	NA	1
LR 415	-4.12227000174589	-0.031891570848179	3.46616786399594	1.08340115321656	0.578125	0.61433601394165	0	0.125	1	0.5625	1	1
LR 416	-3.22506613162244	-0.03390376015452	1.9419933839663	1.61985141267359	0.796875	0.583612047885435	0	0.25	1	0.625	1	0.466666666666667
LR 417	-3.93887819560055	-0.0686603184422091	2.55884613635111	1.85482024360843	0.693877551020408	0.52116239302101	0	0.428571428571429	1	0.714285714285714	1	0.192307692307692
LR 418	-4.63765777756034	-0.114657836118217	3.33648211342237	1.93931897738135	0.453125	0.687860824358946	0	0.125	1	0.5625	1	1
LR 419	-3.80775980030603	-0.0611158108914363	2.3842032859779	1.94267640175255	0.612244897959184	0.623518014548585	0	0.142857142857143	1	0.571428571428571	1	1
LR 420	-4.26999374068741	-0.0356305124291853	3.10997462582882	1.71063232165057	0.578125	Inf	0	0	1	0.5	NA	1
LR 421	-4.6334688149547	-0.131398264928832	3.30861772330683	1.89868937591955	0.53125	0.677955374685517	0	0.125	1	0.5625	1	1
LR 422	-3.18767995516182	0.00369281577994406	2.2531303948108	1.20583291873206	0.816326530612245	0.556684173455082	0	0.142857142857143	1	0.571428571428571	1	1
LR 423	-4.79991836367904	-0.158174680598266	3.86790570027136	1.53933805480268	0.4375	0.695372917529158	0	0.125	1	0.5625	1	1
LR 424	-3.64287867627177	-0.0839686787792683	2.19108626987502	1.91407846833908	0.714285714285714	0.623999133750541	0	0.142857142857143	1	0.571428571428571	1	1
LR 425	-3.73436362964304	-0.0629203014099625	2.34719737925136	1.87091728008492	0.625	0.629444278557639	0	0.125	1	0.5625	1	1
LR 426	-3.64708373125882	-0.0742825073318288	2.41957270128548	1.62184679558788	0.671875	0.550865982735366	0	0.125	1	0.5625	1	1
LR 427	-3.89470475601072	-0.0722806270453428	2.69381725550549	1.73599456770496	0.653061224489796	0.646229833030121	0	0.285714285714286	1	0.642857142857143	1	0.461538461538462
LR 428	-4.09038106878144	-0.0673264914049867	2.03210588266055	2.64458800167106	0.546875	Inf	0	0	1	0.5	NA	1
LR 429	-4.32468421200818	-0.116270040489517	3.31608581232123	1.60976829419037	0.551020408163265	0.669392272079603	0	0.285714285714286	1	0.642857142857143	1	0.461538461538462
LR 430	-4.65985665153912	-0.059902852937153	3.9768475495339	1.21902923680634	0.53125	0.586632852107857	0	0.125	1	0.5625	1	1
LR 431	-3.77357275872314	-0.0465315298149671	1.97910901944623	2.28000710565095	0.625	0.51138992658764	0	0.25	1	0.625	1	0.466666666666667
LR 432	-3.55733185777007	-0.0513590427315425	2.44666598463285	1.56589287621418	0.693877551020408	0.620205602395381	0	0.285714285714286	1	0.642857142857143	1	0.461538461538462
LR 433	-4.28813892944089	-0.0758948782173492	3.1988345203676	1.61990791049038	0.59375	0.641068317329284	0	0.25	1	0.625	1	0.466666666666667
LR 434	-4.91578462968014	-0.12385682855006	3.72928738637528	1.88514038433486	0.448979591836735	Inf	0	0	1	0.5	NA	1
LR 435	-3.63064033266443	-0.0266266021629369	2.49114583379821	1.52704816878043	0.75	0.565110125825632	0	0.125	1	0.5625	1	1
LR 436	-3.28798016700818	-0.0633977987510823	2.05409200713413	1.57631758478813	0.796875	0.596777572639192	0	0.125	1	0.5625	1	1
LR 437	-4.10251647102251	-0.0320266288178119	2.5311325658986	2.1269012624902	0.612244897959184	0.611436313625684	0	0.142857142857143	1	0.571428571428571	1	1
LR 438	-3.86879168492998	-0.0649879157101107	3.22954095391223	1.00155048706098	0.609375	0.610441360603749	0	0.125	1	0.5625	1	1
LR 439	-4.33108995006483	-0.131247881311717	3.01039522024331	1.81549599067878	0.612244897959184	0.537370590729005	0	0.142857142857143	1	0.571428571428571	1	1
LR 440	-4.52375597771939	-0.0886470388054503	2.9439438100981	2.35206167540722	0.421875	0.699809959527214	0	0.125	1	0.5625	1	1
LR 441	-3.24941165130419	-0.0564621138814004	2.34611124874756	1.16350058302187	0.828125	0.485509934310869	0	0.5	1	0.75	1	0.076923076923077
LR 442	-3.65125854693617	-0.0870408576035835	2.69128283121469	1.3660059725246	0.816326530612245	0.462917371742324	0	0.714285714285714	1	0.857142857142857	1	0.020979020979021
LR 443	-4.06836613590804	-0.105266591031717	2.54324280477292	2.09627440590408	0.46875	Inf	0	0	1	0.5	NA	1
LR 444	-4.2308854299456	-0.0461679536311796	3.15349166296506	1.56974345541056	0.63265306122449	0.545630680414792	0	0.285714285714286	1	0.642857142857143	1	0.461538461538462
LR 445	-4.73918874236097	-0.0274295894071883	2.65028705768737	2.83499836949221	0.40625	0.665641800643665	0	0.125	1	0.5625	1	1
LR 446	-3.13954127956592	-0.102791934764863	2.21125887670827	1.15740336416844	0.84375	0.485910537755753	0	0.375	1	0.6875	1	0.2
LR 447	-4.39832185248212	0.0149828852350258	3.20847403753118	1.79933895326244	0.510204081632653	0.625517551462332	0	0.142857142857143	1	0.571428571428571	1	1
LR 448	-4.37579720165376	-0.182453128376326	3.09015598917238	1.78013912311172	0.625	0.678298985347903	0	0.125	1	0.5625	1	1
LR 449	-4.30266876057852	-0.0666721390142025	2.74631971563929	2.18726744764781	0.428571428571429	Inf	0	0	1	0.5	NA	1
LR 450	-3.98272384861702	-0.0419408866507644	2.48650089855375	2.0528017893038	0.625	0.61897943311948	0	0.25	1	0.625	1	0.466666666666667
LR 451	-4.15029526017359	-0.0744371945373389	2.42123850293516	2.23911622224723	0.6875	0.571967596128027	0	0.25	1	0.625	1	0.466666666666667
LR 452	-3.41229579774342	-0.10598057680172	2.2320146182879	1.4913278182877	0.836734693877551	0.422689022649229	0	0.571428571428571	1	0.785714285714286	1	0.06993006993007
LR 453	-4.29175677115569	-0.030668433853136	3.48728530928823	1.33672917909596	0.578125	0.631330423955815	0	0.125	1	0.5625	1	1
LR 454	-4.04293608780715	-0.0516058317291305	2.9305684994527	1.58881410111954	0.63265306122449	0.517478824264749	0	0.428571428571429	1	0.714285714285714	1	0.192307692307692
LR 455	-4.09079978749442	-0.0761031042959384	2.4770006747359	2.24897089051859	0.5625	0.652823476807884	0	0.25	1	0.625	1	0.466666666666667
LR 456	-3.62914303988245	-0.0491572119768412	2.53866879420913	1.47429530035924	0.765625	0.504369287006636	0	0.5	1	0.75	1	0.076923076923077
LR 457	-4.11411616752827	-0.124854019248398	2.70016189251419	1.85916208678819	0.73469387755102	0.571167182652806	0	0.142857142857143	1	0.571428571428571	1	1
LR 458	-4.28076656369629	-0.161781187132055	3.36718428331104	1.31814530479456	0.65625	0.657799293497347	0	0.125	1	0.5625	1	1
LR 459	-3.51762347065844	-0.0357228886792395	2.18617776107261	1.76158154287889	0.693877551020408	0.568749808535638	0	0.285714285714286	1	0.642857142857143	1	0.461538461538462
LR 460	-3.80437731206012	0.000563672473478636	2.64714450462155	1.65874792383606	0.640625	0.618637508715912	0	0.25	1	0.625	1	0.466666666666667
LR 461	-2.93279223064396	-0.0532433481572417	1.69226287073862	1.46064440414745	0.90625	0.490197963571444	0	0.5	1	0.75	1	0.076923076923077
LR 462	-4.73611687713306	-0.0410308477180376	3.57408346684873	1.75623862958794	0.469387755102041	0.604315409421802	0	0.142857142857143	1	0.571428571428571	1	1
LR 463	-4.90182552492134	-0.00262416577893453	3.4158915307689	2.29398478803016	0.390625	0.67376660212643	0	0.25	1	0.625	1	0.466666666666667
LR 464	-4.13167768858125	-0.16971362325607	2.46248129901701	2.18717842423523	0.612244897959184	0.678739365772258	0	0.142857142857143	1	0.571428571428571	1	1
LR 465	-3.42893680387996	-0.0499786990074585	2.35726172394876	1.43390647453583	0.640625	Inf	0	0	1	0.5	NA	1
LR 466	-3.81779243177139	-0.108812475175374	2.73319139557378	1.52218082359744	0.6875	0.567688619322965	0	0.375	1	0.6875	1	0.2
LR 467	-3.77600687686258	-0.0540196143402932	2.73508768300754	1.51450821965736	0.693877551020408	0.617261431599634	0	0.285714285714286	1	0.642857142857143	1	0.461538461538462
LR 468	-4.49219224662083	-0.135346795411727	2.16132941560087	2.8439088769153	0.65625	0.574415813035041	0	0.125	1	0.5625	1	1
LR 469	-4.53499360955224	-0.0455167762731401	3.51062527259793	1.66980783999063	0.36734693877551	Inf	0	0	1	0.5	NA	1
LR 470	-3.54426356044261	0.0451960259864771	2.18565045302314	1.769855424352	0.65625	0.582414804620154	0	0.25	1	0.625	1	0.466666666666667
LR 471	-4.06474235651942	-0.0229078079038153	2.46396075162429	2.19520484983745	0.5	0.613942465223818	0	0.125	1	0.5625	1	1
LR 472	-3.48265007154252	-0.075835936529766	2.6273160118017	1.14379905383464	0.836734693877551	0.514048212507659	0	0.571428571428571	1	0.785714285714286	1	0.06993006993007
LR 473	-3.26025527156333	-0.0151189918168184	2.36438009643542	1.18687784624778	0.78125	0.550990834506605	0	0.25	1	0.625	1	0.466666666666667
LR 474	-3.74049804520906	-0.101814710756472	2.17951479841182	2.02813240672526	0.714285714285714	0.634612334725036	0	0.285714285714286	1	0.642857142857143	1	0.461538461538462
LR 475	-5.20005004505794	-0.119024711578143	3.22949604590132	2.70772261057953	0.453125	Inf	0	0	1	0.5	NA	1
LR 476	-3.92640667442157	-0.0123678773859029	2.85235660224505	1.56954944472792	0.5625	0.622903831068477	0	0.125	1	0.5625	1	1
LR 477	-3.8412985753209	-0.107149524612736	3.1114987803756	1.16380932328741	0.612244897959184	0.514737908456555	0	0.285714285714286	1	0.642857142857143	1	0.461538461538462
LR 478	-4.43718373253808	-0.132798405988218	3.17956016605308	1.85073457722428	0.546875	0.602892277446732	0	0.25	1	0.625	1	0.466666666666667
LR 479	-3.91061303567005	-0.051262786403594	2.92375063949405	1.41415729378885	0.714285714285714	0.543993679270533	0	0.285714285714286	1	0.642857142857143	1	0.461538461538462
LR 480	-3.6644478765617	-0.0268934747035018	1.59313780872401	2.49246564332491	0.6875	0.59283348552265	0	0.125	1	0.5625	1	1
LR 481	-3.56394283781029	-0.112307477876318	2.19215135680637	1.69469665919573	0.828125	0.507627650941566	0	0.125	1	0.5625	1	1
LR 482	-4.09712862953317	0.000170710424836291	2.99255092610349	1.64258095859793	0.551020408163265	0.616551743566341	0	0.285714285714286	1	0.642857142857143	1	0.461538461538462
LR 483	-3.52742324990244	-0.0448230263612552	2.68090538912155	1.21445366163417	0.75	0.592701467656868	0	0.25	1	0.625	1	0.466666666666667
LR 484	-4.18053114233518	-0.101277644660754	3.01569307606366	1.68323745715487	0.591836734693878	0.647099757583691	0	0.142857142857143	1	0.571428571428571	1	1
LR 485	-4.11044091007351	-0.0700946364645114	2.58585746365647	2.01320575762109	0.71875	0.561006347437635	0	0.125	1	0.5625	1	1
LR 486	-3.92366654456381	-0.0559508657324496	2.32953899093955	2.11406634231232	0.609375	0.507136592916858	0	0.375	1	0.6875	1	0.2
LR 487	-4.5913580529897	-0.130616128493069	2.86969343171096	2.32727840644973	0.591836734693878	0.597937689799801	0	0.142857142857143	1	0.571428571428571	1	1
LR 488	-4.04119329555997	-0.0310689136594364	2.95204858499474	1.64935585063435	0.609375	0.635220689280648	0	0.375	1	0.6875	1	0.2
LR 489	-3.80649084762246	-0.104504359360407	2.73046033690253	1.48179120367935	0.755102040816326	Inf	0	0	1	0.5	NA	1
LR 490	-3.8729823104442	-0.0340992647874225	2.48263800313538	1.92212979784072	0.59375	Inf	0	0	1	0.5	NA	1
LR 491	-4.18271929218214	-0.0710416597196617	2.74742170403972	1.94029482083204	0.625	Inf	0	0	1	0.5	NA	1
LR 492	-3.39836268738515	-0.107138059636493	2.25258169870984	1.49169799591195	0.755102040816327	0.549175445523173	0	0.285714285714286	1	0.642857142857143	1	0.461538461538462
LR 493	-3.3769098187338	-0.0446069040791294	2.60729394607451	1.06136809244041	0.796875	0.529843097559831	0	0.25	1	0.625	1	0.466666666666667
LR 494	-4.28885192050097	-0.119121189087482	3.35865262995069	1.39324154515676	0.63265306122449	0.65442104306882	0	0.142857142857143	1	0.571428571428571	1	1
LR 495	-3.99984373301203	0.0203413788124105	1.98097986934045	2.54342008085852	0.46875	0.617060368037313	0	0.125	1	0.5625	1	1
LR 496	-4.35787602583578	-0.137024003504817	3.20684982548816	1.70708165701776	0.5	0.626501318279792	0	0.125	1	0.5625	1	1
LR 497	-3.69021113213796	-0.0557340040644549	2.51441427547037	1.59625612056179	0.755102040816326	0.555906997888111	0	0.285714285714286	1	0.642857142857143	1	0.461538461538462
LR 498	-4.0196526452395	0.00615118920351677	2.73813184229909	1.77724094619218	0.546875	0.616266894361577	0	0.125	1	0.5625	1	1
LR 499	-3.50498864898859	-0.0743033374638036	2.17277464285328	1.75181172794139	0.73469387755102	0.611548349138931	0	0.142857142857143	1	0.571428571428571	1	1
LR 500	-4.45570984692205	-0.0701504973942587	3.32931868404101	1.77005574027603	0.53125	0.667812941697795	0	0.125	1	0.5625	1	1
LR mean	-3.98250586220612	-0.0681939821879316	2.71608148874879	1.74654982116734	0.631330994897959	Inf	0	0.187964285714286	1	0.593982142857143	NA	0.735929137529138
LR sd	0.480390365825205	0.0526540037120608	0.547375030813311	0.428317960916483	0.129696655615839	NA	0	0.162599210582568	0	0.0812996052912841	NA	0.344254721893805
LR final	-3.84100137115123	-0.0705814706820814	2.66455382039029	1.74483608844411	0.669491525423729	0.607947553072738	0.0508474576271186	0.105263157894737	0.949152542372881	0.618556701030928	0.571428571428571	0.427152859911706
IE	NA	NA	NA	NA	0.541480820695807	2.93	0.0508474576271186	0.157894736842105	0.949152542372881	0.639175257731959	0.666666666666667	0.147793431793277
IE x fID	NA	NA	NA	NA	0.520517395182873	2.7	0.0508474576271186	0.157894736842105	0.949152542372881	0.639175257731959	0.666666666666667	0.147793431793277
IE x fID x fCons	NA	NA	NA	NA	0.491971454058876	1.18125	0.0508474576271186	0.236842105263158	0.949152542372881	0.670103092783505	0.75	0.0102424212449597
ddG	NA	NA	NA	NA	0.401892890120037	3.086	0.0526315789473684	0.0263157894736842	0.947368421052632	0.578947368421053	0.25	0.64756647071111
